# Supplementary material for: Isolation and crystal and mol­ecular structures of [(C5H2Br3)2Fe], [(C5HBr4)2Fe] and [(C5Br5)(C5Br4HgBr)Fe]
Source: Acta Crystallogr C Struct Chem. 2022 Oct 13;78(Pt 11):578–90. doi: 10.1107/S205322962200955X (PMC9635591; doi:10.1107/S205322962200955X)
Supplement: Supplementary file 1 [file c-78-00578-sup1.cif]

##############################################################################
#                                                                            #
# This CIF contains the data in a paper accepted for publication in          #
# Acta Crystallographica Section C. It conforms to the requirements of       #
# Notes for Authors for Acta Crystallographica Section C, and has been       #
# peer reviewed under the auspices of the IUCr Commission on Journals.       #
#                                                                            #
# Full details of the Crystallographic Information File format               #
# are given in the paper "The Crystallographic Information File (CIF):       #
# a New Standard Archive File for Crystallography" by S. R. Hall, F. H.      #
# Allen and I. D. Brown [Acta Cryst. (1991), A47, 655-685].                  #
#                                                                            #
# The current version of the core CIF dictionary is obtainable from          #
# ftp://ftp.iucr.org/pub/cif_core.dic.                                       #
#                                                                            #
# Software is freely available for graphical display of the structure(s)     #
# in this CIF. For information consult the CIF software page                 #
# http://www.iucr.org/resources/cif/software.                                #
#                                                                            #
# This file may be used for bona fide research purposes within the           #
# scientific community so long as proper attribution is given to the journal # 
# article from which it was obtained.                                        #
#                                                                            #
##############################################################################
data_compd_3
_audit_creation_method     'SHELXL-2018/3'
_chemical_name_systematic
;
Bis(1,2,3-tribromocyclopentadienyl)iron(II)
;
_chemical_name_common     ?
_chemical_formula_moiety     'C10 H4.04 Br5.96 Fe'
_chemical_formula_sum     'C10 H4.04 Br5.96 Fe'
_chemical_formula_iupac     '[Fe (C5 H2 Br3)2]'
_chemical_formula_weight     656.69
_chemical_melting_point     ?
_space_group_crystal_system     triclinic
_space_group_name_H-M_alt     'P -1'
_space_group_name_Hall     '-P 1'
loop_
    _space_group_symop_operation_xyz
    'x, y, z'
    '-x, -y, -z'
_cell_length_a     7.0903(3)
_cell_length_b     7.4318(5)
_cell_length_c     13.8071(5)
_cell_angle_alpha     88.745(4)
_cell_angle_beta     84.993(3)
_cell_angle_gamma     77.728(4)
_cell_volume     708.21(6)
_cell_formula_units_Z     2
_cell_measurement_reflns_used     2222
_cell_measurement_theta_min     4.3510
_cell_measurement_theta_max     29.0790
_cell_measurement_temperature     153(2)
_exptl_crystal_description     'rod'
_exptl_crystal_colour     yellow
_exptl_crystal_size_max     0.486
_exptl_crystal_size_mid     0.147
_exptl_crystal_size_min     0.048
_exptl_crystal_density_diffrn     3.079
_exptl_crystal_density_meas     ?
_exptl_crystal_density_method     'not measured'
_exptl_crystal_F_000     598
_exptl_absorpt_coefficient_mu     17.864
_exptl_absorpt_correction_type     multi-scan
_exptl_absorpt_process_details
;
(CrysAlis PRO; Agilent, 2014)
;
_exptl_absorpt_correction_T_min     0.43379
_exptl_absorpt_correction_T_max     1.00000
_diffrn_ambient_temperature     153(2)
_diffrn_radiation_type     MoK\a
_diffrn_radiation_wavelength     0.71073
_diffrn_radiation_source     'Enhance (Mo) X-ray Source'
_diffrn_radiation_monochromator     'graphite'
_diffrn_measurement_device_type     'Agilent XCalibur 2'
_diffrn_measurement_method     '\w scans'
_diffrn_detector_area_resol_mean     15.9809
_diffrn_reflns_number     9297
_diffrn_reflns_av_R_equivalents     0.0412
_diffrn_reflns_av_unetI/netI     0.0474
_diffrn_reflns_theta_min     4.356
_diffrn_reflns_theta_max     27.477
_diffrn_reflns_theta_full     25.242
_diffrn_measured_fraction_theta_max     0.995
_diffrn_measured_fraction_theta_full     0.995
_diffrn_reflns_limit_h_min     -9
_diffrn_reflns_limit_h_max     9
_diffrn_reflns_limit_k_min     -9
_diffrn_reflns_limit_k_max     9
_diffrn_reflns_limit_l_min     -17
_diffrn_reflns_limit_l_max     17
_refine_special_details     ?
_reflns_number_total     3234
_reflns_number_gt     2496
_reflns_threshold_expression     'I > 2\s(I)'
_refine_ls_structure_factor_coef     Fsqd
_refine_ls_matrix_type     full
_refine_ls_R_factor_all     0.0622
_refine_ls_R_factor_gt     0.0431
_refine_ls_wR_factor_gt     0.0832
_refine_ls_wR_factor_ref     0.0899
_refine_ls_goodness_of_fit_ref     1.088
_refine_ls_restrained_S_all     1.091
_refine_ls_number_reflns     3234
_refine_ls_number_parameters     162
_refine_ls_number_restraints     2
_refine_ls_hydrogen_treatment     constr
_refine_ls_weighting_scheme     calc
_refine_ls_weighting_details
              'w=1/[\s^2^(Fo^2^)+(0.0263P)^2^+2.1323P] where P=(Fo^2^+2Fc^2^)/3'
_atom_sites_solution_hydrogens     geom
_atom_sites_solution_primary     dual
_atom_sites_solution_secondary     ?
_refine_ls_shift/su_max     0.001
_refine_ls_shift/su_mean     0.000
_refine_diff_density_max     2.305
_refine_diff_density_min     -0.967
_refine_ls_extinction_method     none
_refine_ls_extinction_coef     .
loop_
    _atom_type_symbol
    _atom_type_description
    _atom_type_scat_dispersion_real
    _atom_type_scat_dispersion_imag
    _atom_type_scat_source
    'C' 'C' 0.0033 0.0016
                         'International Tables Vol C Tables 4.2.6.8 and 6.1.1.4'
    'H' 'H' 0.0000 0.0000
                         'International Tables Vol C Tables 4.2.6.8 and 6.1.1.4'
    'Br' 'Br' -0.2901 2.4595
                         'International Tables Vol C Tables 4.2.6.8 and 6.1.1.4'
    'Fe' 'Fe' 0.3463 0.8444
                         'International Tables Vol C Tables 4.2.6.8 and 6.1.1.4'
_computing_data_collection
;
CrysAlis PRO (Agilent, 2014)
;
_computing_cell_refinement
;
CrysAlis PRO (Agilent, 2014)
;
_computing_data_reduction
;
CrysAlis PRO (Agilent, 2014)
;
_computing_structure_solution
;
SHELXT (Sheldrick, 2015<i>a</i>)
;
_computing_structure_refinement
;
SHELXL2018 (Sheldrick, 2015<i>b</i>)
;
_computing_molecular_graphics     ?
_computing_publication_material     ?
loop_
    _atom_site_type_symbol
    _atom_site_label
    _atom_site_fract_x
    _atom_site_fract_y
    _atom_site_fract_z
    _atom_site_U_iso_or_equiv
    _atom_site_adp_type
    _atom_site_calc_flag
    _atom_site_occupancy
    _atom_site_disorder_assembly
    _atom_site_disorder_group
    Br Br11 0.18791(10) 0.93782(10) 0.66385(5) 0.03293(18) Uani d 0.964 A 1
    Br Br12 0.70467(10) 0.82612(11) 0.59801(5) 0.0373(2) Uani d 0.964 B 1
    Br Br13 0.85028(10) 0.33022(11) 0.57625(4) 0.0392(2) Uani d 1 . .
    Br Br21 0.28443(10) 0.90368(10) 0.92101(5) 0.03273(18) Uani d 0.962 C 1
    Br Br22 0.80318(10) 0.77138(11) 0.86137(5) 0.03604(18) Uani d 1 . .
    Br Br23 0.92650(9) 0.27609(10) 0.83466(5) 0.03364(18) Uani d 1 . .
    Br Br14 0.434(2) 0.195(3) 0.6369(13) 0.035(4) Uiso d 0.036 D 2
    Br Br24 0.468(2) 0.154(3) 0.8634(13) 0.034(4) Uiso d 0.038 E 2
    Fe Fe1 0.48302(12) 0.53419(13) 0.75694(6) 0.0237(2) Uani d 1 . .
    C C11 0.3423(9) 0.7001(9) 0.6536(4) 0.0261(14) Uani d 1 . .
    H H11 0.264311 0.820193 0.663236 0.031 Uiso calc 0.036 A 2
    C C12 0.5467(9) 0.6582(9) 0.6273(4) 0.0271(15) Uani d 1 . .
    H H12 0.628980 0.743553 0.616656 0.033 Uiso calc 0.036 B 2
    C C13 0.6018(9) 0.4628(9) 0.6202(4) 0.0284(15) Uani d 1 . .
    C C14 0.4345(10) 0.3851(10) 0.6407(4) 0.0326(16) Uani d 1 . .
    H H14 0.430543 0.258235 0.639497 0.039 Uiso calc 0.964 D 1
    C C15 0.2755(10) 0.5343(10) 0.6631(4) 0.0317(16) Uani d 1 . .
    H H15 0.145828 0.524053 0.681342 0.038 Uiso calc 1 . .
    C C21 0.4231(8) 0.6678(9) 0.8879(4) 0.0259(14) Uani d 1 . .
    H H21 0.351021 0.789982 0.898573 0.031 Uiso calc 0.038 C 2
    C C22 0.6274(9) 0.6154(9) 0.8647(4) 0.0237(13) Uani d 1 . .
    C C23 0.6743(8) 0.4208(9) 0.8548(4) 0.0233(14) Uani d 1 . .
    C C24 0.5032(10) 0.3515(10) 0.8713(4) 0.0332(16) Uani d 1 . .
    H H24 0.493556 0.226119 0.868992 0.040 Uiso calc 0.962 E 1
    C C25 0.3465(9) 0.5074(10) 0.8921(4) 0.0293(15) Uani d 1 . .
    H H25 0.214046 0.502975 0.906335 0.035 Uiso calc 1 . .
loop_
    _atom_site_aniso_label
    _atom_site_aniso_U_11
    _atom_site_aniso_U_22
    _atom_site_aniso_U_33
    _atom_site_aniso_U_12
    _atom_site_aniso_U_13
    _atom_site_aniso_U_23
    Br11 0.0307(4) 0.0358(4) 0.0253(3) 0.0076(3) -0.0012(3) 0.0037(3)
    Br12 0.0340(4) 0.0432(5) 0.0328(4) -0.0084(3) 0.0071(3) 0.0079(3)
    Br13 0.0371(4) 0.0508(5) 0.0200(3) 0.0122(3) -0.0003(3) -0.0041(3)
    Br21 0.0323(4) 0.0359(4) 0.0232(3) 0.0067(3) 0.0014(3) -0.0041(3)
    Br22 0.0313(4) 0.0408(4) 0.0375(4) -0.0107(3) -0.0017(3) -0.0080(3)
    Br23 0.0294(4) 0.0380(4) 0.0277(3) 0.0063(3) -0.0045(3) 0.0020(3)
    Fe1 0.0240(5) 0.0314(5) 0.0143(4) -0.0022(4) -0.0029(3) 0.0016(4)
    C11 0.028(3) 0.031(4) 0.016(3) 0.002(3) -0.003(2) 0.003(3)
    C12 0.031(3) 0.031(4) 0.016(3) 0.000(3) -0.001(3) -0.001(3)
    C13 0.032(3) 0.036(4) 0.015(3) -0.002(3) -0.004(3) -0.003(3)
    C14 0.040(4) 0.038(4) 0.021(3) -0.010(3) -0.008(3) -0.004(3)
    C15 0.030(4) 0.047(5) 0.021(3) -0.014(3) -0.009(3) 0.007(3)
    C21 0.019(3) 0.033(4) 0.021(3) 0.002(3) 0.001(2) 0.004(3)
    C22 0.023(3) 0.033(4) 0.015(3) -0.005(3) -0.003(2) -0.001(3)
    C23 0.018(3) 0.037(4) 0.013(3) -0.001(3) -0.003(2) 0.001(3)
    C24 0.044(4) 0.037(4) 0.018(3) -0.007(3) -0.006(3) 0.006(3)
    C25 0.024(3) 0.045(4) 0.017(3) -0.003(3) -0.003(2) 0.002(3)
_geom_special_details
;
All e.s.d.'s (except the e.s.d. in the dihedral angle between two l.s. planes)
are estimated using the full covariance matrix. The cell e.s.d.'s are taken
into account individually in the estimation of e.s.d.'s in distances, angles
and torsion angles; correlations between e.s.d.'s in cell parameters are only
used when they are defined by crystal symmetry. An approximate (isotropic)
treatment of cell e.s.d.'s is used for estimating e.s.d.'s involving l.s.
planes.
;
loop_
    _geom_bond_atom_site_label_1
    _geom_bond_atom_site_label_2
    _geom_bond_site_symmetry_2
    _geom_bond_distance
    _geom_bond_publ_flag
    Br11 C11 . 1.871(6) ?
    Br12 C12 . 1.862(7) ?
    Br13 C13 . 1.883(6) ?
    Br21 C21 . 1.863(6) ?
    Br22 C22 . 1.871(7) ?
    Br23 C23 . 1.881(6) ?
    Br14 C14 . 1.41(2) ?
    Br24 C24 . 1.55(2) ?
    Fe1 C13 . 2.033(6) ?
    Fe1 C23 . 2.039(6) ?
    Fe1 C15 . 2.044(6) ?
    Fe1 C22 . 2.048(6) ?
    Fe1 C11 . 2.049(6) ?
    Fe1 C21 . 2.049(6) ?
    Fe1 C25 . 2.052(6) ?
    Fe1 C24 . 2.054(6) ?
    Fe1 C12 . 2.055(6) ?
    Fe1 C14 . 2.064(6) ?
    C11 C15 . 1.411(9) ?
    C11 C12 . 1.432(9) ?
    C11 H11 . 0.9500 ?
    C12 C13 . 1.424(9) ?
    C12 H12 . 0.9500 ?
    C13 C14 . 1.430(9) ?
    C14 C15 . 1.421(9) ?
    C14 H14 . 0.9500 ?
    C15 H15 . 0.9500 ?
    C21 C25 . 1.409(9) ?
    C21 C22 . 1.427(8) ?
    C21 H21 . 0.9500 ?
    C22 C23 . 1.420(9) ?
    C23 C24 . 1.415(9) ?
    C24 C25 . 1.439(9) ?
    C24 H24 . 0.9500 ?
    C25 H25 . 0.9500 ?
loop_
    _geom_angle_atom_site_label_1
    _geom_angle_atom_site_label_2
    _geom_angle_atom_site_label_3
    _geom_angle_site_symmetry_1
    _geom_angle_site_symmetry_3
    _geom_angle
    _geom_angle_publ_flag
    C13 Fe1 C23 . . 109.3(2) ?
    C13 Fe1 C15 . . 68.3(3) ?
    C23 Fe1 C15 . . 155.3(3) ?
    C13 Fe1 C22 . . 124.8(3) ?
    C23 Fe1 C22 . . 40.7(2) ?
    C15 Fe1 C22 . . 160.6(3) ?
    C13 Fe1 C11 . . 68.1(2) ?
    C23 Fe1 C11 . . 163.6(3) ?
    C15 Fe1 C11 . . 40.3(3) ?
    C22 Fe1 C11 . . 126.5(3) ?
    C13 Fe1 C21 . . 160.7(3) ?
    C23 Fe1 C21 . . 68.2(2) ?
    C15 Fe1 C21 . . 122.3(3) ?
    C22 Fe1 C21 . . 40.8(2) ?
    C11 Fe1 C21 . . 108.6(2) ?
    C13 Fe1 C25 . . 158.4(3) ?
    C23 Fe1 C25 . . 68.1(2) ?
    C15 Fe1 C25 . . 104.6(3) ?
    C22 Fe1 C25 . . 68.2(2) ?
    C11 Fe1 C25 . . 120.6(2) ?
    C21 Fe1 C25 . . 40.2(3) ?
    C13 Fe1 C24 . . 122.9(3) ?
    C23 Fe1 C24 . . 40.4(3) ?
    C15 Fe1 C24 . . 118.6(3) ?
    C22 Fe1 C24 . . 68.6(3) ?
    C11 Fe1 C24 . . 155.0(3) ?
    C21 Fe1 C24 . . 68.5(3) ?
    C25 Fe1 C24 . . 41.0(3) ?
    C13 Fe1 C12 . . 40.8(2) ?
    C23 Fe1 C12 . . 126.6(2) ?
    C15 Fe1 C12 . . 68.8(3) ?
    C22 Fe1 C12 . . 110.6(3) ?
    C11 Fe1 C12 . . 40.8(2) ?
    C21 Fe1 C12 . . 124.2(3) ?
    C25 Fe1 C12 . . 157.7(3) ?
    C24 Fe1 C12 . . 161.0(3) ?
    C13 Fe1 C14 . . 40.9(3) ?
    C23 Fe1 C14 . . 121.4(3) ?
    C15 Fe1 C14 . . 40.5(3) ?
    C22 Fe1 C14 . . 158.8(3) ?
    C11 Fe1 C14 . . 68.0(3) ?
    C21 Fe1 C14 . . 157.3(3) ?
    C25 Fe1 C14 . . 120.7(3) ?
    C24 Fe1 C14 . . 104.6(3) ?
    C12 Fe1 C14 . . 68.9(3) ?
    C15 C11 C12 . . 109.0(6) ?
    C15 C11 Br11 . . 125.9(5) ?
    C12 C11 Br11 . . 124.9(5) ?
    C15 C11 Fe1 . . 69.6(3) ?
    C12 C11 Fe1 . . 69.8(3) ?
    Br11 C11 Fe1 . . 130.3(3) ?
    C15 C11 H11 . . 125.5 ?
    C12 C11 H11 . . 125.5 ?
    Fe1 C11 H11 . . 126.7 ?
    C13 C12 C11 . . 106.2(6) ?
    C13 C12 Br12 . . 126.8(5) ?
    C11 C12 Br12 . . 126.8(5) ?
    C13 C12 Fe1 . . 68.8(3) ?
    C11 C12 Fe1 . . 69.4(3) ?
    Br12 C12 Fe1 . . 130.2(3) ?
    C13 C12 H12 . . 126.9 ?
    C11 C12 H12 . . 126.9 ?
    Fe1 C12 H12 . . 126.5 ?
    C12 C13 C14 . . 109.4(6) ?
    C12 C13 Br13 . . 125.0(5) ?
    C14 C13 Br13 . . 125.2(5) ?
    C12 C13 Fe1 . . 70.4(3) ?
    C14 C13 Fe1 . . 70.7(4) ?
    Br13 C13 Fe1 . . 130.6(3) ?
    Br14 C14 C15 . . 128.3(8) ?
    Br14 C14 C13 . . 124.9(8) ?
    C15 C14 C13 . . 106.8(6) ?
    Br14 C14 Fe1 . . 128.2(9) ?
    C15 C14 Fe1 . . 69.0(4) ?
    C13 C14 Fe1 . . 68.4(4) ?
    C15 C14 H14 . . 126.6 ?
    C13 C14 H14 . . 126.6 ?
    Fe1 C14 H14 . . 127.5 ?
    C11 C15 C14 . . 108.6(6) ?
    C11 C15 Fe1 . . 70.0(4) ?
    C14 C15 Fe1 . . 70.5(4) ?
    C11 C15 H15 . . 125.7 ?
    C14 C15 H15 . . 125.7 ?
    Fe1 C15 H15 . . 125.3 ?
    C25 C21 C22 . . 108.3(5) ?
    C25 C21 Br21 . . 125.3(4) ?
    C22 C21 Br21 . . 126.0(5) ?
    C25 C21 Fe1 . . 70.0(4) ?
    C22 C21 Fe1 . . 69.5(3) ?
    Br21 C21 Fe1 . . 131.4(3) ?
    C25 C21 H21 . . 125.8 ?
    C22 C21 H21 . . 125.8 ?
    Fe1 C21 H21 . . 126.2 ?
    C23 C22 C21 . . 107.3(6) ?
    C23 C22 Br22 . . 126.3(4) ?
    C21 C22 Br22 . . 126.1(5) ?
    C23 C22 Fe1 . . 69.3(3) ?
    C21 C22 Fe1 . . 69.7(4) ?
    Br22 C22 Fe1 . . 131.0(3) ?
    C24 C23 C22 . . 109.2(5) ?
    C24 C23 Br23 . . 125.2(5) ?
    C22 C23 Br23 . . 125.3(5) ?
    C24 C23 Fe1 . . 70.3(3) ?
    C22 C23 Fe1 . . 70.0(3) ?
    Br23 C23 Fe1 . . 130.2(3) ?
    C23 C24 C25 . . 106.8(6) ?
    C23 C24 Br24 . . 131.1(8) ?
    C25 C24 Br24 . . 121.9(8) ?
    C23 C24 Fe1 . . 69.2(4) ?
    C25 C24 Fe1 . . 69.4(4) ?
    Br24 C24 Fe1 . . 123.0(7) ?
    C23 C24 H24 . . 126.6 ?
    C25 C24 H24 . . 126.6 ?
    Fe1 C24 H24 . . 126.3 ?
    C21 C25 C24 . . 108.4(6) ?
    C21 C25 Fe1 . . 69.8(4) ?
    C24 C25 Fe1 . . 69.6(3) ?
    C21 C25 H25 . . 125.8 ?
    C24 C25 H25 . . 125.8 ?
    Fe1 C25 H25 . . 126.4 ?
loop_
    _geom_torsion_atom_site_label_1
    _geom_torsion_atom_site_label_2
    _geom_torsion_atom_site_label_3
    _geom_torsion_atom_site_label_4
    _geom_torsion_site_symmetry_1
    _geom_torsion_site_symmetry_2
    _geom_torsion_site_symmetry_3
    _geom_torsion_site_symmetry_4
    _geom_torsion
    _geom_torsion_publ_flag
    C15 C11 C12 C13 . . . . 0.5(6) ?
    Br11 C11 C12 C13 . . . . -175.1(4) ?
    Fe1 C11 C12 C13 . . . . 59.2(4) ?
    C15 C11 C12 Br12 . . . . 175.8(4) ?
    Br11 C11 C12 Br12 . . . . 0.3(8) ?
    Fe1 C11 C12 Br12 . . . . -125.4(5) ?
    C15 C11 C12 Fe1 . . . . -58.7(4) ?
    Br11 C11 C12 Fe1 . . . . 125.7(4) ?
    C11 C12 C13 C14 . . . . 0.7(6) ?
    Br12 C12 C13 C14 . . . . -174.7(4) ?
    Fe1 C12 C13 C14 . . . . 60.2(4) ?
    C11 C12 C13 Br13 . . . . 174.0(4) ?
    Br12 C12 C13 Br13 . . . . -1.4(8) ?
    Fe1 C12 C13 Br13 . . . . -126.5(4) ?
    C11 C12 C13 Fe1 . . . . -59.6(4) ?
    Br12 C12 C13 Fe1 . . . . 125.1(5) ?
    C12 C13 C14 Br14 . . . . 177.6(11) ?
    Br13 C13 C14 Br14 . . . . 4.3(13) ?
    Fe1 C13 C14 Br14 . . . . -122.3(11) ?
    C12 C13 C14 C15 . . . . -1.5(7) ?
    Br13 C13 C14 C15 . . . . -174.8(4) ?
    Fe1 C13 C14 C15 . . . . 58.5(4) ?
    C12 C13 C14 Fe1 . . . . -60.0(4) ?
    Br13 C13 C14 Fe1 . . . . 126.7(5) ?
    C12 C11 C15 C14 . . . . -1.4(7) ?
    Br11 C11 C15 C14 . . . . 174.1(4) ?
    Fe1 C11 C15 C14 . . . . -60.2(4) ?
    C12 C11 C15 Fe1 . . . . 58.8(4) ?
    Br11 C11 C15 Fe1 . . . . -125.7(4) ?
    Br14 C14 C15 C11 . . . . -177.3(11) ?
    C13 C14 C15 C11 . . . . 1.8(7) ?
    Fe1 C14 C15 C11 . . . . 59.9(4) ?
    Br14 C14 C15 Fe1 . . . . 122.8(12) ?
    C13 C14 C15 Fe1 . . . . -58.2(4) ?
    C25 C21 C22 C23 . . . . 0.1(6) ?
    Br21 C21 C22 C23 . . . . 173.6(4) ?
    Fe1 C21 C22 C23 . . . . -59.4(4) ?
    C25 C21 C22 Br22 . . . . -173.9(4) ?
    Br21 C21 C22 Br22 . . . . -0.4(8) ?
    Fe1 C21 C22 Br22 . . . . 126.6(5) ?
    C25 C21 C22 Fe1 . . . . 59.5(4) ?
    Br21 C21 C22 Fe1 . . . . -127.0(5) ?
    C21 C22 C23 C24 . . . . 0.1(6) ?
    Br22 C22 C23 C24 . . . . 174.0(4) ?
    Fe1 C22 C23 C24 . . . . -59.6(4) ?
    C21 C22 C23 Br23 . . . . -174.6(4) ?
    Br22 C22 C23 Br23 . . . . -0.7(7) ?
    Fe1 C22 C23 Br23 . . . . 125.7(4) ?
    C21 C22 C23 Fe1 . . . . 59.6(4) ?
    Br22 C22 C23 Fe1 . . . . -126.4(4) ?
    C22 C23 C24 C25 . . . . -0.1(6) ?
    Br23 C23 C24 C25 . . . . 174.6(4) ?
    Fe1 C23 C24 C25 . . . . -59.5(4) ?
    C22 C23 C24 Br24 . . . . 175.6(10) ?
    Br23 C23 C24 Br24 . . . . -9.7(12) ?
    Fe1 C23 C24 Br24 . . . . 116.2(10) ?
    C22 C23 C24 Fe1 . . . . 59.3(4) ?
    Br23 C23 C24 Fe1 . . . . -126.0(4) ?
    C22 C21 C25 C24 . . . . -0.1(7) ?
    Br21 C21 C25 C24 . . . . -173.7(4) ?
    Fe1 C21 C25 C24 . . . . 59.0(4) ?
    C22 C21 C25 Fe1 . . . . -59.2(4) ?
    Br21 C21 C25 Fe1 . . . . 127.3(5) ?
    C23 C24 C25 C21 . . . . 0.2(6) ?
    Br24 C24 C25 C21 . . . . -176.0(9) ?
    Fe1 C24 C25 C21 . . . . -59.2(4) ?
    C23 C24 C25 Fe1 . . . . 59.4(4) ?
    Br24 C24 C25 Fe1 . . . . -116.8(9) ?
_shelx_space_group_comment
;
The symmetry employed for this shelxl refinement is uniquely defined
by the following loop, which should always be used as a source of
symmetry information in preference to the above space-group names.
They are only intended as comments.
;
_shelx_estimated_absorpt_T_min     0.042
_shelx_estimated_absorpt_T_max     0.481
_shelx_hkl_file
;
   0   0   3 6091.36 254.474   6
   0   0  -3 6137.20 235.082   8
   0   0  -3 7011.98 275.405   6
   0   0  -3 6283.84 315.880   3
   0   0   3 6103.30 237.001   1
   0   0   3 6013.37 315.412   3
   0   0  -3 6699.50 242.878   1
   0   0  -4 287346. 3523.45   1
   0   0   4 273657. 3517.03   1
   0   0   4 275355. 3595.01   6
   0   0   4 266933. 3861.05   3
   0   0  -4 278420. 3626.45   2
   0   0  -4 271662. 3504.59   8
   0   0  -5 3196.63 255.304   2
   0   0   5 2874.61 215.009   1
   0   0   5 3214.68 244.100   6
   0   0  -5 3008.21 208.289   8
   0   0   5 3035.23 314.119   3
   0   0   6 5493.68 324.719   1
   0   0  -6 6243.90 387.505   2
   0   0  -6 5364.26 310.024   8
   0   0   6 5130.67 422.009   3
   0   0   6 5595.74 346.770   6
   0   0  -7 7964.72 398.205   8
   0   0   7 7509.91 411.002   1
   0   0   7 7487.44 435.439   6
   0   0   7 8046.95 572.463   3
   0   0  -7 8517.53 492.066   2
   0   0  -8 340.791 106.280   4
   0   0   8 456.804 128.587   1
   0   0  -8 341.290 100.881   8
   0   0   8 295.223 171.601   3
   0   0  -8 344.500 139.758   2
   0   0   8 318.196 130.774   6
   0   0   9 67.1774 157.291   3
   0   0   9 70.5686 114.823   6
   0   0   9 164.571 121.323   1
   0   0  -9 126.212 83.8249   8
   0   0  -9 41.0818 101.887   4
   0   0  -9 366.987 175.817   2
   0   0 -10 14280.3 657.663   4
   0   0  10 14146.1 732.335   6
   0   0  10 13559.7 678.212   1
   0   0  10 12067.4 851.010   3
   0   0 -10 13207.3 617.614   8
   0   0 -10 13696.2 776.070   2
   0   0 -11 13314.2 645.573   8
   0   0  11 12261.0 684.009   1
   0   0 -11 12680.8 787.764   2
   0   0  11 12438.2 910.622   3
   0   0  11 12307.1 726.005   6
   0   0 -11 13420.0 672.274   4
   0   0 -12 55048.8 1799.96   2
   0   0 -12 56363.9 1463.29   8
   0   0 -12 55862.3 1539.85   4
   0   0  12 53592.7 2059.91   3
   0   0  12 54776.0 1619.06   1
   0   0  12 56086.8 1706.79   6
   0   0  13 323.823 244.925   3
   0   0  13 178.181 126.420   1
   0   0 -13 801.549 225.034   4
   0   0 -13 670.402 267.276   2
   0   0  13 481.514 209.655   6
   0   0  14 1606.21 416.119   3
   0   0  14 1581.26 307.529   1
   0   0  14 1743.78 341.480   6
   0   0 -14 1341.12 319.386   2
   0   0 -14 1318.71 252.271   4
   0   0 -15 886.947 335.781   2
   0   0  15 956.050 291.252   6
   0   0  15 952.632 364.329   3
   0   0 -16 480.150 242.352   2
   0   0  16 835.605 412.410   3
   0   0  17 325.568 352.429   3
   0   0 -17 1049.41 353.329   2
   0  -1  17 2102.93 490.051   3
   0  -1  17 1242.13 347.275   6
   0   1 -17 1200.48 318.515   7
   0   1 -17 1687.86 398.100   2
   0  -1  16 2758.78 523.346   3
   0   1 -16 2419.95 465.410   7
   0   1 -16 2815.79 493.293   2
   0  -1  16 2446.09 444.801   6
   0  -1  15 9922.43 812.466   6
   0  -1  15 10505.9 966.824   3
   0   1 -15 11302.6 770.124   4
   0   1 -15 10932.4 894.988   7
   0   1 -15 10256.6 868.743   2
   0  -1  14 1886.33 365.846   6
   0   1 -14 1553.86 352.092   2
   0   1 -14 1510.36 284.775   4
   0  -1  14 1381.04 345.094   3
   0   1 -14 1837.85 372.639   7
   0   1 -13 11.0919 161.330   2
   0   1 -13-128.396 149.713   4
   0  -1  13 33.9908 154.118   6
   0  -1  13 48.4009 199.910   3
   0   1 -13 487.562 219.392   7
   0  -1  12 3078.19 410.551   6
   0  -1  12 3941.78 517.174   3
   0   1 -12 3487.53 439.493   2
   0  -1  11 5971.62 538.703   6
   0  -1  11 6561.22 620.193   3
   0   1 -11 6883.64 379.512   8
   0   1 -11 7464.23 600.156   2
   0   1 -10 7133.83 369.668   8
   0  -1  10 7213.84 549.832   6
   0  -1  10 6998.74 591.766   3
   0   1  -9 1704.43 166.513   8
   0  -1   9 1100.33 245.017   3
   0  -1   9 1524.95 250.400   6
   0  -1   8 44504.6 1268.50   6
   0   1  -8 42346.1 890.542   8
   0  -1   8 44770.6 1248.26   1
   0  -1   8 44071.6 1383.90   3
   0   1  -7 70922.1 1190.01   8
   0  -1   7 70947.4 1579.74   1
   0  -1   7 71603.4 1613.40   6
   0  -1   7 72561.6 1729.60   3
   0  -1   6 6752.79 416.506   6
   0   1  -6 5989.07 242.279   8
   0  -1   6 5826.89 408.038   3
   0  -1   6 5989.91 385.746   1
   0  -1   5 22890.7 753.660   6
   0  -1   5 23351.7 755.541   3
   0  -1   5 24509.7 533.721   8
   0   1  -5 23095.7 476.736   8
   0  -1   4 11523.3 287.502   8
   0   1  -4 10994.1 453.595   7
   0  -1   4 11209.0 474.054   6
   0   1  -4 11635.0 428.887   3
   0  -1   4 10843.4 440.313   3
   0   1  -4 11531.1 269.053   8
   0   1  -3 76199.4 1203.77   3
   0  -1   3 73408.5 1222.26   3
   0   1  -3 76436.4 1311.88   7
   0  -1   3 76026.4 1358.11   6
   0  -1  -3 1812.50 130.945   1
   0  -1  -3 1630.17 154.272   2
   0   1   3 1499.08 205.795   3
   0   1   3 1633.10 125.328   1
   0   1   3 1604.51 123.058   4
   0  -1  -3 1463.67 120.733   4
   0  -1  -4 99432.8 1800.11   8
   0  -1  -4 100424. 1488.59   1
   0  -1  -4 100407. 1679.85   2
   0   1   4 100221. 1503.47   4
   0   1   4 96292.9 1927.25   3
   0   1   4 97382.6 1495.69   1
   0  -1  -4 94645.9 1474.41   4
   0   1   5 4322.93 248.952   1
   0  -1  -5 4046.06 231.880   4
   0   1   5 4368.08 389.787   3
   0  -1  -5 4164.14 289.732   2
   0  -1  -5 4026.17 324.802   8
   0   1   6 2833.28 374.088   3
   0  -1  -6 2729.95 263.486   2
   0  -1  -6 2860.20 294.247   8
   0  -1  -6 2779.39 206.832   4
   0   1   6 2914.77 228.688   1
   0  -1  -7 617.980 118.397   4
   0  -1  -7 442.484 140.965   8
   0   1   7 389.516 208.415   3
   0   1   7 761.803 141.824   1
   0  -1  -7 438.297 131.037   2
   0   1   8 977.655 273.783   3
   0  -1  -8 971.731 154.450   4
   0  -1  -8 1004.28 205.905   8
   0  -1  -8 930.569 202.078   2
   0   1   8 832.531 156.392   1
   0   1   9 4618.82 353.466   1
   0  -1  -9 5037.49 435.814   2
   0   1   9 4117.17 507.506   3
   0  -1  -9 4542.43 324.500   4
   0  -1  -9 4795.42 415.132   8
   0   1  10 772.443 175.787   1
   0  -1 -10 895.937 215.662   2
   0  -1 -10 1112.65 191.868   4
   0  -1 -10 1186.25 228.385   8
   0   1  10 721.631 293.937   3
   0  -1 -11 1098.63 236.012   2
   0  -1 -11 1364.36 266.895   8
   0  -1 -11 1610.84 233.482   4
   0   1  11 1129.37 308.107   3
   0   1  11 1538.85 237.151   1
   0  -1 -12 20905.7 857.139   4
   0  -1 -12 21034.5 974.975   8
   0   1  12 19567.9 1259.66   3
   0   1  12 20345.1 896.247   1
   0  -1 -12 21404.2 1087.60   2
   0  -1 -13 1101.03 265.675   8
   0   1  13 1266.24 393.924   3
   0   1  13 1047.15 221.368   1
   0  -1 -13 1031.91 297.301   2
   0  -1 -13 916.713 210.438   4
   0  -1 -14 5963.45 643.494   2
   0   1  14 3977.42 628.056   3
   0  -1 -14 6443.19 561.977   8
   0  -1 -15 10265.5 883.115   2
   0   1  15 9827.70 1047.20   3
   0   1  16 29837.0 1864.44   3
   0  -1 -16 31526.1 1640.74   2
   0   1  17 865.473 409.612   3
   0  -1 -17 1974.93 448.301   2
   0   2 -17-225.155 272.597   2
   0   2 -17 148.830 273.903   7
   0  -2  17 226.288 226.596   6
   0   2 -16 4292.83 614.565   7
   0  -2  16 3085.91 518.180   6
   0   2 -16 3260.49 531.971   2
   0  -2  15 12393.9 965.182   3
   0   2 -15 10951.1 896.493   2
   0  -2  15 11168.6 892.034   6
   0   2 -15 12205.1 976.657   7
   0  -2  14 8727.83 750.018   6
   0   2 -14 7447.15 737.166   7
   0   2 -14 7300.33 690.960   2
   0  -2  14 7378.31 716.911   3
   0  -2  13 2040.62 365.202   6
   0  -2  13 2527.42 409.774   3
   0   2 -13 2368.88 403.812   7
   0   2 -12-64.6362 160.718   7
   0  -2  12 332.884 185.214   6
   0  -2  12 229.459 162.371   3
   0   2 -11 4128.47 476.257   7
   0  -2  11 3521.91 437.545   6
   0  -2  11 4498.89 478.430   3
   0  -2  10 115.018 142.475   3
   0  -2  10 37.7221 138.443   6
   0   2 -10-80.9020 184.144   7
   0  -2   9 80.0402 134.353   3
   0  -2   9-137.729 159.108   6
   0   2  -9 46.9589 32.0832   8
   0   2  -9 99.8609 150.394   7
   0   2  -8 5544.45 470.103   7
   0  -2   8 5451.30 477.980   6
   0   2  -8 4744.22 195.480   8
   0  -2   8 5310.81 417.276   3
   0  -2   7 65920.6 1675.01   6
   0  -2   7 59657.6 998.893   8
   0   2  -7 59647.9 918.388   8
   0  -2   7 69180.5 1489.35   3
   0   2  -7 65449.8 1615.73   7
   0  -2   6 2716.83 313.652   6
   0  -2   6 2921.58 256.001   3
   0  -2   6 2181.59 125.536   8
   0   2  -6 2257.82 271.590   7
   0   2  -5 30533.0 728.824   3
   0   2  -5 30198.6 943.847   7
   0  -2   5 28904.3 517.019   8
   0  -2   5 30595.2 769.348   3
   0  -2   5 30529.5 997.885   6
   0   2  -4 33818.7 676.930   3
   0  -2   4 34149.8 584.100   8
   0   2  -4 33854.2 967.691   7
   0  -2   4 34606.4 712.459   3
   0  -2   4 33979.8 1028.62   6
   0   2  -3 331253. 4626.55   7
   0  -2   3 336101. 4505.09   5
   0  -2   3 341986. 4749.03   6
   0  -2   2 30925.2 833.255   5
   0   2  -2 31232.5 879.975   7
   0  -2   2 32218.4 966.210   6
   0  -2   1 45270.6 1202.20   6
   0   2  -1 45590.4 1158.36   7
   0  -2   1 45448.7 1135.83   5
   0  -2   0 16580.3 428.187   3
   0   2   0 18182.6 465.497   3
   0  -2   0 16469.4 674.716   4
   0   2   0 17032.8 706.777   7
   0  -2  -1 65568.7 1377.77   4
   0  -2  -1 66158.6 1201.71   3
   0   2   1 65609.2 1237.29   3
   0   2   1 62658.7 1446.24   7
   0  -2  -2 193.926 116.384   4
   0   2   2 122.051 102.246   7
   0   2   2 84.0817 93.4899   3
   0   2   3 4290.81 301.120   7
   0  -2  -3 4748.33 288.168   4
   0   2   3 4542.31 362.349   3
   0   2   3 4845.81 286.769   1
   0   2   4 60481.0 1534.77   3
   0   2   4 59083.0 1151.29   1
   0  -2  -4 59363.9 1185.54   4
   0  -2  -5 16334.7 560.934   4
   0   2   5 17251.2 836.669   3
   0   2   5 16213.3 550.142   1
   0  -2  -5 17423.2 704.091   2
   0  -2  -6 6812.20 366.387   4
   0   2   6 6467.57 355.004   1
   0  -2  -6 6872.24 457.656   2
   0  -2  -6 7004.31 532.060   8
   0   2   6 7480.72 584.654   3
   0   2   7 66227.5 1952.92   3
   0  -2  -7 63207.4 1315.92   4
   0  -2  -7 64208.4 1592.80   2
   0   2   7 62431.5 1324.71   1
   0  -2  -7 67559.8 1799.63   8
   0  -2  -8 1751.88 313.777   2
   0   2   8 1168.20 188.141   1
   0   2   8 1551.62 349.943   3
   0  -2  -8 1300.47 194.414   4
   0  -2  -8 1205.86 266.237   8
   0  -2  -9 80153.3 1642.99   4
   0   2   9 82420.9 1708.27   1
   0  -2  -9 83047.2 2120.11   8
   0   2   9 80752.7 2418.79   3
   0  -2  -9 79830.7 1987.12   2
   0  -2 -10 898.038 181.084   4
   0  -2 -10 830.717 239.468   8
   0   2  10 1118.10 331.454   3
   0  -2 -10 931.938 261.557   2
   0   2  10 1010.06 184.345   1
   0  -2 -11 27466.0 1206.69   8
   0   2  11 25570.9 948.865   1
   0   2  11 25542.8 1437.70   3
   0  -2 -11 24907.1 894.042   4
   0  -2 -11 24952.6 1144.55   2
   0  -2 -12 2717.19 303.136   4
   0  -2 -12 3053.89 429.375   8
   0   2  12 1903.33 451.645   3
   0  -2 -12 2357.22 391.666   2
   0   2  12 2467.46 314.161   1
   0  -2 -13 1118.80 298.531   8
   0   2  13 772.817 197.399   1
   0  -2 -13 748.264 236.570   2
   0   2  13 937.861 426.295   3
   0   2  14 328.010 305.851   3
   0  -2 -14 532.423 252.556   8
   0  -2 -14 438.102 245.263   2
   0  -2 -15 4964.93 635.401   2
   0  -2 -15 5881.55 618.133   8
   0   2  15 5320.65 804.502   3
   0   2  16-18.4182 296.053   3
   0  -2 -16-164.919 254.179   2
   0  -2 -17 92.8325 242.239   2
   0   2  17 373.221 375.349   3
   0   3 -16 257.209 267.217   7
   0  -3  16 99.7584 216.866   6
   0   3 -16-49.9728 196.967   2
   0   3 -15 1152.68 341.553   7
   0  -3  15 2062.43 449.678   6
   0   3 -14 9809.22 868.352   7
   0  -3  14 8497.42 803.033   6
   0  -3  13 483.992 230.587   6
   0   3 -13 893.230 301.263   7
   0   3 -12 1367.16 337.137   7
   0  -3  12 786.468 261.025   6
   0  -3  12 1382.09 272.847   3
   0  -3  11 10583.4 651.484   3
   0   3 -11 8903.53 734.248   7
   0  -3  11 8486.07 722.507   6
   0  -3  10 10897.6 795.908   6
   0  -3  10 11247.0 634.009   3
   0   3 -10 11136.2 780.491   7
   0   3  -9 205.870 161.569   7
   0  -3   9-103.861 204.688   6
   0  -3   9 184.768 113.327   3
   0  -3   8 53603.4 1725.24   6
   0   3  -8 52598.1 1632.08   7
   0  -3   8 55607.3 1290.77   3
   0  -3   7 16831.3 575.147   3
   0  -3   7 16780.0 893.860   6
   0   3  -7 16311.8 839.484   7
   0  -3   7 12219.4 311.212   8
   0  -3   6 32426.1 627.516   8
   0   3  -6 36151.4 1228.16   7
   0  -3   6 36675.3 791.532   3
   0   3  -6 32593.4 741.457   3
   0  -3   6 36674.5 1305.41   6
   0  -3   5 410.473 69.8363   3
   0   3  -5 442.988 63.4065   3
   0  -3   5 587.385 79.3005   8
   0  -3   5 412.370 140.232   6
   0   3  -5 848.207 225.236   7
   0   3  -4 4751.55 407.845   7
   0  -3   4 4796.19 397.773   5
   0  -3   4 5300.62 471.611   6
   0  -3   3 554.811 150.923   5
   0  -3   3 956.420 243.106   6
   0   3  -3 763.422 206.496   7
   0  -3   2 1433.87 232.096   5
   0  -3   2 1399.30 263.784   6
   0   3  -2 1471.29 265.231   7
   0  -3   1 13177.5 732.577   6
   0  -3   1 11247.7 322.927   3
   0   3  -1 12731.9 718.310   7
   0  -3   1 11167.8 657.383   5
   0  -3   0 289.323 147.070   4
   0  -3   0 578.696 93.7025   3
   0   3   0 638.786 115.303   3
   0   3   0 115.065 158.743   7
   0  -3  -1 42850.1 1307.62   4
   0   3   1 39694.5 1351.98   7
   0   3   1 44202.0 1066.45   3
   0  -3  -2 801.474 185.960   4
   0   3   2 669.357 230.835   7
   0   3   2 669.477 156.542   3
   0  -3  -3 292.061 145.115   4
   0   3   3-17.2174 109.064   3
   0   3   3 249.626 165.908   7
   0   3   4 21239.1 909.052   3
   0   3   4 19683.9 737.544   1
   0   3   4 20468.6 837.298   7
   0  -3  -4 20295.5 754.503   4
   0   3   5 1410.53 200.820   1
   0   3   5 1653.24 298.638   3
   0  -3  -5 1160.81 209.386   4
   0  -3  -6 902.984 181.001   4
   0   3   6 1130.12 273.063   3
   0   3   6 817.185 157.438   1
   0  -3  -7-61.3149 213.283   8
   0   3   7 104.737 223.043   3
   0  -3  -7 100.603 102.954   4
   0   3   7 238.737 127.852   1
   0  -3  -8 554.483 157.869   4
   0   3   8 176.797 101.886   1
   0   3   8 97.0504 204.652   3
   0  -3  -8-15.3403 170.594   8
   0  -3  -9 17985.4 942.176   2
   0  -3  -9 19284.1 1065.87   8
   0   3   9 17329.8 1114.06   3
   0  -3  -9 18894.9 776.135   4
   0   3   9 16962.5 719.317   1
   0   3  10 1463.14 226.275   1
   0  -3 -10 1390.13 215.713   4
   0   3  10 1061.46 336.902   3
   0  -3 -10 1815.57 360.080   8
   0  -3 -10 1646.83 346.927   2
   0   3  11 29093.1 1597.37   3
   0  -3 -11 27223.7 1275.23   2
   0  -3 -11 29813.1 1051.01   4
   0  -3 -11 30576.6 1423.82   8
   0   3  11 29387.7 1040.10   1
   0  -3 -12 899.769 277.701   2
   0  -3 -12 284.843 267.161   8
   0   3  12 670.019 192.565   1
   0   3  12 339.399 289.790   3
   0   3  13 41255.8 2093.35   3
   0  -3 -13 43340.6 1782.51   8
   0  -3 -13 36627.6 1625.88   2
   0  -3 -14 110.257 211.922   8
   0   3  14 361.330 367.261   3
   0  -3 -14 169.349 226.497   2
   0  -3 -15 3797.34 573.855   2
   0   3  15 4089.23 767.648   3
   0  -3 -15 3917.97 583.006   8
   0  -3 -16-83.3309 211.950   2
   0   3  16-70.9408 337.845   3
   0  -3 -16-167.280 220.265   8
   0   4 -16 3401.73 639.100   7
   0  -4  16 3600.89 625.742   6
   0  -4  15 300.785 304.888   6
   0   4 -15 937.755 392.631   7
   0  -4  14 2531.23 504.721   6
   0   4 -14 2614.07 505.927   7
   0  -4  13-163.305 262.029   6
   0   4 -13 57.4256 207.603   7
   0   4 -12 2823.25 482.805   7
   0  -4  12 2924.90 513.514   6
   0  -4  11 131.923 214.390   6
   0   4 -11 119.266 205.518   7
   0   4 -10 19348.5 1155.63   7
   0  -4  10 18960.4 1172.11   6
   0  -4   9-113.854 191.620   6
   0   4  -9-87.3107 197.692   7
   0   4  -8 21027.6 1117.59   7
   0  -4   8 21645.0 1185.93   6
   0  -4   7 26495.2 1283.32   6
   0   4  -7 25262.9 1181.26   7
   0  -4   6 22598.3 615.438   8
   0  -4   6 25451.3 1238.51   6
   0   4  -6 23540.0 1115.37   7
   0  -4   5 3656.19 472.884   6
   0   4  -5 4260.34 483.558   7
   0  -4   5 4658.31 466.158   5
   0   4  -4 77090.8 2096.12   7
   0  -4   4 79463.5 1995.69   5
   0  -4   4 79890.1 2229.04   6
   0   4  -3 20504.3 1011.10   7
   0  -4   3 20051.2 942.779   5
   0  -4   3 20315.8 1063.33   6
   0   4  -2 18237.9 973.942   7
   0  -4   2 18715.5 1008.18   6
   0  -4   2 18491.2 926.205   5
   0  -4   1 77.2296 47.3680   3
   0  -4   1 413.735 223.338   6
   0  -4   1-100.834 224.070   5
   0   4  -1-117.907 204.832   7
   0   4   0 1444.51 325.775   7
   0  -4   0 2055.81 357.885   6
   0   4   1 18494.3 1039.01   7
   0   4   1 20071.5 751.940   3
   0  -4  -1 19342.4 998.256   4
   0   4   2 17086.6 977.397   7
   0   4   2 18196.6 783.151   3
   0  -4  -2 18615.0 951.395   4
   0  -4  -3 6260.01 523.230   4
   0   4   3 6248.62 588.685   7
   0   4   3 6517.41 507.431   3
   0   4   4 62509.6 1847.76   7
   0   4   4 61485.4 1747.53   3
   0   4   4 62427.3 1707.62   1
   0  -4  -4 60932.0 1685.17   4
   0   4   5 7236.43 532.349   1
   0  -4  -5 7373.61 551.641   4
   0   4   5 5701.38 532.762   3
   0   4   5 7462.46 598.767   7
   0  -4  -6 11977.8 685.559   4
   0   4   6 9668.95 748.458   3
   0   4   6 10283.3 613.762   1
   0   4   7 383.586 158.769   1
   0   4   7 76.5201 189.966   3
   0  -4  -7 528.755 198.751   4
   0  -4  -7 402.099 253.288   8
   0  -4  -8 78195.0 2408.00   8
   0  -4  -8 77526.5 1871.64   4
   0   4   8 73683.6 2400.08   3
   0   4   8 73391.8 1767.11   1
   0  -4  -9 389.442 205.136   8
   0   4   9 585.910 285.263   3
   0  -4  -9 569.662 191.219   4
   0   4   9 530.467 166.767   1
   0   4  10 343.176 124.727   1
   0  -4 -10 472.567 258.087   8
   0   4  10 293.088 297.664   3
   0  -4 -10 477.435 170.753   4
   0  -4 -11 2719.10 488.209   8
   0   4  11 1934.82 283.248   1
   0   4  11 2560.52 532.985   3
   0   4  12 1431.84 424.308   3
   0  -4 -12 2280.74 470.080   8
   0   4  13 1236.24 423.751   3
   0  -4 -13 1692.64 418.652   8
   0   4  14 2102.46 557.261   3
   0  -4 -14 1264.88 354.246   8
   0  -4 -15 444.532 258.268   8
   0   4  15 1319.80 517.037   3
   0  -4 -16 3674.80 633.532   8
   0   4  16 4198.37 779.354   3
   0  -5  15 2777.87 601.414   6
   0   5 -15 3424.76 636.868   7
   0   5 -14 1216.32 433.599   7
   0  -5  14 1009.34 391.971   6
   0   5 -13 115.709 277.795   7
   0  -5  13 502.171 331.373   6
   0  -5  12 5885.08 791.047   6
   0   5 -12 7248.80 821.194   7
   0  -5  11 21723.3 1447.53   6
   0   5 -11 22216.9 1373.90   7
   0  -5  10 21885.6 1408.34   6
   0   5 -10 21995.5 1323.95   7
   0  -5   9 252.949 304.581   6
   0   5  -9 501.605 263.974   7
   0  -5   8-0.32496 228.772   6
   0   5  -8 241.588 217.769   7
   0  -5   7 5050.24 640.617   6
   0   5  -7 5316.97 625.555   7
   0  -5   6 854.987 285.142   6
   0   5  -6 1060.85 306.787   7
   0  -5   5 3454.55 472.993   5
   0   5  -5 3571.65 515.939   7
   0  -5   5 2972.33 496.557   6
   0  -5   4 2124.75 361.587   5
   0  -5   4 1508.67 377.462   6
   0   5  -4 2894.45 488.556   7
   0  -5   3 410.263 214.472   6
   0   5  -3 745.641 298.639   7
   0  -5   3 929.961 282.847   5
   0  -5   2 152.330 185.929   6
   0  -5   2 367.246 245.637   5
   0   5  -2 118.064 227.313   7
   0  -5   1 2232.47 397.189   6
   0  -5   1 1748.56 160.622   3
   0  -5   1 3173.02 463.690   5
   0   5  -1 1935.87 400.439   7
   0  -5   0 15016.5 974.772   6
   0   5   0 14014.2 965.166   7
   0   5   1 18022.3 1127.81   7
   0  -5  -1 19518.2 1088.69   6
   0   5   2 914.300 222.952   3
   0  -5  -2 1162.74 285.334   4
   0   5   2 1213.53 379.991   7
   0   5   3 71.6143 275.643   7
   0  -5  -3-203.475 274.896   4
   0   5   3-66.9689 122.102   3
   0   5   4 3750.63 457.732   3
   0   5   4 3677.83 537.439   7
   0  -5  -4 3534.51 444.620   4
   0   5   5 578.840 240.057   3
   0  -5  -5 370.412 183.728   4
   0   5   5 104.725 209.524   7
   0   5   5 579.393 258.694   1
   0  -5  -6 10329.3 865.902   8
   0   5   6 10730.8 845.190   7
   0   5   6 9652.63 720.716   1
   0   5   6 8729.37 768.187   3
   0  -5  -6 8734.27 694.656   4
   0  -5  -7 5467.72 547.121   4
   0  -5  -7 5708.87 661.055   8
   0   5   7 5398.86 605.993   3
   0   5   7 5679.05 552.081   1
   0   5   8 22729.4 1306.95   3
   0   5   8 24704.2 1103.16   1
   0  -5  -8 25958.8 1159.90   4
   0  -5  -8 25831.6 1419.47   8
   0   5   9 2988.81 570.871   3
   0  -5  -9 3476.45 561.534   8
   0  -5  -9 4262.68 483.473   4
   0   5   9 3472.79 404.639   1
   0   5  10 11088.8 1001.51   3
   0  -5 -10 10410.9 721.795   4
   0  -5 -10 10119.7 962.383   8
   0   5  10 9665.47 665.706   1
   0  -5 -11 424.139 322.944   8
   0   5  11 1096.43 400.901   3
   0   5  12 12343.3 1161.77   3
   0  -5 -12 12469.8 1107.19   8
   0   5  13 336.402 432.212   3
   0  -5 -13 660.657 390.125   8
   0  -5 -14 1154.10 429.914   8
   0   5  14 1551.84 485.016   3
   0  -5 -15 641.555 387.205   8
   0   5  15 57.0065 356.794   3
   0   6 -13 1731.40 503.504   7
   0  -6  13 1960.13 523.460   6
   0   6 -12 877.795 357.309   7
   0  -6  12 503.729 354.299   6
   0   6 -11 2342.78 511.031   7
   0  -6  11 2460.74 586.532   6
   0  -6  10 4825.72 742.809   6
   0   6 -10 5288.24 734.881   7
   0  -6   9 113.420 247.675   6
   0   6  -9 97.2482 228.485   7
   0  -6   8 9150.18 945.141   6
   0   6  -8 9246.64 901.505   7
   0   6  -7 14608.0 1112.18   7
   0  -6   7 15585.2 1205.53   6
   0  -6   6 19765.7 1333.33   6
   0   6  -6 20109.2 1288.17   7
   0  -6   5 508.750 259.557   5
   0  -6   5 276.092 258.530   6
   0   6  -5 327.205 230.205   7
   0  -6   4 479.175 224.673   6
   0   6  -4 111.008 275.471   7
   0  -6   4 825.881 269.205   5
   0  -6   3 5508.43 654.093   6
   0  -6   3 5109.23 581.981   5
   0   6  -3 4616.33 583.582   7
   0  -6   2 2916.13 508.328   6
   0   6  -2 2383.80 455.021   7
   0  -6   2 3422.41 488.994   5
   0  -6   1 6436.24 712.026   6
   0  -6   1 6600.52 690.741   5
   0   6  -1 6091.61 723.060   7
   0  -6   0 837.787 343.413   6
   0   6   0 1799.87 420.295   7
   0  -6  -1 36669.3 1642.79   6
   0   6   1 33311.4 1666.90   7
   0  -6  -2 1512.06 389.264   6
   0   6   2 2061.65 495.685   7
   0   6   3 576.991 211.421   3
   0  -6  -3 591.523 281.491   4
   0   6   3 606.711 312.313   7
   0   6   4 7282.70 827.125   7
   0   6   4 8794.18 702.251   3
   0  -6  -4 9914.10 823.834   4
   0  -6  -5 54940.4 2006.49   4
   0   6   5 48368.0 2133.79   7
   0   6   5 55897.2 1895.85   3
   0  -6  -5 58173.3 2122.49   8
   0   6   5 48452.9 1970.17   1
   0  -6  -6 5128.27 664.392   8
   0   6   6 4521.62 594.755   1
   0  -6  -6 4744.98 577.610   4
   0   6   6 4867.65 598.130   3
   0   6   6 4376.81 672.217   7
   0  -6  -7 19.6752 240.215   8
   0  -6  -7-13.4836 185.299   4
   0   6   7 75.3870 174.515   3
   0   6   7-93.7368 197.051   1
   0  -6  -8 4285.98 627.811   8
   0  -6  -8 2449.68 418.438   4
   0   6   8 2641.87 430.647   1
   0   6   8 2670.66 501.759   3
   0   6   9 278.615 250.134   3
   0   6   9 264.454 155.394   1
   0  -6  -9 20.3900 251.501   8
   0  -6 -10 2094.37 519.281   8
   0   6  10 1287.74 402.062   3
   0   6  11 121.356 256.951   3
   0  -6 -11 457.314 277.352   8
   0   6  12-276.629 305.546   3
   0  -6 -12 235.362 283.440   8
   0   6  13 1976.43 544.154   3
   0  -6 -13 1696.70 526.041   8
   0  -7  11 95.1005 348.837   6
   0   7 -11 300.883 279.967   7
   0   7 -10 392.025 279.418   7
   0  -7  10 596.207 408.959   6
   0  -7   9 351.862 284.430   6
   0   7  -9-268.154 342.708   7
   0  -7   8 310.743 331.756   6
   0   7  -8-13.6174 267.742   7
   0   7  -7 130.371 250.867   7
   0  -7   7-25.4825 250.340   6
   0  -7   6 3569.45 610.070   6
   0   7  -6 3177.97 571.262   7
   0  -7   5 1181.29 357.657   5
   0  -7   5 829.573 370.478   6
   0   7  -5 825.064 335.962   7
   0  -7   4 256.318 217.599   5
   0  -7   4 490.475 299.395   6
   0   7  -4 349.637 294.563   7
   0  -7   3 12434.2 1053.89   6
   0  -7   3 11670.9 951.324   5
   0   7  -3 8442.44 889.148   7
   0  -7   2 4967.11 617.867   5
   0   7  -2 5344.93 695.388   7
   0  -7   2 5247.83 702.084   6
   0  -7   1 1064.50 300.799   5
   0  -7   1 1314.48 363.557   6
   0   7  -1 1279.80 435.107   7
   0  -7   0 4579.69 618.931   6
   0   7   0 4242.26 651.347   7
   0  -7   0 4510.66 601.172   5
   0   7   1 1315.01 449.384   7
   0  -7  -1 1524.56 408.374   6
   0   7   2 2840.25 574.699   7
   0  -7  -2 2654.67 498.259   6
   0   7   3 890.211 412.345   7
   0  -7  -3 1064.37 327.339   6
   0  -7  -3 1034.06 349.092   8
   0  -7  -4 2465.74 490.790   8
   0   7   4 3171.50 582.565   1
   0   7   4 3040.94 615.658   7
   0  -7  -5 5329.19 728.628   8
   0   7   5 4670.40 696.629   1
   0   7   5 5774.85 627.543   3
   0   7   5 4394.45 718.495   7
   0   7   6 1167.99 391.072   1
   0  -7  -6 1105.86 419.519   8
   0  -7  -6 1049.57 371.753   4
   0   7   6 632.199 285.588   3
   0   7   6 13.5473 306.287   7
   0   7   7 294.383 280.807   1
   0   7   7 590.062 275.812   3
   0  -7  -7-12.8533 250.682   8
   0   7   7 303.293 304.744   7
   0  -7  -7 598.527 274.776   4
   0  -7  -8 478.336 310.173   8
   0   7   8 317.402 242.669   3
   0   7   8 207.803 203.077   1
   0   7   9 7978.73 878.972   3
   0  -7  -9 10420.2 1079.98   8
   0  -7 -10-3.11755 264.698   8
   0   7  10 144.696 272.076   3
   0   7  11 333.357 288.349   3
   0  -7 -11 234.368 313.461   8
   0   7  12-426.865 329.640   3
   0  -7 -12-155.733 321.386   8
   0  -8   9 2233.75 596.743   6
   0   8  -9 1995.57 554.886   7
   0  -8   8 1088.62 431.879   6
   0   8  -8 292.487 312.783   7
   0   8  -7-324.968 378.399   7
   0  -8   7-53.0965 284.324   6
   0  -8   6 416.399 316.366   6
   0   8  -6 529.701 306.612   7
   0  -8   5 298.550 332.204   6
   0  -8   5 168.010 266.676   5
   0   8  -5-246.480 331.769   7
   0  -8   4-52.7049 253.170   5
   0  -8   4-13.7955 274.438   6
   0   8  -4 84.6736 264.738   7
   0   8  -3 1267.07 393.026   7
   0  -8   3 1465.58 395.640   5
   0  -8   3 2204.79 531.362   6
   0  -8   2 12070.3 885.492   8
   0   8  -2 10957.4 1060.54   7
   0  -8   2 12777.5 1100.62   6
   0  -8   2 12489.7 1023.15   5
   0  -8   1 6.22417 267.735   6
   0   8  -1 189.499 333.850   7
   0  -8   1 452.108 262.083   8
   0  -8   1-411.797 286.673   5
   0  -8   0 1992.25 487.398   6
   0  -8   0 1938.71 450.635   5
   0  -8   0 2194.57 417.860   8
   0   8   0 2183.23 535.987   7
   0  -8  -1 18771.1 1207.07   8
   0  -8  -1 19426.4 1298.14   5
   0   8   1 17486.3 1359.18   7
   0  -8  -1 19414.3 1307.24   6
   0  -8  -2 11373.7 992.238   6
   0  -8  -2 12291.4 1015.50   8
   0   8   2 14039.8 1241.82   7
   0  -8  -3 3007.69 555.144   6
   0   8   3 2818.38 626.943   7
   0  -8  -3 3774.62 601.207   8
   0  -8  -4 1423.40 419.839   6
   0   8   4 1488.65 469.287   1
   0   8   4 1222.26 474.585   7
   0  -8  -4 891.352 349.837   8
   0   8   5 1952.71 475.613   7
   0   8   5 1061.50 374.273   1
   0  -8  -5 1332.05 409.588   8
   0  -8  -5 1242.68 373.890   6
   0  -8  -6-295.122 280.772   8
   0   8   6-2235.18 625.912   7
   0   8   6 273.806 311.926   1
   0  -8  -7-162.820 307.458   8
   0   8   7-170.004 502.070   7
   0  -8  -8 405.313 355.699   8
   0  -8  -9 503.558 318.987   8
   0   9  -5-186.590 316.910   7
   0  -9   5 218.823 274.821   6
   0  -9   5-190.245 289.410   5
   0  -9   4 188.279 259.708   6
   0  -9   4 79.0879 247.851   5
   0   9  -4 185.632 323.335   7
   0  -9   3 3195.27 579.849   5
   0  -9   3 3438.92 644.633   6
   0   9  -3 2584.04 607.858   7
   0  -9   2 797.666 255.941   5
   0   9  -2 1718.23 510.837   7
   0  -9   2 423.518 290.390   6
   0  -9   1 1196.27 361.136   5
   0  -9   1 524.166 303.803   6
   0   9  -1 805.441 417.595   7
   0  -9   0-334.360 257.889   5
   0  -9   0 608.680 314.069   6
   0   9   0 339.962 362.115   7
   0  -9   0-569.485 328.291   8
   0  -9  -1 144.704 248.399   8
   0   9   1 1276.76 479.544   7
   0  -9  -1 315.862 226.077   5
   0  -9  -1 369.987 215.399   6
   0   9   2 683.429 410.291   7
   0  -9  -2 660.990 287.609   8
   0  -9  -2 40.3192 228.218   6
   0  -9  -2 427.662 276.677   5
   0   9   3 1091.57 478.687   7
   0  -9  -3 390.461 335.321   8
   0   9   4 743.306 407.475   7
   0  -9  -4 1664.11 430.123   8
   0   9   4 2217.27 579.468   1
   0   9   5 1408.68 505.752   1
   0   9   5 1183.34 440.083   7
   0  -9  -5 931.940 401.174   8
  -1   9   3 577.952 356.369   7
   1  -9  -3 634.291 343.865   8
   1  -9  -2 146.668 263.959   5
  -1   9   2 124.611 323.528   7
   1  -9  -2 41.4370 227.805   8
  -1   9   1 801.477 436.778   7
   1  -9  -1 652.263 311.362   8
   1  -9  -1 671.197 356.163   5
   1  -9   0 239.364 298.019   5
  -1   9   0-291.246 356.537   7
   1  -9   1 239.921 277.155   5
  -1   9  -1 1958.86 535.445   7
   1  -9   1 539.970 310.680   6
  -1   9  -2 2808.91 647.357   7
   1  -9   2 2164.07 507.706   5
   1  -9   2 2421.08 514.116   6
  -1   9  -3 2112.39 658.573   7
   1  -9   3 1707.14 456.497   5
   1  -9   3 1722.63 474.392   6
   1  -8  -8 278.304 315.955   8
   1  -8  -7 1218.95 466.433   8
   1  -8  -6 9053.77 961.460   8
  -1   8   6 6064.02 986.816   7
  -1   8   5 7434.27 1016.67   7
   1  -8  -5 10285.7 987.404   8
   1  -8  -4 453.731 296.374   8
  -1   8   4 629.769 372.027   7
   1  -8  -3 175.221 220.531   8
  -1   8   3 298.554 422.044   7
  -1   8   2 5426.27 811.019   7
   1  -8  -2 5086.98 648.365   8
   1  -8  -1 469.046 276.612   8
   1  -8  -1 20.9207 172.909   6
  -1   8   1 310.504 320.080   7
   1  -8  -1 253.168 277.258   5
   1  -8   0 754.319 334.649   6
  -1   8   0 1118.49 471.698   7
   1  -8   0 1034.35 310.216   8
   1  -8   0 1296.52 422.565   5
   1  -8   1 63.5361 246.731   5
  -1   8  -1 829.814 386.703   7
   1  -8   1 761.876 266.850   8
   1  -8   1 384.114 247.588   6
  -1   8  -2 403.866 372.304   7
   1  -8   2 468.175 323.109   5
   1  -8   2-82.2746 207.289   6
   1  -8   3 1011.17 350.723   6
   1  -8   3 1131.20 442.524   5
  -1   8  -3 1486.53 468.027   7
   1  -8   4 552.799 375.735   5
  -1   8  -4 649.058 383.992   7
   1  -8   4 317.978 273.389   6
   1  -8   5 12657.0 1159.84   5
   1  -8   5 11925.5 1113.36   6
  -1   8  -5 11161.5 1110.53   7
   1  -8   6 3554.35 612.960   5
   1  -8   6 3866.94 657.584   6
  -1   8  -6 4835.69 795.483   7
   1  -8   7 10120.6 1058.66   6
  -1   8  -7 9945.44 1103.42   7
  -1   8  -8-514.861 423.108   7
   1  -8   8-217.973 323.720   6
  -1   7  11 319.993 321.207   3
   1  -7 -11 602.276 342.978   8
   1  -7 -10 2230.61 550.759   8
  -1   7  10 2528.94 559.781   3
   1  -7  -9 8089.06 947.512   8
  -1   7   9 6530.59 801.684   3
   1  -7  -8 3075.20 563.107   8
  -1   7   8 2148.17 460.021   3
  -1   7   7 3396.90 541.537   3
   1  -7  -7 4887.22 696.303   8
  -1   7   6-544.956 414.305   7
  -1   7   6 377.782 289.394   1
  -1   7   6 57.8935 169.520   3
   1  -7  -6-111.069 240.142   8
   1  -7  -5 1212.96 392.012   8
  -1   7   5 1043.60 399.714   7
  -1   7   5 1374.62 421.530   1
   1  -7  -4-246.767 213.704   8
   1  -7  -4 247.577 187.369   6
  -1   7   4 159.742 313.285   7
   1  -7  -3 1034.74 331.328   8
   1  -7  -3 956.157 305.353   6
  -1   7   3 397.784 348.680   7
   1  -7  -2 1671.22 381.288   8
   1  -7  -2 2286.59 420.036   6
  -1   7   2 1910.11 500.992   7
   1  -7  -1 15361.1 1047.15   6
   1  -7  -1 13760.9 957.362   8
  -1   7   1 13932.0 1198.39   7
   1  -7   0 178.326 249.993   5
  -1   7   0 366.841 301.949   7
   1  -7   0 628.804 258.858   8
   1  -7   0 556.262 268.349   6
   1  -7   1 3.77964 166.803   8
   1  -7   1 383.362 265.702   5
  -1   7  -1 247.009 278.928   7
   1  -7   1 260.920 231.516   6
   1  -7   2 3723.46 555.968   6
   1  -7   2 3738.22 458.585   8
  -1   7  -2 4019.99 671.530   7
   1  -7   2 4206.85 632.283   5
   1  -7   3 1650.60 425.311   5
  -1   7  -3 1412.33 438.806   7
   1  -7   3 1549.97 410.150   6
   1  -7   4 589.588 332.690   6
   1  -7   4 698.963 326.368   5
  -1   7  -4 1513.33 445.426   7
   1  -7   5 307.329 218.710   6
  -1   7  -5 101.138 304.961   7
   1  -7   5 50.8722 261.536   5
   1  -7   6 3268.69 632.312   5
   1  -7   6 2695.66 538.771   6
  -1   7  -6 3459.13 644.237   7
  -1   7  -7-280.928 388.421   7
   1  -7   7-174.447 283.872   6
  -1   7  -8 417.431 326.544   7
   1  -7   8 120.413 275.938   6
   1  -7   9 5984.63 864.202   6
  -1   7  -9 5194.00 776.231   7
  -1   7 -10 1248.54 451.760   7
   1  -7  10 443.896 273.527   6
  -1   7 -11 4557.16 793.630   7
   1  -7  11 5608.13 862.799   6
  -1   6  13 592.194 378.137   3
   1  -6 -13 491.393 374.987   8
   1  -6 -12 760.726 393.200   8
  -1   6  12 289.108 307.118   3
  -1   6  11-130.706 292.694   3
   1  -6 -11 79.9749 258.450   8
   1  -6 -10 466.949 331.153   8
  -1   6  10 510.933 314.634   3
  -1   6   9 20394.4 1386.56   3
   1  -6  -9 21965.1 1463.81   8
   1  -6  -8 2464.01 572.044   8
  -1   6   8 2249.95 454.905   3
   1  -6  -7 191.878 266.957   8
  -1   6   7-118.630 203.401   3
  -1   6   7-16.0106 168.996   1
  -1   6   6 282.397 225.813   1
  -1   6   6 516.297 322.322   7
  -1   6   6 185.248 208.774   3
   1  -6  -6 793.579 347.941   8
  -1   6   5 7495.39 692.019   3
  -1   6   5 6206.38 803.356   7
  -1   6   5 6975.83 753.379   1
   1  -6  -5 6778.09 721.433   8
  -1   6   4 459.559 206.095   3
   1  -6  -4 1134.87 367.653   8
   1  -6  -4 686.977 232.406   6
  -1   6   4 473.049 276.248   7
  -1   6   3 3937.88 660.183   7
   1  -6  -3 5196.28 577.260   6
   1  -6  -3 4091.31 531.240   8
  -1   6   3 4291.84 484.655   3
  -1   6   2 7231.49 555.186   3
   1  -6  -2 5551.12 601.337   8
   1  -6  -2 6899.39 656.699   6
  -1   6   2 6854.64 798.112   7
   1  -6  -1 784.565 248.722   6
  -1   6   1 629.385 321.310   7
   1  -6  -1 790.987 274.062   8
   1  -6   0 594.104 236.556   8
  -1   6   0 907.626 389.254   7
   1  -6   0 476.028 227.201   6
  -1   6  -1 7464.06 818.879   7
   1  -6   1 5705.65 542.504   8
   1  -6   1 6855.79 748.296   5
   1  -6   1 5815.33 628.480   6
   1  -6   2 43299.1 1459.36   8
   1  -6   2 44058.4 1926.32   5
  -1   6  -2 40858.9 1871.11   7
   1  -6   2 40697.0 1692.06   6
   1  -6   3 28076.1 1528.11   5
   1  -6   3 28317.3 1108.71   8
   1  -6   3 26857.5 1399.33   6
  -1   6  -3 26758.6 1501.04   7
  -1   6  -4 4022.93 625.126   7
   1  -6   4 3807.42 564.474   5
   1  -6   4 4117.59 393.614   8
   1  -6   4 3462.97 522.432   6
   1  -6   5 3625.58 603.097   5
   1  -6   5 4598.63 619.180   6
  -1   6  -5 4414.31 615.651   7
  -1   6  -6 12560.4 1073.70   7
   1  -6   6 13209.1 1046.44   6
   1  -6   6 13538.4 1086.18   5
   1  -6   7 4275.75 644.802   6
  -1   6  -7 4346.18 691.594   7
   1  -6   8 142.970 276.077   6
  -1   6  -8 64.2812 257.098   7
  -1   6  -9 7730.78 909.412   7
   1  -6   9 9515.31 981.872   6
   1  -6  10-30.4789 285.974   6
  -1   6 -10 617.726 404.179   7
   1  -6  11 787.920 344.314   6
  -1   6 -11 356.796 297.828   7
  -1   6 -12 483.320 330.164   7
   1  -6  12 199.703 311.324   6
  -1   6 -13 23.4493 297.966   7
   1  -6  13-110.180 327.168   6
   1  -5 -14 5829.90 825.853   8
  -1   5  14 4614.48 794.175   3
  -1   5  13 1688.70 510.054   3
   1  -5 -13 2595.99 585.247   8
   1  -5 -12 14703.2 1192.71   8
  -1   5  12 12224.6 1190.60   3
  -1   5  11 2586.73 557.174   3
   1  -5 -11 3080.89 561.679   8
  -1   5  10 2716.03 547.509   3
   1  -5 -10 3289.09 568.317   8
   1  -5  -9 4059.84 614.470   8
  -1   5   9 3432.24 566.965   3
  -1   5   8 309.599 191.649   1
   1  -5  -8 280.949 275.067   8
  -1   5   8-209.583 243.716   3
   1  -5  -7 54.9318 168.769   4
  -1   5   7 363.991 229.296   3
  -1   5   7 91.6670 123.538   1
   1  -5  -7-54.3541 249.713   8
   1  -5  -6 8035.49 743.578   8
  -1   5   6 6117.91 636.456   3
  -1   5   6 7158.78 758.486   7
   1  -5  -6 6565.58 589.104   4
  -1   5   6 7532.55 645.810   1
  -1   5   5 2517.53 470.473   7
  -1   5   5 2881.05 447.672   1
  -1   5   5 3032.68 447.180   3
   1  -5  -5 2858.07 461.171   8
  -1   5   4 16294.5 1120.98   7
  -1   5   4 17526.9 971.011   3
   1  -5  -4 17409.1 1023.73   8
  -1   5   3 4698.09 482.544   3
   1  -5  -3 4004.56 459.714   6
  -1   5   3 4407.74 611.382   7
   1  -5  -3 4236.84 500.394   8
   1  -5  -2 29352.6 1245.89   6
  -1   5   2 25508.3 1412.37   7
   1  -5  -2 26095.5 1217.24   8
  -1   5   2 28944.6 1086.09   3
   1  -5  -1 31584.9 1296.65   6
   1  -5  -1 29634.3 1222.77   8
  -1   5   1 27767.5 1491.42   7
  -1   5   1 30087.9 1025.68   3
   1  -5   0 8944.58 683.143   6
   1  -5   0 8586.90 630.043   8
  -1   5   0 9041.94 496.857   3
  -1   5   0 8770.84 836.281   7
   1  -5   1 561.514 225.789   6
  -1   5  -1 839.227 374.482   7
   1  -5   1 911.649 222.936   8
  -1   5  -1 730.646 124.723   3
   1  -5   2 8420.12 695.224   6
   1  -5   2 8797.72 585.871   8
   1  -5   2 9543.40 859.288   5
  -1   5  -2 8437.67 811.861   7
   1  -5   3 3959.68 378.670   8
   1  -5   3 3653.78 479.265   6
   1  -5   3 3641.52 536.292   5
  -1   5  -3 3754.47 540.538   7
   1  -5   4 424.873 225.611   5
  -1   5  -4-157.959 304.431   7
   1  -5   4 45.2465 172.530   6
   1  -5   4 489.188 153.455   8
   1  -5   5 3235.88 470.839   6
  -1   5  -5 2917.90 492.530   7
   1  -5   5 2970.90 482.362   5
   1  -5   5 3252.91 293.284   8
   1  -5   6 11928.3 899.784   6
   1  -5   6 11282.8 901.402   5
  -1   5  -6 9868.64 893.887   7
  -1   5  -7 4471.24 610.955   7
   1  -5   7 6231.23 709.182   6
   1  -5   8 6187.91 695.660   6
  -1   5  -8 5532.52 683.813   7
   1  -5   9-130.499 267.394   6
  -1   5  -9-277.350 290.677   7
  -1   5 -10 2470.95 497.401   7
   1  -5  10 1474.47 396.085   6
  -1   5 -11 576.617 310.803   7
   1  -5  11 1583.52 419.098   6
  -1   5 -12 487.402 317.366   7
   1  -5  12 328.740 227.007   6
   1  -5  13 1677.22 492.632   6
  -1   5 -13 2435.19 533.969   7
  -1   5 -14 314.210 247.571   7
   1  -5  14 1015.87 408.012   6
  -1   4  15-73.1383 352.434   3
   1  -4 -15 504.653 298.597   8
   1  -4 -14 506.691 298.782   8
  -1   4  14 731.787 409.020   3
   1  -4 -13-57.9205 257.563   8
  -1   4  13 390.504 374.017   3
  -1   4  12 13763.8 1219.32   3
   1  -4 -12 14481.3 1117.64   8
  -1   4  11 337.317 259.869   3
   1  -4 -11 623.316 292.404   8
   1  -4 -10 8511.70 830.602   8
  -1   4  10 7680.19 824.254   3
  -1   4   9 7466.47 794.288   3
   1  -4  -9 7700.88 784.802   8
  -1   4   9 6425.81 431.711   1
  -1   4   8 8659.70 503.107   1
   1  -4  -8 8970.08 787.570   8
  -1   4   8 8765.79 821.564   3
   1  -4  -8 8594.21 555.300   4
   1  -4  -7 2450.97 401.564   8
   1  -4  -7 2477.77 303.963   4
  -1   4   7 2689.80 469.145   3
  -1   4   7 2573.38 285.078   1
   1  -4  -6 4553.28 424.829   4
  -1   4   6 5061.84 412.430   1
  -1   4   6 4911.62 540.715   3
   1  -4  -6 4623.31 535.870   8
  -1   4   5 16405.4 974.090   7
   1  -4  -5 14222.8 919.507   8
  -1   4   5 15634.1 923.758   3
  -1   4   5 15770.5 789.157   1
   1  -4  -5 15739.7 795.338   4
  -1   4   4 906.875 216.590   3
  -1   4   4 1232.69 314.547   7
   1  -4  -4 814.217 200.551   4
   1  -4  -4 796.017 224.586   8
  -1   4   3 682.276 194.751   3
  -1   4   3 1527.51 367.546   7
   1  -4  -3 1183.12 269.100   8
   1  -4  -2 34902.1 1222.54   6
   1  -4  -2 29859.3 1193.22   8
  -1   4   2 34464.3 1129.92   3
  -1   4   2 30659.3 1396.76   7
   1  -4  -1 39507.0 1332.61   6
  -1   4   1 39712.5 1136.02   3
   1  -4  -1 36586.3 1268.43   8
  -1   4   1 36779.8 1545.14   7
  -1   4   0 48798.0 1797.50   7
   1  -4   0 49795.4 1515.60   6
  -1   4   0 52325.8 1212.09   3
   1  -4   0 47990.2 1424.09   8
   1  -4   1 4292.90 383.169   8
   1  -4   1 4523.94 287.490   3
  -1   4  -1 4784.48 569.044   7
  -1   4  -1 4611.26 279.398   3
   1  -4   1 4422.77 439.486   6
   1  -4   2 57695.1 1403.16   8
   1  -4   2 59047.0 1692.61   6
  -1   4  -2 63524.9 2011.57   7
   1  -4   2 57933.2 1998.46   5
  -1   4  -2 51395.9 904.455   3
  -1   4  -3 52581.2 1830.39   7
   1  -4   3 52867.6 1647.39   6
   1  -4   3 48564.5 1781.27   5
   1  -4   3 53175.8 1269.52   8
   1  -4   4 6397.95 637.145   5
   1  -4   4 7446.20 608.324   6
  -1   4  -4 7900.41 709.695   7
   1  -4   4 7333.65 395.462   8
   1  -4   5 3795.60 250.919   8
   1  -4   5 4215.23 506.957   5
  -1   4  -5 3771.40 505.562   7
   1  -4   5 4105.48 473.578   6
   1  -4   6 35700.9 1444.89   5
   1  -4   6 36268.9 1429.00   6
  -1   4  -6 32897.7 1408.42   7
   1  -4   6 30060.8 639.716   8
  -1   4  -7 2047.95 386.632   7
   1  -4   7 2281.87 396.903   6
  -1   4  -8-105.947 234.132   7
   1  -4   8-46.9825 193.983   6
   1  -4   9 3109.90 477.887   6
  -1   4  -9 3498.59 485.390   7
  -1   4 -10 6713.63 705.570   7
   1  -4  10 6884.05 710.396   6
  -1   4 -11 11782.8 946.107   7
   1  -4  11 11021.0 918.910   6
  -1   4 -12 11697.1 958.968   7
   1  -4  12 9859.30 886.158   6
   1  -4  13 7996.10 843.082   6
  -1   4 -13 8858.41 874.354   7
  -1   4 -14 4017.01 604.256   7
   1  -4  14 4238.19 665.061   6
  -1   4 -15 7036.87 843.780   7
   1  -4  15 6678.74 832.937   6
   1  -3 -16 209.629 239.347   8
   1  -3 -16 784.867 358.353   2
  -1   3  16 234.528 392.796   3
   1  -3 -15 8771.06 902.818   2
   1  -3 -15 9052.15 858.923   8
  -1   3  15 10726.0 1185.00   3
   1  -3 -14 814.743 340.201   2
   1  -3 -14 1196.64 354.759   8
  -1   3  14 1465.10 498.855   3
  -1   3  13 4908.76 755.325   3
   1  -3 -13 4918.63 616.794   8
   1  -3 -13 4733.19 634.160   2
  -1   3  12 4150.61 665.064   3
   1  -3 -12 5015.53 597.868   2
   1  -3 -12 5520.16 629.066   8
  -1   3  11 1501.44 447.905   3
   1  -3 -11 965.889 320.017   8
   1  -3 -11 1330.81 356.914   2
   1  -3 -10 1985.22 395.723   8
  -1   3  10 2147.80 471.196   3
  -1   3  10 1937.97 217.323   1
   1  -3  -9 8453.96 730.872   8
  -1   3   9 7702.96 788.007   3
   1  -3  -9 7905.11 454.016   4
  -1   3   9 7300.13 409.988   1
  -1   3   8 5193.37 635.810   3
   1  -3  -8 5374.39 562.147   8
  -1   3   8 4848.18 324.850   1
   1  -3  -8 5572.64 373.954   4
  -1   3   7 211.785 177.038   3
   1  -3  -7 590.265 149.104   4
  -1   3   7 269.281 88.2230   1
   1  -3  -7 164.464 172.181   8
   1  -3  -6 13065.0 814.084   8
  -1   3   6 11759.6 495.006   1
  -1   3   6 13005.6 851.034   3
   1  -3  -6 12141.5 565.794   4
   1  -3  -5 167618. 2795.63   4
   1  -3  -5 175509. 3315.03   8
  -1   3   5 167207. 2677.17   1
  -1   3   5 171227. 3368.69   3
  -1   3   4 26443.9 1054.55   3
  -1   3   4 26694.2 1086.82   7
   1  -3  -4 25190.6 887.443   4
   1  -3  -4 25905.0 1067.61   8
  -1   3   3 9540.48 564.852   3
   1  -3  -3 8550.88 526.391   4
  -1   3   3 9024.93 610.157   7
   1  -3  -3 9032.72 612.026   8
  -1   3   2 2154.73 317.283   7
  -1   3   2 2015.88 251.336   3
   1  -3  -2 1930.45 273.219   8
  -1   3   1 35375.4 957.097   3
  -1   3   1 35389.4 1321.77   7
   1  -3  -1 33621.9 1072.95   8
   1  -3  -1 36074.4 1110.40   6
   1  -3   0 4898.75 394.161   6
  -1   3   0 5438.15 546.866   7
   1  -3   0 5485.75 393.906   8
  -1   3   0 5745.10 316.086   3
   1  -3   1 3081.09 228.555   3
  -1   3  -1 3207.32 419.069   7
   1  -3   1 3308.30 329.024   6
  -1   3  -1 3151.17 200.321   3
   1  -3   1 3098.65 285.033   8
   1  -3   2 18919.7 787.746   6
   1  -3   2 18054.8 981.305   5
   1  -3   2 17542.1 618.124   8
  -1   3  -2 16988.4 398.169   3
  -1   3  -2 18657.1 965.837   7
  -1   3  -3 3978.32 472.171   7
   1  -3   3 2811.58 398.740   5
   1  -3   3 3056.27 340.747   6
   1  -3   3 2801.13 222.156   8
   1  -3   4 16948.5 794.660   6
   1  -3   4 16489.3 478.381   8
  -1   3  -4 17132.4 901.255   7
   1  -3   4 18586.4 891.675   5
   1  -3   5 110.430 37.3244   8
   1  -3   5 120.539 155.044   5
   1  -3   5 260.379 154.332   6
  -1   3  -5 107.595 37.2065   3
  -1   3  -5 432.880 215.570   7
   1  -3   6 50.6201 136.055   6
  -1   3  -6 113.521 43.6439   3
  -1   3  -6 78.6918 153.735   7
  -1   3  -7 26660.4 1140.54   7
   1  -3   7 26938.4 1152.01   6
   1  -3   8 1703.00 315.846   6
  -1   3  -8 1694.43 313.491   7
   1  -3   9 2511.52 388.447   6
  -1   3  -9 1766.31 329.222   7
  -1   3 -10 718.599 255.796   7
   1  -3  10 534.456 263.399   6
   1  -3  11 1190.02 303.100   6
  -1   3 -11 1232.18 341.677   7
  -1   3 -12 101.507 192.175   7
   1  -3  12 302.824 230.313   6
   1  -3  13 1650.33 385.606   6
  -1   3 -13 1044.52 308.173   7
   1  -3  14 8805.63 834.538   6
  -1   3 -14 9017.98 848.797   7
   1  -3  15 9164.29 884.450   6
  -1   3 -15 11923.4 1025.48   7
   1  -3  16 2720.35 527.122   6
  -1   3 -16 2777.97 503.572   7
   1  -2 -17 509.132 349.415   2
  -1   2  17 172.023 320.455   3
   1  -2 -16 221.886 258.742   2
  -1   2  16-273.182 359.959   3
   1  -2 -15 114.815 246.942   2
   1  -2 -15 48.1275 192.907   8
  -1   2  15 824.124 455.926   3
   1  -2 -14 1216.34 351.914   2
   1  -2 -14 1557.56 352.960   8
  -1   2  14 1349.01 439.786   3
  -1   2  13 19492.2 1442.00   3
   1  -2 -13 21192.9 1146.83   8
   1  -2 -13 18822.7 1162.36   2
   1  -2 -12 4381.55 521.519   8
   1  -2 -12 4442.65 558.590   2
  -1   2  12 4624.75 698.477   3
  -1   2  11 4668.81 659.590   3
   1  -2 -11 4273.59 499.716   2
   1  -2 -11 4830.31 521.237   8
   1  -2 -10 63.9617 168.546   2
   1  -2 -10-87.0969 163.517   8
  -1   2  10 259.525 93.5135   1
  -1   2  10 248.778 240.238   3
   1  -2 -10 262.620 105.760   4
   1  -2  -9-98.9982 87.7097   4
  -1   2   9 79.2807 85.2030   1
   1  -2  -9-67.9933 189.170   8
   1  -2  -9-1.37375 171.602   2
  -1   2   9 87.4444 216.229   3
   1  -2  -8 1415.38 283.459   8
   1  -2  -8 1212.63 145.204   4
  -1   2   8 1309.76 152.742   1
   1  -2  -8 1491.31 307.476   2
  -1   2   8 1484.00 333.737   3
   1  -2  -7 13420.5 482.953   4
  -1   2   7 14058.2 888.579   3
  -1   2   7 13215.3 459.513   1
   1  -2  -7 13806.2 761.932   8
   1  -2  -7 13835.1 749.719   2
   1  -2  -6 1451.28 151.794   4
  -1   2   6 1358.31 290.929   3
   1  -2  -6 2079.37 287.915   2
  -1   2   6 1517.10 143.365   1
   1  -2  -6 1905.05 287.594   8
  -1   2   5 66659.2 1759.08   3
   1  -2  -5 67882.3 1671.79   8
  -1   2   5 64331.2 1129.24   4
   1  -2  -5 63904.3 1185.21   4
  -1   2   5 63883.6 1117.96   1
  -1   2   4 2353.55 172.389   4
   1  -2  -4 2593.16 212.144   4
   1  -2  -4 2202.99 294.089   8
  -1   2   4 2400.65 305.621   3
  -1   2   4 2299.65 174.263   1
  -1   2   3 10791.1 561.489   7
  -1   2   3 10130.2 541.660   3
   1  -2  -3 9576.63 537.844   8
   1  -2  -3 9688.34 434.234   4
  -1   2   3 10881.7 432.392   4
  -1   2   2 14458.4 585.687   3
  -1   2   2 13923.2 644.695   7
   1  -2  -2 14304.2 610.925   8
  -1   2   2 14479.1 580.750   4
   1  -2  -1 375074. 4977.87   8
   1  -2  -1 362385. 4873.05   6
  -1   2   1 373448. 4837.17   3
  -1   2   1 375384. 5271.31   7
  -1   2   0 21973.0 588.365   3
   1  -2   0 22615.4 637.223   3
   1  -2   0 21661.9 665.330   6
  -1   2   0 21376.6 872.236   7
   1  -2   0 21006.6 666.749   8
   1  -2   1 15365.5 507.755   8
   1  -2   1 14674.4 549.962   6
  -1   2  -1 15645.3 413.513   3
  -1   2  -1 14361.1 734.902   7
   1  -2   2 13304.2 538.312   6
  -1   2  -2 12863.0 693.410   7
  -1   2  -2 12985.2 334.336   3
   1  -2   2 14152.5 719.268   5
   1  -2   2 12356.9 403.317   8
   1  -2   3 59452.0 1445.90   5
  -1   2  -3 59138.8 1497.31   7
   1  -2   3 55902.3 910.038   8
   1  -2   3 55120.0 1292.60   6
  -1   2  -4 25936.8 638.223   3
   1  -2   4 24367.9 858.804   6
   1  -2   4 25207.0 885.209   5
  -1   2  -4 24683.9 912.438   7
  -1   2  -5 1085.46 193.913   7
  -1   2  -5 1035.05 137.992   3
   1  -2   5 1045.29 195.851   6
  -1   2  -6 14342.7 698.399   7
   1  -2   6 13137.4 678.588   6
  -1   2  -7 22585.1 916.407   7
   1  -2   7 21303.9 910.646   6
   1  -2   8 6748.29 536.330   6
  -1   2  -8 6919.74 526.439   7
  -1   2  -9-87.9731 134.035   7
   1  -2   9 75.6723 143.215   6
  -1   2 -10 56136.1 1711.04   7
   1  -2  10 52563.4 1680.81   6
   1  -2  11 54450.0 1775.06   6
  -1   2 -11 57781.3 1809.98   7
   1  -2  12 12326.3 849.661   6
  -1   2 -12 12256.4 838.348   7
   1  -2  13 441.989 252.520   6
  -1   2 -13 496.909 200.070   7
   1  -2  14 706.550 300.262   6
  -1   2 -14 1133.12 332.652   7
   1  -2  15 5124.48 633.405   6
  -1   2 -15 6049.70 691.553   7
  -1   2 -15 5100.51 599.238   2
  -1   2 -16 656.240 274.150   2
  -1   2 -16 1262.64 353.393   7
   1  -2  16 1094.68 335.037   6
  -1   2 -16 969.281 270.218   4
  -1   2 -17-4.16626 234.109   7
   1  -2  17 59.3379 230.352   6
  -1   2 -17 74.8275 154.487   4
  -1   2 -17 262.234 241.545   2
   1  -1 -17 407.101 318.424   2
  -1   1  17 778.401 442.192   3
   1  -1 -16 3110.57 559.425   2
  -1   1  16 3931.36 759.769   3
   1  -1 -15 548.232 294.113   2
  -1   1  15 79.5737 316.019   3
   1  -1 -14 1694.13 339.455   8
   1  -1 -14 903.118 315.698   2
  -1   1  14 1440.40 467.915   3
  -1   1  13 8702.70 933.518   3
   1  -1 -13 9382.80 693.436   8
   1  -1 -13 9374.04 790.579   2
   1  -1 -12 14590.4 837.004   8
   1  -1 -12 14545.5 930.318   2
  -1   1  12 14433.6 1161.28   3
   1  -1 -11 4845.04 521.824   2
  -1   1  11 4496.35 354.455   1
  -1   1  11 3586.48 572.812   3
   1  -1 -11 5127.06 479.987   8
   1  -1 -11 5102.79 350.213   4
   1  -1 -10 4732.76 489.012   2
   1  -1 -10 4689.87 448.353   8
  -1   1  10 4669.70 603.751   3
  -1   1  10 4405.87 326.108   1
   1  -1 -10 4616.05 308.220   4
   1  -1  -9 43.7368 64.4056   4
  -1   1   9 60.5155 74.2173   1
  -1   1   9 235.219 237.026   3
   1  -1  -9-139.558 160.752   8
   1  -1  -9 134.242 156.857   2
  -1   1   8 212684. 2979.06   1
   1  -1  -8 204735. 2894.09   4
  -1   1   8 218432. 4153.62   3
   1  -1  -8 209754. 3606.61   2
   1  -1  -8 208781. 3538.09   8
   1  -1  -7 996.018 202.923   8
   1  -1  -7 834.617 105.229   4
   1  -1  -7 836.093 194.410   2
  -1   1   7 826.512 109.002   1
  -1   1   7 1329.55 289.599   3
   1  -1  -6 3351.36 323.408   2
   1  -1  -6 3259.48 181.192   4
  -1   1   6 3399.67 193.877   1
  -1   1   6 3356.35 392.366   3
   1  -1  -6 3047.46 176.640   1
   1  -1  -6 3660.48 326.897   8
  -1   1   5 2188.62 135.715   1
   1  -1  -5 2285.84 135.584   4
   1  -1  -5 2376.12 266.335   2
   1  -1  -5 2379.98 139.507   1
   1  -1  -5 2289.58 250.449   8
  -1   1   5 1916.24 278.818   3
   1  -1  -4 85642.2 1264.07   6
  -1   1   4 80111.7 1770.44   3
  -1   1   4 80046.0 1132.13   4
   1  -1  -4 83175.7 1639.00   2
   1  -1  -4 80730.7 1144.26   4
  -1   1   4 81787.2 1126.82   1
   1  -1  -4 79987.0 1619.15   8
   1  -1  -3 1980.20 112.113   6
  -1   1   3 1791.97 92.6492   4
  -1   1   3 1810.91 226.129   3
   1  -1  -3 2390.55 237.363   2
  -1   1   3 1816.54 91.5660   1
   1  -1  -3 1839.90 210.986   8
   1  -1  -3 1698.51 109.997   4
  -1   1   2 32589.5 826.417   7
  -1   1   2 30974.0 833.270   3
  -1   1   2 31621.1 597.313   4
   1  -1  -2 30525.4 786.306   8
   1  -1  -1 653.075 109.941   8
   1  -1  -1 748.822 116.751   3
  -1   1   1 506.015 103.022   3
  -1   1   1 361.005 97.9549   7
   1  -1   0 7898.70 327.976   3
  -1   1   0 6831.85 365.670   7
  -1   1   0 6669.01 255.300   1
  -1   1   0 7289.88 251.885   6
   1  -1   0 7041.98 286.406   8
   1  -1   0 7219.04 232.174   6
   1  -1   0 8328.44 395.282   7
  -1   1   0 7662.78 297.668   8
  -1   1   0 7031.33 290.648   3
  -1   1  -1 270.203 65.2310   1
   1  -1   1 293.480 145.007   7
  -1   1  -1 378.981 67.8865   8
  -1   1  -1 222.889 113.510   7
   1  -1   1 225.106 60.3612   6
   1  -1   1 203.151 52.5624   8
  -1   1  -1 295.926 64.2494   6
   1  -1   1 233.365 74.3596   1
  -1   1  -2 26573.6 804.114   7
   1  -1   2 26814.7 750.734   5
   1  -1   2 26417.6 478.861   8
   1  -1   2 26042.8 676.730   1
  -1   1  -2 26986.1 488.355   8
   1  -1   2 26346.4 656.430   6
   1  -1   3 393.549 112.959   5
   1  -1   3 422.013 131.714   1
   1  -1   3 288.336 86.1535   6
  -1   1  -3 249.783 95.2336   7
   1  -1   4 49459.2 1127.67   6
  -1   1  -4 49745.3 1125.11   7
   1  -1   4 49952.0 1146.41   1
  -1   1  -4 49596.3 1088.77   3
  -1   1  -5 721.088 147.113   7
   1  -1   5 683.380 159.441   1
   1  -1   5 747.358 148.776   6
  -1   1  -6 149.903 100.230   7
   1  -1   6 192.299 125.966   6
  -1   1  -6 77.5350 29.1722   8
   1  -1   6 105.037 94.1941   3
   1  -1   6 111.275 106.394   1
   1  -1   7 8991.46 522.244   3
   1  -1   7 8067.00 509.134   1
  -1   1  -7 8006.98 470.851   7
  -1   1  -7 7267.94 238.488   8
   1  -1   7 8064.92 511.510   6
   1  -1   8 11741.8 646.363   1
  -1   1  -8 12692.4 627.987   7
  -1   1  -8 11587.8 341.362   8
   1  -1   8 11539.1 651.904   6
   1  -1   8 12463.2 670.355   3
   1  -1   9 685.201 218.728   6
   1  -1   9 563.184 168.994   3
   1  -1   9 570.290 189.150   1
  -1   1  -9 448.177 75.3488   8
  -1   1  -9 669.507 182.962   7
   1  -1  10 322.490 172.539   3
  -1   1 -10 109.028 53.2189   8
   1  -1  10-130.569 168.781   1
   1  -1  10 97.1978 167.291   6
  -1   1 -10 163.396 160.282   7
   1  -1  11 23698.7 1078.53   1
   1  -1  11 24678.3 1102.95   6
  -1   1 -11 24464.9 1066.73   7
   1  -1  11 24677.2 1139.17   3
   1  -1  12 10639.7 758.032   1
  -1   1 -12 11876.7 766.076   7
   1  -1  12 11294.4 802.880   3
   1  -1  12 10708.5 763.928   6
  -1   1 -13 218.495 172.141   4
   1  -1  13-34.4884 161.099   1
  -1   1 -13 302.228 210.021   2
  -1   1 -13 515.982 246.166   7
   1  -1  13 278.650 209.859   3
   1  -1  13 578.693 252.177   6
  -1   1 -14 11696.8 866.242   2
   1  -1  14 13263.4 966.765   3
  -1   1 -14 13987.1 915.862   7
   1  -1  14 11327.0 857.338   6
  -1   1 -14 12480.6 820.797   4
  -1   1 -15 9297.95 732.211   4
   1  -1  15 9740.35 872.015   3
   1  -1  15 9283.95 808.901   6
  -1   1 -15 9946.53 816.656   7
  -1   1 -15 8999.07 806.303   2
  -1   1 -16 13230.0 991.876   7
   1  -1  16 13201.7 1004.56   6
  -1   1 -16 13521.9 1021.95   2
  -1   1 -16 12781.3 886.198   4
  -1   1 -17 1564.84 409.577   7
  -1   1 -17 1282.84 368.200   2
   1  -1  17 1317.14 368.020   6
  -1   0  17-24.9493 327.234   3
   1   0 -17 145.693 229.428   2
   1   0 -16 9329.79 901.404   2
  -1   0  16 8034.87 1002.87   3
  -1   0  15 329.138 351.822   3
   1   0 -15 154.166 196.527   2
  -1   0  15 302.988 200.824   6
  -1   0  14 312.905 181.078   6
   1   0 -14 259.740 191.623   2
  -1   0  14 194.279 255.286   3
   1   0 -13 6229.25 648.168   2
  -1   0  13 5783.20 771.951   3
  -1   0  13 6480.55 561.342   6
   1   0 -13 6559.42 532.575   8
  -1   0  12 590.171 285.151   3
   1   0 -12 243.710 207.296   2
  -1   0  12 228.567 172.947   6
   1   0 -12 150.214 130.044   4
   1   0 -12 417.369 170.641   8
   1   0 -11 3263.14 418.401   2
  -1   0  11 3136.36 363.823   6
   1   0 -11 3233.66 294.769   4
   1   0 -11 3482.39 353.485   8
  -1   0  11 3592.26 540.546   3
  -1   0  10 3924.72 536.472   3
  -1   0  10 3665.55 357.287   6
   1   0 -10 3820.08 353.210   8
   1   0 -10 4086.31 310.908   4
   1   0 -10 4185.04 449.462   2
   1   0  -9 66.6133 134.517   2
   1   0  -9 231.102 82.9524   4
  -1   0   9 147.361 91.2313   6
  -1   0   9 113.386 181.214   3
   1   0  -9 198.442 117.994   8
  -1   0   8 38176.3 1444.21   3
   1   0  -8 39017.1 1235.38   2
  -1   0   8 38344.5 1063.20   6
   1   0  -8 39329.1 1096.79   8
   1   0  -7 744.238 182.660   2
   1   0  -7 530.029 124.966   8
  -1   0   7 512.256 167.920   3
  -1   0   7 646.328 132.304   1
  -1   0   7 737.752 145.116   6
   1   0  -6 9243.32 449.458   8
  -1   0   6 9514.79 422.640   6
  -1   0   6 9507.83 612.290   3
   1   0  -6 9911.81 515.010   2
  -1   0   6 8958.83 364.146   1
  -1   0   5 179.931 73.2665   6
   1   0  -5 221.638 59.2227   1
   1   0  -5 184.922 120.330   2
  -1   0   5 21.6213 118.383   3
   1   0  -5 105.358 98.9861   8
   1   0  -4 301292. 4055.14   2
  -1   0   4 297396. 4323.91   3
   1   0  -4 298586. 3975.28   8
   1   0  -4 314278. 3861.66   6
  -1   0   4 302002. 3806.35   6
   1   0  -4 312177. 3642.97   1
  -1   0   3 1708.29 121.059   6
   1   0  -3 1700.30 86.1670   1
   1   0  -3 1806.35 125.089   6
   1   0  -3 1498.24 153.092   2
  -1   0   3 1594.30 198.081   3
   1   0  -3 1741.86 162.405   8
  -1   0   2 1453.47 123.866   2
   1   0  -2 1303.78 121.607   8
  -1   0   2 1492.92 138.241   8
   1   0  -2 1341.29 127.222   2
   1   0  -2 1626.41 102.453   6
   1   0  -2 1381.32 152.443   3
  -1   0   2 1163.42 144.093   3
  -1   0   2 1407.61 85.9628   6
  -1   0  -3 71783.8 1360.32   3
  -1   0  -3 70442.2 1105.26   7
   1   0   3 70302.1 1250.65   6
   1   0   3 70781.9 1238.77   1
  -1   0  -4 176484. 2433.90   7
   1   0   4 178512. 2607.44   1
   1   0   4 182469. 2649.15   6
   1   0   5 8567.02 419.857   1
   1   0   5 8521.61 478.232   3
   1   0   5 8244.58 429.976   6
   1   0   6 76131.9 1593.15   6
   1   0   6 76671.5 1739.03   3
   1   0   6 76392.7 1559.59   1
   1   0   7 65685.8 1489.03   1
   1   0   7 64794.5 1676.99   3
  -1   0  -7 65167.6 1447.83   4
   1   0   7 64014.8 1515.86   6
   1   0   8 314622. 4957.55   3
  -1   0  -8 312989. 4538.23   4
   1   0   8 314094. 4680.60   6
  -1   0  -8 305221. 4295.32   8
   1   0   8 315404. 4608.60   1
  -1   0  -9 4367.65 394.581   2
  -1   0  -9 4225.97 369.389   4
   1   0   9 4403.14 412.345   6
  -1   0  -9 4096.34 305.313   8
   1   0   9 3771.66 462.160   3
   1   0   9 4036.07 381.409   1
  -1   0 -10 11018.0 532.382   8
   1   0  10 10963.7 678.408   6
   1   0  10 11129.2 663.585   1
   1   0  10 11623.9 791.011   3
  -1   0 -10 10823.2 625.323   4
  -1   0 -10 11106.8 673.265   2
   1   0  11 2443.81 373.547   6
  -1   0 -11 3111.96 359.239   4
  -1   0 -11 2786.89 364.487   2
   1   0  11 2634.41 425.918   3
  -1   0 -11 2993.23 286.380   8
   1   0  11 3029.37 369.472   1
   1   0  12 16593.8 1057.61   3
   1   0  12 16822.7 897.404   1
  -1   0 -12 18029.1 972.053   2
   1   0  12 17578.5 957.012   6
  -1   0 -12 16733.6 852.549   4
  -1   0 -12 17537.9 735.750   8
  -1   0 -13-29.5145 176.720   2
   1   0  13 238.966 185.607   1
  -1   0 -13 121.343 172.899   7
   1   0  13 85.0760 186.566   6
  -1   0 -13 35.7373 129.313   4
   1   0  13-12.0771 184.925   3
   1   0  14 3183.54 461.434   6
   1   0  14 3359.63 457.566   1
  -1   0 -14 3655.93 465.555   7
   1   0  14 3149.34 537.409   3
  -1   0 -14 3062.36 397.933   4
  -1   0 -14 2963.53 440.321   2
  -1   0 -15 390.782 187.792   4
  -1   0 -15 697.194 260.777   7
   1   0  15 1122.66 312.763   1
  -1   0 -15 534.508 259.556   2
   1   0  15 796.969 318.271   3
   1   0  16-43.0979 261.451   3
  -1   0 -16 365.492 178.375   4
  -1   0 -16 10.9104 187.832   2
   1   0  16 277.345 187.627   1
  -1   0 -16 125.701 212.462   7
  -1   0 -17 1241.13 350.696   2
  -1   0 -17 1707.20 389.269   7
   1   0  17 1771.33 493.272   3
   1   1 -17-88.9991 204.606   7
  -1  -1  17-59.1989 271.884   3
   1   1 -17-14.4645 224.009   2
  -1  -1  17 114.409 193.449   6
  -1  -1  16 2357.69 421.150   6
  -1  -1  16 1786.82 486.212   3
   1   1 -16 1086.22 347.285   2
   1   1 -15 15872.4 1101.48   2
  -1  -1  15 16406.9 1279.87   3
  -1  -1  15 14856.5 968.122   6
  -1  -1  14 2012.87 356.678   6
  -1  -1  14 1786.56 443.144   3
   1   1 -14 2227.24 403.945   2
  -1  -1  13 8608.48 860.964   3
  -1  -1  13 7916.68 642.564   6
   1   1 -13 8582.89 743.698   2
  -1  -1  12 8304.70 801.337   3
  -1  -1  12 9783.77 678.763   6
   1   1 -12 9234.82 546.125   8
   1   1 -12 7800.47 677.500   2
  -1  -1  11 60865.5 1714.30   6
   1   1 -11 63770.8 1919.85   2
   1   1 -11 63615.0 1506.14   8
  -1  -1  11 62004.2 2162.35   3
  -1  -1  10 5075.29 440.351   6
  -1  -1  10 5320.66 582.686   3
   1   1 -10 5215.71 501.876   2
   1   1 -10 5220.46 380.873   8
  -1  -1   9 57009.2 1508.23   6
  -1  -1   9 57218.0 1837.21   3
   1   1  -9 59019.8 1663.67   2
   1   1  -9 58841.0 1320.51   8
  -1  -1   8 2488.11 349.742   3
  -1  -1   8 2518.50 291.458   6
   1   1  -8 2384.62 232.593   8
   1   1  -8 2885.53 330.657   2
   1   1  -7 54620.7 1396.98   2
  -1  -1   7 52385.5 1533.60   3
   1   1  -7 52987.4 1148.49   8
  -1  -1   7 55889.3 1354.67   6
   1   1  -6 429.998 93.9386   8
  -1  -1   6 670.482 152.351   6
  -1  -1   6 659.479 173.651   3
  -1  -1   5 10965.6 490.824   6
   1   1  -5 10459.2 405.729   8
  -1  -1   5 10428.4 550.008   3
  -1  -1   4 14050.6 529.800   6
  -1  -1   4 13928.6 584.290   3
   1   1  -4 14213.3 451.672   8
  -1  -1   3 4077.30 284.827   3
   1   1  -3 4479.37 280.377   4
  -1  -1   3 4049.13 269.939   6
   1   1  -3 4357.39 231.039   8
  -1  -1   3 4439.04 225.111   8
   1   1  -2 20558.3 568.450   3
  -1  -1   2 21318.2 671.858   6
   1   1  -2 20292.2 503.471   8
  -1  -1   2 21365.1 615.777   3
   1   1  -2 21112.5 607.655   4
  -1  -1   2 22008.1 522.123   8
  -1  -1   2 19357.5 631.078   4
  -1  -1  -2 14633.3 443.965   4
   1   1   2 15515.8 463.869   4
  -1  -1  -2 15321.1 457.507   1
  -1  -1  -2 15187.3 330.701   2
   1   1   2 14669.5 448.720   1
   1   1   2 14646.9 317.160   2
  -1  -1  -3 76357.3 1157.98   2
  -1  -1  -3 76876.4 1325.09   4
   1   1   3 76418.6 1329.56   1
   1   1   4 4136.47 356.999   3
  -1  -1  -4 3734.60 217.799   2
  -1  -1  -4 3756.77 251.094   4
   1   1   4 3786.56 263.477   1
  -1  -1  -5 2537.57 207.754   2
   1   1   5 2597.32 301.598   3
  -1  -1  -5 2520.65 218.149   4
   1   1   5 2426.14 222.574   1
   1   1   6 320.011 126.351   1
  -1  -1  -6 294.070 94.8357   2
  -1  -1  -6 359.607 100.703   4
   1   1   6 521.391 204.019   3
   1   1   7 5360.80 372.569   1
   1   1   7 4661.95 459.944   3
  -1  -1  -7 5168.01 358.558   2
  -1  -1  -7 5196.24 348.750   4
  -1  -1  -8 3771.76 341.018   2
  -1  -1  -8 3502.92 314.507   4
   1   1   8 4182.06 356.633   1
   1   1   8 4018.77 446.512   3
  -1  -1  -9 830.811 212.930   8
   1   1   9 354.286 142.064   1
  -1  -1  -9 484.205 140.517   2
  -1  -1  -9 313.126 119.309   4
   1   1   9 497.278 260.491   3
  -1  -1 -10 21058.8 912.297   2
  -1  -1 -10 19794.8 882.925   8
   1   1  10 18991.8 1092.87   3
  -1  -1 -10 20680.9 838.935   4
   1   1  10 20447.1 877.722   1
   1   1  11 14454.7 773.069   1
  -1  -1 -11 13033.2 761.664   2
  -1  -1 -11 13759.9 720.749   4
   1   1  11 13209.0 948.727   3
  -1  -1 -11 12449.9 710.557   8
   1   1  12 22410.6 1293.60   3
  -1  -1 -12 23381.3 1094.54   2
  -1  -1 -12 24512.8 1015.67   4
  -1  -1 -12 22710.3 992.076   8
   1   1  12 23781.0 1049.63   1
  -1  -1 -13 2661.71 351.665   8
  -1  -1 -13 3625.32 412.293   4
  -1  -1 -13 3134.49 428.315   2
   1   1  13 2686.53 503.922   3
   1   1  13 2741.37 381.380   1
  -1  -1 -14 226.310 198.607   2
   1   1  14 538.378 231.443   1
  -1  -1 -14 390.518 172.915   4
   1   1  14 774.888 356.563   3
  -1  -1 -15-146.289 190.110   2
   1   1  15-96.5828 148.171   1
  -1  -1 -15-42.1911 147.991   4
   1   1  15 159.427 237.181   3
  -1  -1 -16 93.5548 219.370   2
   1   1  16-230.716 335.630   3
  -1  -1 -17 581.756 247.867   2
   1   1  17 1885.50 530.971   3
   1   2 -17 902.823 337.558   2
  -1  -2  17 799.182 289.275   6
   1   2 -17 710.487 340.281   7
   1   2 -16 4367.24 605.348   2
  -1  -2  16 4331.47 567.316   6
   1   2 -16 4541.54 664.932   7
   1   2 -15 1539.32 391.254   2
   1   2 -15 1796.61 415.574   7
  -1  -2  15 1531.13 371.201   6
  -1  -2  15 1845.81 418.503   3
   1   2 -14 5196.13 626.269   7
   1   2 -14 3060.25 475.250   2
  -1  -2  14 4045.33 573.411   3
  -1  -2  14 3262.91 477.702   6
   1   2 -13 1102.31 298.600   2
  -1  -2  13 1515.30 365.549   3
  -1  -2  13 825.565 248.131   6
   1   2 -13 666.745 275.708   7
  -1  -2  12 219.932 181.687   6
   1   2 -12 529.118 250.811   7
   1   2 -12 288.433 214.485   2
  -1  -2  12 152.734 228.510   3
  -1  -2  11 13258.3 809.456   6
  -1  -2  11 16039.8 979.519   3
   1   2 -11 12713.6 816.268   2
  -1  -2  10 223.423 130.656   6
  -1  -2  10 271.552 213.582   3
   1   2 -10 409.374 110.715   8
  -1  -2   9 18992.7 956.050   3
   1   2  -9 19953.9 638.101   8
  -1  -2   9 19753.8 940.062   6
  -1  -2   8 12868.5 722.791   3
   1   2  -8 11784.6 462.945   8
  -1  -2   8 12973.6 715.093   6
  -1  -2   7 63472.5 1631.33   6
   1   2  -7 60191.3 1173.26   8
  -1  -2   7 61665.2 1580.37   3
  -1  -2   6 12053.5 597.585   3
  -1  -2   6 12355.1 649.854   6
   1   2  -6 11823.1 430.528   8
   1   2  -5 26544.6 667.457   8
  -1  -2   5 26924.3 848.482   3
  -1  -2   5 28957.0 993.494   6
  -1  -2   4 785.947 188.182   6
  -1  -2   4 724.464 138.975   3
   1   2  -4 920.377 171.184   7
   1   2  -4 544.141 94.2874   8
   1   2  -3 5197.43 330.173   7
  -1  -2   3 5227.04 428.204   6
  -1  -2   3 5506.85 317.761   3
   1   2  -2 872.312 137.293   7
  -1  -2   2 750.747 186.329   4
  -1  -2   2 1205.33 264.341   6
  -1  -2   2 1193.65 162.424   3
   1   2  -1 7320.10 348.018   7
  -1  -2   1 7718.75 482.588   4
  -1  -2   1 7410.74 283.914   5
   1   2  -1 7872.01 305.069   5
  -1  -2   0 70134.9 1238.67   7
  -1  -2   0 69926.1 1186.60   5
  -1  -2   0 70920.6 1449.82   4
   1   2   0 69485.6 1260.77   7
  -1  -2  -1 67281.0 1225.99   7
   1   2   1 64547.2 1323.34   7
  -1  -2  -1 64401.0 1312.23   4
   1   2   2 11251.5 474.535   1
  -1  -2  -2 12711.7 475.250   7
   1   2   2 13633.2 481.035   7
  -1  -2  -2 12250.1 496.971   4
   1   2   3 224976. 3543.52   3
  -1  -2  -3 230611. 3088.14   7
   1   2   3 227302. 2995.32   7
  -1  -2  -3 221424. 3243.65   4
   1   2   3 222873. 3228.50   1
   1   2   3 228375. 3046.10   2
  -1  -2  -4 3566.80 261.483   2
   1   2   4 2770.89 239.338   1
  -1  -2  -4 3136.36 215.372   7
   1   2   4 3197.47 349.286   3
  -1  -2  -4 3483.51 277.551   4
  -1  -2  -5 143206. 2278.76   2
   1   2   5 136780. 2726.66   3
   1   2   5 137182. 2290.81   1
  -1  -2  -5 137484. 2278.01   4
   1   2   6 2724.31 377.583   3
  -1  -2  -6 2653.65 259.183   4
   1   2   6 2761.32 261.427   1
  -1  -2  -6 2601.23 267.663   2
  -1  -2  -7 91327.0 1840.60   2
  -1  -2  -7 91555.4 1792.47   4
   1   2   7 86922.3 2293.93   3
   1   2   7 93504.7 1844.29   1
   1   2   8 1742.28 389.038   3
  -1  -2  -8 1085.48 188.919   4
  -1  -2  -8 1010.85 195.001   2
   1   2   8 1087.99 193.785   1
   1   2   9 3770.67 486.123   3
  -1  -2  -9 3622.58 367.376   2
   1   2   9 4437.69 386.419   1
  -1  -2  -9 3941.37 351.350   4
  -1  -2 -10 2284.12 315.163   2
   1   2  10 2657.13 319.553   1
  -1  -2 -10 2581.77 373.297   8
  -1  -2 -10 2445.96 301.459   4
   1   2  10 2506.06 442.655   3
  -1  -2 -11 5473.76 514.001   2
   1   2  11 6206.91 502.827   1
  -1  -2 -11 6604.07 609.040   8
   1   2  11 5803.60 668.479   3
  -1  -2 -11 6118.94 477.114   4
  -1  -2 -12 11240.9 787.456   8
  -1  -2 -12 11865.9 694.113   4
   1   2  12 12025.1 1001.04   3
   1   2  12 11827.9 727.880   1
  -1  -2 -12 11736.7 776.668   2
  -1  -2 -13 320.494 161.872   4
  -1  -2 -13 274.582 196.753   2
   1   2  13 72.4424 224.288   3
   1   2  13 348.379 204.241   1
  -1  -2 -13 161.718 184.395   8
   1   2  14 347.483 169.542   1
  -1  -2 -14 297.938 178.362   4
  -1  -2 -14 256.643 198.247   8
  -1  -2 -14 50.1744 182.154   2
   1   2  14 472.309 291.680   3
   1   2  15 18439.7 1416.09   3
  -1  -2 -15 16779.6 1114.68   2
  -1  -2 -16 1762.64 415.283   2
   1   2  16 1842.52 524.681   3
   1   2  17 3392.02 681.205   3
  -1  -2 -17 2811.37 510.311   2
  -1  -3  16 4978.20 667.810   6
   1   3 -16 5168.99 671.452   2
   1   3 -16 6543.33 801.331   7
  -1  -3  15 3732.90 564.736   6
   1   3 -15 4526.31 595.732   2
   1   3 -15 4335.33 639.346   7
   1   3 -14 3531.43 533.449   7
   1   3 -14 2149.35 393.063   2
  -1  -3  14 2861.08 475.962   6
   1   3 -13 170.304 214.380   7
  -1  -3  13 636.929 285.046   6
   1   3 -12 53735.4 1921.11   7
  -1  -3  12 55112.3 1842.78   3
  -1  -3  12 47837.8 1811.85   6
   1   3 -11 21106.1 1140.74   7
  -1  -3  11 21924.2 1080.78   3
  -1  -3  11 20376.7 1122.20   6
  -1  -3  10 8836.01 632.688   3
  -1  -3  10 7828.92 673.775   6
   1   3 -10 8029.99 663.205   7
  -1  -3   9 303.829 199.777   6
  -1  -3   9 267.526 170.198   3
   1   3  -9 96.6489 152.594   7
   1   3  -8 274.099 154.746   7
  -1  -3   8 231.251 213.109   6
  -1  -3   8 385.493 161.298   3
  -1  -3   7 13791.3 640.468   3
  -1  -3   7 15051.8 861.269   6
   1   3  -7 14811.3 787.708   7
   1   3  -6 13702.3 724.517   7
  -1  -3   6 13210.4 810.534   6
  -1  -3   6 12760.6 559.232   3
  -1  -3   5 3300.40 257.167   3
  -1  -3   5 3101.19 385.836   6
   1   3  -5 3524.05 350.821   7
   1   3  -4 25515.8 906.667   7
  -1  -3   4 25036.7 709.941   3
  -1  -3   4 25328.9 1140.81   6
  -1  -3   3 2228.35 225.217   3
   1   3  -3 2115.70 272.341   7
  -1  -3   3 2318.15 422.969   6
  -1  -3   2 1100.85 290.232   6
   1   3  -2 282.266 117.676   7
  -1  -3   2-132.579 217.602   4
  -1  -3   2 297.560 97.3528   5
  -1  -3   1-7.85048 81.9359   5
   1   3  -1 80.8461 95.3209   7
  -1  -3   1 174.111 166.603   4
  -1  -3   0 167522. 3051.00   4
   1   3   0 168805. 2905.60   7
  -1  -3  -1 117.467 144.917   4
   1   3   1 291.057 146.392   7
   1   3   2 3746.09 368.026   7
  -1  -3  -2 4054.95 357.836   4
  -1  -3  -3 66.4308 147.798   4
   1   3   3-73.6614 108.587   7
   1   3   3 69.0014 109.275   1
   1   3   4 3645.64 392.155   3
   1   3   4 3298.58 292.826   7
   1   3   4 3069.44 305.603   1
  -1  -3  -4 3393.86 330.176   4
   1   3   5 264.995 115.739   1
  -1  -3  -5 97.7491 127.594   4
   1   3   5 334.703 181.862   3
  -1  -3  -6 5042.06 398.852   4
   1   3   6 4237.74 495.224   3
   1   3   6 4735.38 379.799   1
  -1  -3  -7 23280.4 870.871   4
   1   3   7 20577.4 1097.57   3
   1   3   7 22827.2 861.127   1
  -1  -3  -8 2306.19 315.136   2
   1   3   8 1937.13 392.004   3
   1   3   8 2025.40 260.073   1
  -1  -3  -8 2127.43 282.286   4
   1   3   9 12616.8 949.537   3
  -1  -3  -9 14442.1 781.534   2
  -1  -3  -9 14558.5 723.102   4
   1   3   9 14410.0 727.720   1
   1   3  10 313.663 161.490   1
  -1  -3 -10 887.705 301.175   8
  -1  -3 -10 586.531 231.015   2
   1   3  10 764.430 339.072   3
  -1  -3 -10 556.537 198.208   4
   1   3  11 124.696 124.697   1
  -1  -3 -11 61.7957 164.635   2
   1   3  11 687.636 319.488   3
  -1  -3 -11 287.112 189.788   8
  -1  -3 -11 337.988 129.926   4
   1   3  12 2496.84 511.025   3
  -1  -3 -12 2897.07 481.964   8
   1   3  12 3338.20 399.402   1
  -1  -3 -12 3353.36 393.628   4
  -1  -3 -12 2594.11 399.224   2
  -1  -3 -13 299.332 178.196   4
   1   3  13 204.753 158.381   1
  -1  -3 -13 143.305 201.038   2
   1   3  13 273.274 318.467   3
  -1  -3 -13 532.940 236.101   8
   1   3  14 132.253 282.497   3
   1   3  14 63.8648 146.090   1
  -1  -3 -14-74.1094 174.705   2
  -1  -3 -14 123.801 184.887   8
  -1  -3 -15 218.777 212.556   8
   1   3  15-51.0936 298.781   3
  -1  -3 -15 193.275 223.793   2
   1   3  16 4098.44 786.977   3
  -1  -3 -16 3333.08 569.341   2
  -1  -3 -17 37.8969 213.854   2
   1   3  17 360.410 336.442   3
   1   4 -16 241.863 296.081   2
   1   4 -16 572.212 364.235   7
  -1  -4  16-461.715 315.099   6
   1   4 -15 1588.65 386.534   2
  -1  -4  15 1891.62 449.012   6
   1   4 -15 2095.37 487.606   7
   1   4 -14 1524.01 407.697   7
  -1  -4  14 800.237 326.603   6
   1   4 -13-29.4863 242.264   7
  -1  -4  13 125.586 246.932   6
  -1  -4  12 2284.69 442.059   6
   1   4 -12 1515.92 368.491   7
   1   4 -11 3187.80 501.062   7
  -1  -4  11 2978.07 512.374   6
   1   4 -10 384.852 256.647   7
  -1  -4  10 307.438 269.879   6
  -1  -4   9-15.8053 103.616   3
  -1  -4   9 245.543 246.732   6
   1   4  -9 102.663 166.613   7
   1   4  -8 17721.3 997.539   7
  -1  -4   8 18830.9 721.240   3
  -1  -4   8 17373.8 1108.85   6
  -1  -4   7 1261.92 309.931   6
  -1  -4   7 1920.20 212.312   3
   1   4  -7 1554.41 300.682   7
  -1  -4   6 2466.61 206.119   3
   1   4  -6 2569.41 356.963   7
  -1  -4   6 2218.20 408.768   6
   1   4  -5 532.480 208.098   7
  -1  -4   5 402.755 82.2336   3
  -1  -4   5 474.292 199.974   6
  -1  -4   4 31709.9 1449.38   6
  -1  -4   4 30740.2 713.505   3
   1   4  -4 31168.4 1189.56   7
   1   4  -3 9246.74 615.417   7
  -1  -4   3 9556.21 544.465   5
  -1  -4   3 9831.44 788.319   6
  -1  -4   3 9427.62 399.325   3
  -1  -4   2 26054.8 1319.28   6
  -1  -4   2 22111.6 841.168   5
   1   4  -2 22062.1 950.985   7
  -1  -4   2 22048.0 580.269   3
   1   4  -1 3099.18 377.822   7
  -1  -4   1 2817.74 301.646   5
  -1  -4   1 3693.19 553.065   6
  -1  -4   1 2982.02 434.116   4
   1   4   0 135026. 2850.85   7
  -1  -4   0 137105. 2991.70   4
   1   4   1 2254.63 359.393   7
  -1  -4  -1 2036.80 336.364   4
  -1  -4  -2 6831.18 547.691   4
   1   4   2 5447.71 539.010   7
  -1  -4  -3 643.286 231.261   4
   1   4   3 1054.94 259.910   7
   1   4   3 946.216 273.600   1
   1   4   4 141850. 2927.22   3
   1   4   4 141502. 2823.15   1
  -1  -4  -4 140589. 2758.72   4
   1   4   4 138051. 2776.85   7
   1   4   5 361.420 169.748   7
   1   4   5 257.161 160.036   1
  -1  -4  -5 635.784 215.934   4
   1   4   5 500.735 235.209   3
  -1  -4  -6 4047.92 409.110   4
   1   4   6 4486.93 527.187   3
   1   4   6 4323.29 423.482   1
   1   4   7 7684.19 695.377   3
   1   4   7 7060.26 525.570   1
  -1  -4  -7 7215.18 549.541   4
  -1  -4  -8-16.6904 149.563   4
   1   4   8-207.756 150.757   1
   1   4   8-128.404 239.158   3
   1   4   9 9161.61 843.800   3
   1   4   9 9608.41 631.160   1
  -1  -4  -9 10141.7 679.758   4
   1   4  10 55.3676 264.836   3
   1   4  10 449.567 171.196   1
  -1  -4 -10 122.011 150.796   4
   1   4  11 23.9897 111.945   1
  -1  -4 -11 525.311 201.312   4
   1   4  11 311.018 306.694   3
  -1  -4 -11 214.728 284.340   8
   1   4  12 20361.0 1006.52   1
  -1  -4 -12 21620.7 1046.78   4
  -1  -4 -12 22035.7 1360.59   8
   1   4  12 19163.6 1375.09   3
  -1  -4 -13 50.2578 254.533   8
   1   4  13 382.320 193.379   1
   1   4  13-217.244 271.828   3
   1   4  14 1031.66 412.921   3
  -1  -4 -14 1193.62 400.841   8
  -1  -4 -15 3449.92 579.264   8
   1   4  15 2709.46 627.422   3
   1   4  16 12097.6 1297.69   3
  -1  -4 -16 10215.6 992.978   8
   1   5 -15 9019.97 999.847   7
  -1  -5  15 6821.32 893.549   6
   1   5 -14 12338.2 1114.59   7
  -1  -5  14 11761.8 1126.94   6
   1   5 -13 143.235 231.103   7
  -1  -5  13-253.400 305.934   6
   1   5 -12-3.25888 219.805   7
  -1  -5  12-162.169 312.495   6
   1   5 -11 310.191 234.550   7
  -1  -5  11 949.306 440.902   6
  -1  -5  10 1681.38 469.637   6
   1   5 -10 1209.25 363.100   7
   1   5  -9 738.548 314.304   7
  -1  -5   9 446.401 295.191   6
  -1  -5   8-126.729 232.394   6
   1   5  -8 75.2562 213.357   7
   1   5  -7 26522.9 1291.29   7
  -1  -5   7 24659.8 1445.48   6
   1   5  -6 513.612 250.971   7
  -1  -5   6 583.712 324.149   6
   1   5  -5 6365.85 601.501   7
  -1  -5   5 6123.25 687.669   6
  -1  -5   4 12474.9 746.454   5
   1   5  -4 12844.7 845.721   7
  -1  -5   4 11970.4 976.586   6
  -1  -5   3 71440.0 1197.95   3
  -1  -5   3 86779.4 2044.69   5
  -1  -5   3 97254.3 2781.81   6
   1   5  -3 89248.1 2286.31   7
  -1  -5   3 77374.4 1313.23   3
   1   5  -2 6489.06 619.718   7
  -1  -5   2 7423.65 772.986   6
  -1  -5   2 6622.76 532.732   5
  -1  -5   2 7062.30 326.090   3
   1   5  -1 2207.14 356.708   7
  -1  -5   1 2007.73 307.644   5
  -1  -5   1 2746.68 522.862   6
   1   5   0 1340.41 298.546   7
  -1  -5   0 523.141 250.312   4
  -1  -5   0 1552.74 289.179   5
  -1  -5  -1 6187.17 622.917   4
   1   5   1 7879.09 711.397   7
   1   5   2 625.286 343.758   7
  -1  -5  -2-88.9315 240.308   4
   1   5   3 4220.56 561.328   7
  -1  -5  -3 4308.33 529.322   4
   1   5   4 4885.65 564.845   1
   1   5   4 4281.73 537.773   7
  -1  -5  -4 4993.17 532.380   4
   1   5   5 410.519 200.638   1
   1   5   5 674.967 237.967   3
  -1  -5  -5 581.909 268.993   4
   1   5   5 183.326 188.292   7
   1   5   6 52.8940 170.912   7
   1   5   6 86.2521 210.683   3
   1   5   6 229.317 174.206   1
  -1  -5  -6 389.220 248.365   4
   1   5   7 5493.65 622.491   3
   1   5   7 5777.88 550.782   1
  -1  -5  -7 5973.19 576.646   4
  -1  -5  -8 3790.65 465.401   4
   1   5   8 3794.53 451.419   1
   1   5   8 3517.06 533.825   3
   1   5   9 3762.88 449.936   1
  -1  -5  -9 4048.52 484.316   4
   1   5   9 3476.18 565.686   3
   1   5  10-38.4485 220.733   3
   1   5  10 332.707 178.950   1
  -1  -5 -10 638.265 290.494   8
  -1  -5 -10 601.420 199.410   4
  -1  -5 -11 34.0806 249.667   8
   1   5  11 421.222 175.689   1
   1   5  11 280.533 241.155   3
  -1  -5 -11 57.3433 152.162   4
   1   5  12 3051.72 424.263   1
  -1  -5 -12 2629.24 512.230   8
   1   5  12 3391.17 620.746   3
  -1  -5 -13 2715.63 552.301   8
   1   5  13 3688.94 687.014   3
  -1  -5 -14-79.9089 283.198   8
   1   5  14 97.0122 371.736   3
  -1  -5 -15 769.494 410.809   8
   1   5  15 397.148 417.132   3
   1   6 -13 1261.45 459.253   7
  -1  -6  13 509.452 319.028   6
   1   6 -12 1013.34 413.217   7
  -1  -6  12 196.385 354.895   6
  -1  -6  11 5063.07 840.713   6
   1   6 -11 5589.23 757.098   7
   1   6 -10 872.985 359.292   7
  -1  -6  10 989.611 406.720   6
  -1  -6   9-221.933 334.394   6
   1   6  -9-105.503 218.404   7
   1   6  -8 4163.93 618.312   7
  -1  -6   8 5031.64 728.477   6
  -1  -6   7 3229.90 605.944   6
   1   6  -7 4119.61 574.417   7
   1   6  -6 2334.03 482.878   7
  -1  -6   6 1304.68 446.882   6
   1   6  -5 368.318 265.134   7
  -1  -6   5 874.811 364.883   6
  -1  -6   4 7138.21 828.767   6
  -1  -6   4 6881.18 615.572   5
   1   6  -4 6040.47 670.043   7
   1   6  -3 21150.2 1242.56   7
  -1  -6   3 24623.4 1462.64   6
  -1  -6   3 23281.0 1120.49   5
   1   6  -2 1245.29 320.518   7
  -1  -6   2 2059.71 454.752   6
  -1  -6   2 1845.65 321.554   5
  -1  -6   1 5693.33 709.735   6
   1   6  -1 5099.95 612.712   7
  -1  -6   1 4089.62 481.877   5
  -1  -6   0 19261.6 1040.50   5
  -1  -6   0 18889.8 1257.83   6
   1   6   0 22480.3 1279.85   7
   1   6   1 45440.1 1870.04   7
  -1  -6  -1 44342.4 1882.52   4
   1   6   2 13481.8 1055.57   7
  -1  -6  -2 12891.1 976.323   4
  -1  -6  -3-52.4228 252.649   4
   1   6   3 227.563 323.480   7
   1   6   4 4914.70 660.256   7
   1   6   4 5893.40 679.124   1
  -1  -6  -4 5996.30 647.051   4
  -1  -6  -5 2567.60 454.824   4
   1   6   5 2544.11 474.330   7
   1   6   5 3733.26 550.779   1
   1   6   6 4897.24 637.643   7
   1   6   6 6353.94 689.463   1
  -1  -6  -6 7434.16 714.817   4
  -1  -6  -7 602.856 280.365   4
   1   6   7 38.3443 191.643   1
   1   6   8 1452.30 402.421   3
  -1  -6  -8 1258.42 344.131   4
   1   6   8 999.473 318.727   1
  -1  -6  -9 13568.9 959.820   4
   1   6   9 11812.5 1028.62   3
   1   6   9 12431.4 934.684   1
  -1  -6 -10 766.907 347.411   8
   1   6  10 739.516 282.255   1
   1   6  10 1118.69 400.954   3
  -1  -6 -10 1145.92 322.322   4
   1   6  11 9771.79 812.520   1
   1   6  11 10339.9 1049.40   3
  -1  -6 -11 11501.5 1114.31   8
   1   6  12 1162.26 449.496   3
  -1  -6 -12 1275.57 446.664   8
  -1  -6 -13 11643.6 1161.20   8
   1   6  13 12970.0 1252.53   3
   1   6  14-11.6113 336.171   3
  -1  -6 -14 139.197 250.497   8
   1   7 -12 199.959 306.148   7
  -1  -7  12 515.309 467.245   6
   1   7 -11 100.484 277.134   7
  -1  -7  11 579.323 436.245   6
   1   7 -10 9332.89 1040.73   7
  -1  -7  10 7095.98 1006.99   6
  -1  -7   9-106.463 392.685   6
   1   7  -9 752.237 374.182   7
   1   7  -8 1200.70 438.807   7
  -1  -7   8 836.938 419.696   6
  -1  -7   7 10009.9 1092.50   6
   1   7  -7 9701.82 977.383   7
   1   7  -6 7669.42 867.478   7
  -1  -7   6 7892.13 941.880   6
   1   7  -5 2137.56 466.216   7
  -1  -7   5 2942.87 629.053   6
   1   7  -4 2973.04 525.869   7
  -1  -7   4 3434.77 490.498   5
  -1  -7   4 4290.28 690.496   6
  -1  -7   3 70.3554 260.586   6
   1   7  -3 69.3563 293.818   7
  -1  -7   3 1052.54 301.291   5
  -1  -7   2 470.990 257.417   6
   1   7  -2 215.775 228.711   7
  -1  -7   2 878.922 285.300   5
   1   7  -1-150.620 277.765   7
  -1  -7   1-39.3406 217.990   6
  -1  -7   1 237.449 213.006   5
  -1  -7   0-129.632 283.538   6
  -1  -7   0 110.654 168.729   5
   1   7   0 6.48705 285.616   7
   1   7   1 621.543 362.894   7
  -1  -7  -1 321.759 280.658   6
  -1  -7  -1-200.363 213.091   5
   1   7   2 3262.99 606.364   7
  -1  -7  -2 1715.91 423.794   4
   1   7   3 3632.52 655.681   7
  -1  -7  -3 2999.37 545.101   4
   1   7   4 3298.55 616.772   1
   1   7   4 5390.98 763.312   7
  -1  -7  -4 5131.55 684.563   4
   1   7   5 1870.81 464.329   1
   1   7   5 3360.81 605.510   7
  -1  -7  -5 3214.16 540.324   4
   1   7   6 419.932 288.269   7
  -1  -7  -6 681.706 298.446   4
   1   7   6 265.147 241.227   1
   1   7   7 370.459 276.971   1
  -1  -7  -7 67.0736 284.236   4
   1   7   7 911.013 377.861   7
   1   7   8 2702.30 529.733   1
  -1  -7  -8 2885.30 503.216   4
  -1  -7  -9 4090.93 704.204   8
   1   7   9 3832.51 616.553   1
  -1  -7  -9 4593.31 651.294   4
   1   7  10 481.649 306.034   1
  -1  -7 -10 1226.16 441.295   8
  -1  -7 -11-173.830 308.622   8
  -1  -7 -12 333.414 410.227   8
  -1  -8   9-185.975 394.473   6
   1   8  -9 162.787 310.235   7
   1   8  -8 932.099 444.549   7
  -1  -8   8 1200.01 462.525   6
   1   8  -7 2615.57 611.403   7
  -1  -8   7 1516.94 553.207   6
   1   8  -6 3485.97 658.942   7
  -1  -8   6 5090.10 829.660   6
  -1  -8   5 257.743 304.110   6
   1   8  -5-658.594 393.645   7
   1   8  -4 3664.55 623.539   7
  -1  -8   4 3788.11 546.747   5
  -1  -8   4 3918.30 684.450   6
   1   8  -3 7285.11 865.321   7
  -1  -8   3 8778.10 814.211   5
  -1  -8   3 9429.52 1000.49   6
  -1  -8   2 2462.07 438.186   5
   1   8  -2 2995.05 581.096   7
  -1  -8   2 4103.93 676.957   6
   1   8  -1 2307.84 538.224   7
  -1  -8   1 2741.14 579.008   6
  -1  -8   1 2716.38 475.274   5
  -1  -8   0 824.075 396.939   6
  -1  -8   0 615.962 255.727   5
   1   8   0 600.677 316.453   7
  -1  -8  -1 111.961 198.457   5
  -1  -8  -1-414.991 337.908   6
   1   8   1 473.836 347.823   7
  -1  -8  -2 1131.88 401.092   6
  -1  -8  -2 552.200 262.690   5
   1   8   2 2359.70 572.053   7
   1   8   3 860.809 445.551   1
  -1  -8  -3 468.672 361.988   6
   1   8   3 794.298 416.199   7
  -1  -8  -4 3199.28 600.304   4
   1   8   4 2623.36 598.387   1
   1   8   4 4217.93 707.613   7
   1   8   5 755.983 428.173   1
  -1  -8  -5 264.706 274.695   4
   1   8   5-92.0470 362.276   7
  -1  -8  -6 5819.40 770.599   4
   1   8   6 5281.85 849.064   1
   1   8   6 3903.65 694.872   7
   1   8   7 838.498 403.806   1
  -1  -8  -7 944.444 376.335   4
  -1  -8  -7 1834.40 510.150   8
   1   8   8 8915.73 1043.25   1
  -1  -8  -8 9701.72 992.642   4
  -1  -8  -8 10953.8 1110.94   8
  -1  -8  -9 2805.69 623.229   8
  -1  -8 -10 4168.04 732.949   8
  -1  -9   6 2473.97 617.743   6
   1   9  -6 2067.71 597.819   7
   1   9  -5 75.3783 321.210   7
  -1  -9   5 509.365 406.898   6
  -1  -9   4-476.912 389.038   6
   1   9  -4 522.403 365.725   7
  -1  -9   4 1391.52 412.944   5
  -1  -9   3 87.6090 220.511   5
  -1  -9   3 887.760 425.060   6
   1   9  -3 132.666 280.176   7
   1   9  -2 626.370 324.469   7
  -1  -9   2 81.4778 267.600   6
  -1  -9   1 1225.71 431.323   6
   1   9  -1 1438.39 487.441   7
  -1  -9   0 1635.24 426.425   6
   1   9   0 1466.91 462.617   7
  -1  -9  -1 1364.92 481.908   6
   1   9   1 1843.37 524.453   7
   1   9   2 858.174 402.889   7
  -1  -9  -2 546.839 288.275   6
   1   9   3 304.230 307.923   7
  -1  -9  -3-431.243 327.072   6
   1   9   3 500.215 393.897   1
   1   9   4 985.163 448.882   7
   1   9   4 1601.26 526.963   1
  -1  -9  -4 647.268 373.107   6
  -1  -9  -5 4057.98 678.691   8
   1   9   5 4061.30 776.015   1
  -1  -9  -5 3935.97 676.353   6
   1   9   6 563.213 390.983   1
  -1  -9  -6 458.364 360.037   8
  -2   8   6 764.574 418.439   7
   2  -8  -6 806.988 327.389   8
  -2   8   5-566.820 555.068   7
   2  -8  -5 535.499 322.754   8
  -2   8   4 73.5233 370.945   7
   2  -8  -4 428.950 293.062   8
   2  -8  -3 441.388 289.452   8
  -2   8   3-75.7405 362.256   7
   2  -8  -2 444.958 274.911   8
  -2   8   2 503.951 361.685   7
  -2   8   1 1318.37 503.854   7
   2  -8  -1 737.035 276.168   8
  -2   8   0 507.000 354.209   7
   2  -8   0 90.1497 263.263   5
   2  -8   0 401.415 253.883   8
   2  -8   1 14716.3 1261.06   5
  -2   8  -1 10754.3 1135.49   7
   2  -8   2 3132.23 530.515   6
   2  -8   2 3518.68 634.895   5
  -2   8  -2 3549.14 697.026   7
   2  -8   3 6676.70 757.464   6
  -2   8  -3 6833.86 909.259   7
   2  -8   3 8180.77 949.587   5
   2  -8   4 1553.65 389.183   6
  -2   8  -4 1039.35 464.832   7
   2  -8   4 510.133 352.445   5
   2  -8   5 1381.14 491.143   5
   2  -8   5 2533.51 536.365   6
  -2   8  -5 2240.82 601.028   7
   2  -8   6 383.555 331.306   6
   2  -8   6 297.435 360.976   5
  -2   8  -6 1335.06 471.493   7
   2  -8   7-163.237 314.083   6
   2  -8   7-206.631 326.663   5
  -2   8  -7 313.593 334.064   7
   2  -7  -9 329.160 290.334   8
  -2   7   9 319.836 247.973   3
  -2   7   8 57.8037 258.667   3
   2  -7  -8-32.4046 261.914   8
  -2   7   7 1568.89 385.035   3
   2  -7  -7 2935.21 553.475   8
   2  -7  -6 11555.2 1065.86   8
  -2   7   6 9445.48 1138.18   7
  -2   7   5 9152.67 1107.13   7
   2  -7  -5 10037.8 944.825   8
  -2   7   4-736.800 476.098   7
   2  -7  -4 174.351 253.579   8
  -2   7   3 2201.61 574.953   7
   2  -7  -3 3246.25 535.880   8
   2  -7  -2 15989.7 1101.06   8
  -2   7   2 16975.0 1372.78   7
   2  -7  -1 1623.85 374.570   8
  -2   7   1 1674.89 462.864   7
  -2   7   0 406.798 441.077   7
   2  -7   0 397.624 207.864   8
   2  -7   0 446.126 224.399   6
  -2   7  -1 4619.84 753.851   7
   2  -7   1 4850.72 578.159   6
   2  -7   1 6410.93 827.070   5
   2  -7   1 4471.66 533.276   8
   2  -7   2 1722.79 376.010   6
   2  -7   2 1470.98 317.459   8
   2  -7   2 1230.78 443.380   5
  -2   7  -2 2129.98 572.465   7
  -2   7  -3 950.219 434.794   7
   2  -7   3-24.7143 185.988   6
   2  -7   3 112.876 245.407   5
   2  -7   4 431.909 326.012   5
  -2   7  -4 530.733 378.247   7
   2  -7   4-115.644 189.924   6
  -2   7  -5 2254.47 565.681   7
   2  -7   5 2126.12 463.950   6
   2  -7   5 2298.41 527.166   5
  -2   7  -6 2510.18 566.767   7
   2  -7   6 2386.43 491.863   6
   2  -7   6 2832.36 578.837   5
  -2   7  -7 6067.30 829.489   7
   2  -7   7 5849.96 859.848   5
   2  -7   7 7606.07 868.753   6
  -2   7  -8-196.064 340.139   7
   2  -7   8 1056.37 461.353   6
  -2   7  -9-100.636 309.292   7
   2  -7   9-283.322 364.591   6
  -2   7 -10 998.696 448.323   7
   2  -7  10 1679.15 468.652   6
   2  -6 -12 193.427 304.087   8
  -2   6  12 1302.35 451.244   3
   2  -6 -11 621.012 346.950   8
  -2   6  11 400.341 301.980   3
   2  -6 -10 7562.22 901.137   8
  -2   6  10 6299.03 834.295   3
   2  -6  -9 1184.09 416.862   8
  -2   6   9 721.919 325.881   3
  -2   6   8 324.598 204.348   3
   2  -6  -8 580.537 297.474   8
  -2   6   7 243.428 257.366   3
   2  -6  -7 401.957 284.341   8
  -2   6   6-8.33177 187.601   3
   2  -6  -6-81.9998 276.238   8
  -2   6   6 869.640 466.287   7
  -2   6   5 1046.30 407.139   7
  -2   6   5 1785.28 394.065   3
   2  -6  -5 1417.94 360.677   8
  -2   6   4-83.2396 282.660   7
  -2   6   4 590.615 218.962   3
   2  -6  -4 714.437 302.852   8
  -2   6   3 7189.46 847.583   7
  -2   6   3 7616.66 654.917   3
   2  -6  -3 7773.33 762.426   8
   2  -6  -2 14307.4 967.361   8
   2  -6  -2 16762.4 914.721   6
  -2   6   2 14367.0 1171.84   7
  -2   6   1 20512.2 1403.55   7
   2  -6  -1 19368.9 1086.78   8
   2  -6  -1 20297.7 1031.30   6
   2  -6   0 1510.77 330.385   8
  -2   6   0 1131.59 418.438   7
   2  -6   0 989.152 266.424   6
   2  -6   1 4934.28 708.894   5
  -2   6  -1 3772.86 623.231   7
   2  -6   1 3869.25 483.075   6
   2  -6   1 4438.52 492.847   8
   2  -6   2 8896.95 744.037   6
   2  -6   2 9942.65 993.383   5
   2  -6   2 9130.50 668.465   8
  -2   6  -2 8911.75 920.629   7
  -2   6  -3 1917.89 480.790   7
   2  -6   3 1422.04 325.547   6
   2  -6   3 1187.64 401.984   5
   2  -6   3 1921.22 303.814   8
   2  -6   4 651.444 261.656   6
  -2   6  -4 283.429 295.636   7
   2  -6   4 905.508 379.722   5
  -2   6  -5 6520.67 816.388   7
   2  -6   5 7570.08 898.987   5
   2  -6   5 7247.66 741.201   6
  -2   6  -6 2467.39 521.788   7
   2  -6   6 3391.66 557.773   6
   2  -6   6 2636.18 541.995   5
   2  -6   7 975.789 360.231   6
  -2   6  -7 476.966 299.761   7
   2  -6   7 356.920 292.879   5
  -2   6  -8 806.342 316.466   7
   2  -6   8 1665.27 415.041   6
  -2   6  -9 1825.36 469.582   7
   2  -6   9 1389.75 433.955   6
  -2   6 -10 24639.6 1658.30   7
   2  -6  10 24581.0 1576.21   6
  -2   6 -11 1473.14 518.073   7
   2  -6  11 1397.07 395.952   6
   2  -6  12 563.741 313.869   6
  -2   6 -12 593.151 389.467   7
  -2   5  13 3081.76 648.044   3
   2  -5 -13 2382.81 552.439   8
   2  -5 -12 1104.54 388.893   8
  -2   5  12 904.288 430.728   3
  -2   5  11-8.51152 285.671   3
   2  -5 -11 127.125 245.402   8
  -2   5  10 3344.65 610.274   3
   2  -5 -10 3239.90 570.129   8
   2  -5  -9 7457.10 823.677   8
  -2   5   9 6052.82 792.163   3
   2  -5  -8 5811.41 721.855   8
  -2   5   8 5937.81 717.595   3
   2  -5  -7 4796.28 625.714   8
  -2   5   7 4794.37 624.813   3
  -2   5   6 30436.4 1271.88   1
   2  -5  -6 32515.0 1538.04   8
  -2   5   6 30716.0 1484.88   3
  -2   5   5 26071.8 1525.88   7
  -2   5   5 23938.5 1244.24   3
   2  -5  -5 24381.4 1295.53   8
   2  -5  -4 1881.40 372.549   8
  -2   5   4 1661.10 439.837   7
  -2   5   4 2593.02 399.953   3
   2  -5  -4 2466.36 313.089   6
   2  -5  -3 660.859 303.732   8
  -2   5   3 361.150 314.439   7
   2  -5  -3 455.336 160.065   6
  -2   5   3 558.510 214.661   3
  -2   5   2 12165.1 1035.46   7
   2  -5  -2 10407.4 771.129   8
  -2   5   2 12514.4 737.271   3
   2  -5  -2 12041.1 699.593   6
   2  -5  -1 1048.73 274.067   8
  -2   5   1 1291.72 441.079   7
   2  -5  -1 885.277 221.340   6
  -2   5   1 998.665 209.260   3
   2  -5   0 707.244 190.240   6
  -2   5   0 885.806 408.193   7
   2  -5   0 417.665 200.115   8
  -2   5   0 708.055 173.438   3
   2  -5   1 176.118 153.101   8
  -2   5  -1 542.565 393.836   7
   2  -5   1-12.8988 150.219   6
  -2   5  -1 283.574 122.128   3
   2  -5   2 10362.7 647.782   8
   2  -5   2 10232.0 721.223   6
   2  -5   2 11197.2 1020.29   5
  -2   5  -2 11140.0 959.678   7
  -2   5  -3 3916.72 572.225   7
   2  -5   3 4470.41 499.198   6
   2  -5   3 4366.81 408.567   8
   2  -5   3 4617.29 683.575   5
   2  -5   4 8037.74 674.656   6
   2  -5   4 8360.77 518.629   8
   2  -5   4 8298.97 868.457   5
  -2   5  -4 7694.10 810.843   7
   2  -5   5 9868.36 771.464   6
  -2   5  -5 10002.8 903.197   7
   2  -5   5 8557.44 885.690   5
  -2   5  -6 11551.3 994.491   7
   2  -5   6 11236.8 869.232   6
   2  -5   6 10670.0 991.980   5
  -2   5  -7 15290.7 1162.05   7
   2  -5   7 17270.3 1116.33   6
   2  -5   7 15641.5 1199.71   5
  -2   5  -8 887.912 354.013   7
   2  -5   8 227.720 205.629   6
  -2   5  -9-163.579 321.378   7
   2  -5   9 59.2302 214.239   6
  -2   5 -10-21.3125 281.894   7
   2  -5  10 240.673 217.563   6
   2  -5  11 235.785 315.206   6
  -2   5 -11 164.324 254.421   7
   2  -5  12 1153.34 398.181   6
  -2   5 -12 1335.92 423.089   7
   2  -5  13 424.170 299.061   6
  -2   5 -13 932.052 389.106   7
  -2   5 -14 7452.76 955.131   7
   2  -5  14 7108.26 908.626   6
   2  -4 -14-24.0421 223.471   8
  -2   4  14-371.007 394.297   3
  -2   4  13 13285.5 1278.55   3
   2  -4 -13 15479.6 1195.19   8
   2  -4 -12 113.653 232.381   8
  -2   4  12 198.427 259.643   3
  -2   4  11-69.1730 316.120   3
   2  -4 -11 258.682 213.893   8
   2  -4 -10 1207.58 351.725   8
  -2   4  10 1416.54 407.652   3
  -2   4   9 114.721 227.587   3
   2  -4  -9-199.139 234.935   8
  -2   4   8 3986.03 577.760   3
   2  -4  -8 4161.51 539.599   8
  -2   4   7 1554.39 362.906   3
   2  -4  -7 1525.19 349.641   8
  -2   4   6 23567.2 877.491   1
  -2   4   6 22218.4 1184.91   3
   2  -4  -6 23925.9 1210.87   8
  -2   4   5 8282.78 696.661   3
  -2   4   5 7892.17 761.867   7
   2  -4  -5 7886.24 696.109   8
  -2   4   4 14878.1 1008.81   7
   2  -4  -4 15297.3 908.699   8
   2  -4  -4 15715.1 696.941   6
  -2   4   4 16051.2 897.403   3
  -2   4   3 5688.85 648.664   7
   2  -4  -3 5073.19 388.982   6
  -2   4   3 4688.74 453.861   3
   2  -4  -3 5004.09 510.605   8
  -2   4   2 32972.2 1494.16   7
   2  -4  -2 32239.5 1031.31   6
  -2   4   2 33763.7 1158.18   3
   2  -4  -2 33429.9 1266.43   8
  -2   4   1 29994.5 1442.57   7
  -2   4   1 34157.8 1075.00   3
   2  -4  -1 29861.8 1018.15   6
   2  -4  -1 31074.2 1187.11   8
   2  -4   0 2545.84 329.999   8
  -2   4   0 2529.31 457.050   7
  -2   4   0 2449.39 260.654   3
   2  -4   0 1714.42 248.314   6
   2  -4   1 5105.93 429.962   6
  -2   4  -1 5719.02 669.069   7
  -2   4  -1 5448.84 347.921   3
   2  -4   1 5174.15 426.424   8
  -2   4  -2 12384.7 477.397   3
  -2   4  -2 13209.8 976.724   7
   2  -4   2 12271.7 631.150   8
   2  -4   2 12887.6 705.054   6
   2  -4   2 13932.5 1072.60   5
  -2   4  -3 14802.7 1032.68   7
   2  -4   3 14600.2 800.136   6
  -2   4  -3 13865.4 449.786   3
   2  -4   3 12121.6 992.990   5
   2  -4   3 14777.2 643.310   8
  -2   4  -4 507.915 241.677   7
   2  -4   4 1036.74 259.709   6
  -2   4  -4 811.180 93.4011   3
   2  -4   4 1106.24 344.536   5
   2  -4   4 902.169 152.250   8
   2  -4   5 9793.52 708.013   6
   2  -4   5 9934.93 435.164   8
   2  -4   5 9891.05 872.556   5
  -2   4  -5 9168.77 803.557   7
  -2   4  -6 16842.4 1101.06   7
   2  -4   6 16830.7 1118.63   5
   2  -4   6 16168.6 963.509   6
   2  -4   7 33042.5 1417.07   6
  -2   4  -7 31125.8 1545.81   7
   2  -4   7 34130.0 1596.39   5
   2  -4   8 1768.33 350.024   6
  -2   4  -8 1974.65 410.859   7
  -2   4  -9 26817.4 1439.87   7
   2  -4   9 27345.6 1366.24   6
  -2   4 -10 11058.4 932.632   7
   2  -4  10 11754.4 905.374   6
  -2   4 -11 20764.7 1324.05   7
   2  -4  11 20874.6 1261.77   6
   2  -4  12 1686.84 435.924   6
  -2   4 -12 2188.43 477.422   7
  -2   4 -13 568.404 349.671   7
   2  -4  13 205.105 246.812   6
  -2   4 -14 6273.64 812.352   7
   2  -4  14 5755.45 754.551   6
   2  -4  15 385.432 354.358   6
  -2   4 -15-274.916 297.651   7
  -2   3  15 2267.14 596.486   3
   2  -3 -15 1832.50 451.161   8
  -2   3  14 1515.19 527.502   3
   2  -3 -14 946.534 341.897   8
   2  -3 -13 12461.6 995.714   8
  -2   3  13 10783.1 1179.24   3
  -2   3  12 4716.19 732.455   3
   2  -3 -12 5470.20 647.880   8
  -2   3  11 299.854 268.337   3
   2  -3 -11 51.3057 236.101   8
  -2   3  10 7497.43 831.574   3
   2  -3 -10 5899.03 633.362   8
  -2   3   9 120519. 3325.07   3
   2  -3  -9 125192. 3060.95   8
   2  -3  -8 6529.10 674.639   8
  -2   3   8 5489.08 634.464   3
  -2   3   7 872.078 112.003   1
   2  -3  -7 353.798 217.324   8
  -2   3   7 509.925 244.202   3
   2  -3  -6 494.028 251.680   8
  -2   3   6 144.097 69.4352   1
  -2   3   6 485.718 216.861   3
  -2   3   5 23752.8 1091.09   3
   2  -3  -5 23176.4 1065.37   8
  -2   3   5 24728.5 739.060   1
   2  -3  -4 2972.42 377.905   8
  -2   3   4 2938.16 417.281   7
   2  -3  -4 3239.20 260.392   6
  -2   3   4 2999.32 365.514   3
  -2   3   3 4650.52 413.672   3
  -2   3   3 5443.75 533.456   7
   2  -3  -3 4585.59 300.979   6
   2  -3  -3 5296.76 474.299   8
   2  -3  -2 10220.5 457.528   6
  -2   3   2 10748.2 600.722   3
   2  -3  -2 11762.3 660.256   8
  -2   3   2 10379.3 716.941   7
  -2   3   1 7577.30 638.074   7
  -2   3   1 8286.66 486.111   3
   2  -3  -1 7611.56 402.901   6
   2  -3  -1 8661.08 538.669   8
  -2   3   0 5557.95 364.461   3
   2  -3   0 4804.55 339.354   6
  -2   3   0 5234.98 563.585   7
   2  -3   0 5285.31 409.778   8
   2  -3   1 6340.92 416.382   8
   2  -3   1 6521.74 413.039   6
  -2   3  -1 6492.08 365.784   3
  -2   3  -1 5738.23 592.984   7
  -2   3  -2 71118.0 1349.65   3
   2  -3   2 72452.7 1615.72   6
   2  -3   2 72697.9 1506.50   8
  -2   3  -2 71051.0 2121.37   7
   2  -3   3 95416.8 2004.67   6
  -2   3  -3 93332.1 1562.26   3
   2  -3   3 91687.9 1670.23   8
   2  -3   3 85022.0 2552.23   5
  -2   3  -3 95448.0 2528.99   7
  -2   3  -4 24028.6 1188.52   7
  -2   3  -4 22046.2 605.896   3
   2  -3   4 20996.4 908.340   6
   2  -3   4 21102.6 1129.27   5
   2  -3   4 22205.2 632.173   8
  -2   3  -5 54.3294 189.186   7
   2  -3   5 143.126 129.014   6
   2  -3   5 252.814 262.479   5
   2  -3   5 50.8243 46.0340   8
   2  -3   6 9967.95 275.731   8
  -2   3  -6 11788.4 829.632   7
   2  -3   6 11883.6 717.862   6
   2  -3   6 13097.2 845.879   5
   2  -3   7 831.394 226.648   6
  -2   3  -7 930.859 292.547   7
   2  -3   8 162.741 164.414   6
  -2   3  -8-3.84080 206.407   7
   2  -3   9 112.909 181.471   6
  -2   3  -9 210.872 195.234   7
  -2   3 -10 8192.58 722.512   7
   2  -3  10 8494.15 711.111   6
   2  -3  11 7965.53 714.928   6
  -2   3 -11 7415.94 702.436   7
  -2   3 -12 1404.12 355.495   7
   2  -3  12 1037.50 294.540   6
  -2   3 -13 2272.47 449.335   7
   2  -3  13 2458.71 460.658   6
  -2   3 -14 638.618 270.434   7
   2  -3  14 634.831 319.525   6
   2  -3  15 5919.72 720.055   6
  -2   3 -15 6060.87 746.001   7
  -2   3 -16 1120.36 368.387   7
   2  -3  16 598.400 336.116   6
  -2   2  16 10164.6 1239.37   3
   2  -2 -16 9992.66 1015.23   2
   2  -2 -16 9448.68 871.859   8
   2  -2 -15 458.245 304.647   2
   2  -2 -15 395.813 293.477   8
  -2   2  15 956.512 446.350   3
   2  -2 -14 4147.31 566.704   8
   2  -2 -14 4495.42 642.098   2
  -2   2  14 5168.81 845.397   3
  -2   2  13 3098.25 659.325   3
   2  -2 -13 2564.47 495.232   2
   2  -2 -13 3008.64 464.078   8
   2  -2 -12 2786.13 481.279   2
   2  -2 -12 3277.62 476.031   8
  -2   2  12 3794.52 657.651   3
   2  -2 -11 2569.18 410.024   8
  -2   2  11 3004.04 567.683   3
   2  -2 -11 2236.46 419.611   2
   2  -2 -10 1543.23 310.514   8
   2  -2 -10 1974.76 382.804   2
  -2   2  10 1705.37 381.309   3
   2  -2  -9 12627.3 855.893   2
  -2   2   9 13242.9 1000.44   3
   2  -2  -9 12606.9 808.692   8
  -2   2   8 742.133 78.5956   1
   2  -2  -8 946.938 258.519   8
   2  -2  -8 1330.50 363.561   2
  -2   2   8 983.763 289.382   3
   2  -2  -8 528.484 80.5729   4
   2  -2  -7 618.090 183.126   8
  -2   2   7 353.184 199.354   3
  -2   2   7 442.450 55.8451   1
   2  -2  -6 13750.7 756.160   8
  -2   2   6 12991.6 828.388   3
   2  -2  -6 13241.2 408.954   6
  -2   2   6 12094.5 298.288   1
   2  -2  -5 73305.3 1113.37   6
  -2   2   5 68918.0 1069.01   4
  -2   2   5 80240.3 2043.63   3
  -2   2   5 73803.6 1068.71   1
   2  -2  -5 82842.7 1938.27   8
   2  -2  -4 21197.4 432.037   6
  -2   2   4 25114.3 1008.47   3
   2  -2  -4 22972.6 930.423   8
  -2   2   4 22971.5 559.072   4
  -2   2   3 2668.64 178.405   1
  -2   2   3 3172.02 333.189   3
   2  -2  -3 2561.35 145.280   6
  -2   2   3 3179.94 348.860   7
  -2   2   3 2599.33 241.787   4
   2  -2  -3 3524.74 338.220   8
   2  -2  -2 392.929 64.0505   6
  -2   2   2 492.524 154.124   3
  -2   2   2 401.788 177.181   7
   2  -2  -2 411.404 131.943   8
  -2   2   1-179.513 157.327   7
   2  -2  -1 52.0560 49.5139   6
  -2   2   1 132.944 119.942   3
   2  -2  -1 38.2861 94.8356   8
  -2   2   0 7297.82 399.115   3
   2  -2   0 7137.63 414.861   8
  -2   2   0 6924.75 525.043   7
   2  -2   0 7003.19 316.280   6
  -2   2  -1 327.246 207.567   7
  -2   2  -1 112.294 68.9883   3
   2  -2   1 44.0517 66.9225   6
   2  -2   1 170.254 101.293   8
  -2   2  -2 15756.1 850.239   7
  -2   2  -2 17200.3 576.837   3
   2  -2   2 17684.9 630.309   6
   2  -2   2 17239.5 561.615   8
   2  -2   3 60118.9 1768.69   5
   2  -2   3 59327.9 1338.84   6
   2  -2   3 57086.5 1092.59   8
  -2   2  -3 58312.3 1723.52   7
   2  -2   4 6737.70 283.285   8
   2  -2   4 6282.14 419.006   6
   2  -2   4 6719.19 482.400   1
   2  -2   4 7041.73 539.488   5
  -2   2  -4 7187.62 297.215   8
  -2   2  -4 6983.23 570.516   7
  -2   2  -5 13556.0 785.184   7
   2  -2   5 13287.5 361.974   8
   2  -2   5 13878.6 665.534   6
   2  -2   5 13593.6 710.300   1
   2  -2   5 13820.6 741.185   5
  -2   2  -5 13055.9 375.226   8
  -2   2  -6 93140.5 2231.85   7
   2  -2   6 94496.8 2138.49   1
   2  -2   6 92701.1 2045.92   6
  -2   2  -7 110285. 2462.15   7
   2  -2   7 109833. 2423.53   1
   2  -2   7 105679. 2323.70   6
   2  -2   8 20229.8 952.091   6
   2  -2   8 21022.3 994.478   1
  -2   2  -8 20774.3 977.460   7
   2  -2   9 5059.54 511.238   6
  -2   2  -9 4704.40 470.671   7
   2  -2   9 5032.20 522.103   1
   2  -2  10 194.268 196.726   6
   2  -2  10 239.896 207.387   1
  -2   2 -10 148.259 166.614   7
   2  -2  11 10599.9 788.698   1
   2  -2  11 9380.07 747.397   6
  -2   2 -11 9976.26 743.577   7
  -2   2 -12 1457.51 309.809   7
   2  -2  12 1670.34 346.282   6
   2  -2  13 1475.07 357.634   6
  -2   2 -13 1086.29 293.749   7
  -2   2 -14 6019.89 674.262   7
   2  -2  14 5163.54 626.824   6
   2  -2  15 1409.43 369.457   6
  -2   2 -15 1329.28 327.079   4
  -2   2 -15 2196.65 445.342   7
  -2   2 -16 182.340 171.641   2
  -2   2 -16 510.205 291.697   7
  -2   2 -16 148.440 164.973   4
   2  -2  16 192.558 278.848   6
  -2   2 -17-20.9160 168.837   2
  -2   2 -17-50.2258 175.459   4
  -2   2 -17-50.2233 232.542   7
   2  -2  17 444.313 319.778   6
  -2   1  16 11659.7 1329.18   3
   2  -1 -16 11117.2 1042.98   2
   2  -1 -15 1965.18 382.773   8
  -2   1  15 3208.57 710.163   3
   2  -1 -15 2902.06 530.071   2
   2  -1 -14 3164.77 542.668   2
   2  -1 -14 4248.55 514.076   8
  -2   1  14 3835.09 716.060   3
   2  -1 -13 1644.61 396.611   2
  -2   1  13 1868.34 511.939   3
   2  -1 -13 1880.74 366.577   8
   2  -1 -12 83288.9 2484.27   2
  -2   1  12 86663.5 3064.22   3
   2  -1 -12 84402.9 2308.19   8
   2  -1 -11 1306.13 315.906   2
  -2   1  11 890.214 363.361   3
   2  -1 -11 1213.46 276.707   8
   2  -1 -10 8559.91 693.397   2
   2  -1 -10 8549.25 636.242   8
  -2   1  10 9684.13 876.769   3
   2  -1  -9 1686.71 134.927   4
   2  -1  -9 1729.86 357.776   2
  -2   1   9 1989.20 403.479   3
   2  -1  -9 1692.06 285.501   8
   2  -1  -8 18302.0 859.542   8
   2  -1  -8 19686.4 951.675   2
   2  -1  -8 15974.3 379.285   4
  -2   1   8 18335.8 1086.47   3
   2  -1  -8 14918.2 364.171   1
   2  -1  -7 138.695 166.642   2
  -2   1   7-231.308 207.561   3
   2  -1  -7 47.0665 144.453   8
   2  -1  -6 5655.00 436.512   8
   2  -1  -6 6195.90 488.121   2
  -2   1   6 5215.50 513.733   3
   2  -1  -6 5383.79 268.696   6
   2  -1  -5 73408.0 1720.89   2
   2  -1  -5 65982.8 1076.28   6
  -2   1   5 68433.6 1832.99   3
   2  -1  -5 67359.4 1598.03   8
   2  -1  -4 11972.0 586.348   8
  -2   1   4 11805.1 674.341   3
   2  -1  -4 12372.0 627.963   2
  -2   1   3 7179.84 490.535   3
   2  -1  -3 7636.76 442.669   8
   2  -1  -2 94189.4 1756.37   8
  -2   1   2 96382.8 1897.34   3
  -2   1   2 91163.9 1276.82   1
   2  -1  -1 62413.5 1301.02   8
  -2   1   1 65740.8 1414.08   3
  -2   1   1 60469.5 879.876   6
  -2   1   1 64747.7 1408.95   7
   2  -1  -1 60575.0 855.394   6
   2  -1  -1 61427.5 1035.09   1
  -2   1   1 63033.2 1021.49   1
   2  -1   0 205738. 2797.13   1
   2  -1   0 206165. 2616.25   6
  -2   1   0 204573. 3076.33   3
  -2   1   0 220622. 2655.70   6
   2  -1   0 204465. 2945.33   8
  -2   1   0 203392. 3145.33   7
   2  -1   1 1229.78 146.488   8
   2  -1   1 1363.81 164.793   1
  -2   1  -1 1440.93 137.799   6
   2  -1   1 1074.29 120.938   6
  -2   1  -1 1352.03 234.999   7
   2  -1   2 44294.5 1035.46   1
   2  -1   2 44395.2 950.634   6
   2  -1   2 46052.6 1357.57   5
  -2   1  -2 44088.0 1222.20   7
   2  -1   2 43316.7 898.273   8
   2  -1   3 42881.1 852.637   8
   2  -1   3 42425.4 1012.30   6
  -2   1  -3 41822.5 1242.85   7
  -2   1  -3 45743.0 856.724   8
   2  -1   3 44774.6 1194.75   5
   2  -1   3 44401.6 1093.33   1
  -2   1  -4 8042.40 519.564   7
  -2   1  -4 8464.99 297.207   8
   2  -1   4 8212.43 440.109   6
   2  -1   4 8272.83 473.829   5
   2  -1   4 7928.85 299.044   8
   2  -1   4 7519.20 448.017   1
  -2   1  -5 243.597 48.1697   8
   2  -1   5 181.250 122.779   6
   2  -1   5 175.642 138.052   1
  -2   1  -5 150.044 109.711   7
  -2   1  -6 13124.6 640.349   7
   2  -1   6 13280.9 662.179   1
   2  -1   6 12976.2 639.635   6
  -2   1  -6 12707.8 342.241   8
   2  -1   7 1598.47 266.435   1
  -2   1  -7 1652.34 232.004   7
  -2   1  -7 1377.72 102.707   8
   2  -1   7 1533.79 261.771   6
  -2   1  -8-32.8895 136.347   7
   2  -1   8 42.6199 154.368   1
  -2   1  -8 43.3349 32.2263   8
   2  -1   8 159.728 156.696   6
   2  -1   9 61.4755 139.668   6
  -2   1  -9 66.0631 126.372   7
   2  -1   9 70.2912 176.136   1
  -2   1  -9 5.45390 36.9732   8
   2  -1  10 21924.1 1045.00   6
   2  -1  10 23415.3 1079.83   1
  -2   1 -10 24293.9 1010.59   7
   2  -1  11 344.099 216.341   6
  -2   1 -11-8.00563 152.130   7
   2  -1  11 310.002 211.802   1
  -2   1 -12 8909.55 668.778   7
   2  -1  12 8459.12 710.401   6
   2  -1  12 8362.93 711.024   1
  -2   1 -12 8733.50 666.218   4
   2  -1  13 335.782 210.362   1
   2  -1  13 217.525 184.387   6
  -2   1 -13 219.462 165.427   7
  -2   1 -13 363.707 188.386   4
  -2   1 -14 41.2571 174.797   2
  -2   1 -14-113.480 191.917   4
   2  -1  14-15.7154 202.404   1
  -2   1 -14-61.5244 199.456   7
   2  -1  14-184.349 175.957   6
  -2   1 -15 156.108 188.193   2
  -2   1 -15-59.4147 173.897   7
   2  -1  15 206.283 237.031   6
   2  -1  15-115.075 232.322   1
  -2   1 -15-84.2228 161.166   4
  -2   1 -16 3078.70 494.679   2
  -2   1 -16 3283.74 516.740   7
   2  -1  16 2993.12 512.488   6
  -2   1 -16 3642.79 509.750   4
  -2   1 -17 1614.82 390.490   2
   2  -1  17 1384.53 383.692   6
  -2   1 -17 1039.27 328.099   4
   2   0 -17 9900.55 1025.44   2
  -2   0  17 5841.59 945.820   3
   2   0 -16 480.878 321.490   2
  -2   0  16 277.180 362.445   3
   2   0 -15 6964.85 794.544   2
  -2   0  15 5035.90 846.775   3
   2   0 -14 685.948 209.559   8
   2   0 -14 589.569 284.226   2
  -2   0  14 767.178 361.147   3
  -2   0  13 118.649 136.935   6
   2   0 -13 273.446 193.763   2
  -2   0  13 63.4411 257.304   3
   2   0 -13 246.458 150.246   8
   2   0 -12 673.336 268.156   2
  -2   0  12 322.091 148.234   6
  -2   0  12 311.801 267.543   3
   2   0 -12 742.961 213.162   8
   2   0 -11 1137.71 265.078   8
  -2   0  11 1129.11 220.021   6
  -2   0  11 1650.05 428.787   3
   2   0 -11 1021.11 279.082   2
   2   0 -10 4794.71 508.073   2
  -2   0  10 5060.80 395.831   6
   2   0 -10 5533.78 475.306   8
  -2   0  10 4784.43 610.054   3
   2   0 -10 4683.19 281.916   4
   2   0  -9 2871.22 382.441   2
  -2   0   9 2863.18 279.791   6
   2   0  -9 3050.05 351.695   8
  -2   0   9 2556.88 447.849   3
   2   0  -9 3155.15 212.637   4
   2   0  -8 26603.9 1055.59   2
  -2   0   8 26695.8 1278.87   3
  -2   0   8 26765.4 817.794   6
   2   0  -8 26604.7 979.765   8
   2   0  -8 26265.7 619.800   4
   2   0  -7 17.7972 26.2196   1
   2   0  -7-26.0825 154.676   2
  -2   0   7 101.288 88.8389   6
  -2   0   7-133.218 205.149   3
   2   0  -7-6.17133 59.8656   4
   2   0  -7 89.7546 114.091   8
   2   0  -6 1514.19 228.912   2
  -2   0   6 1556.45 163.306   6
   2   0  -6 1612.47 107.102   1
  -2   0   6 1706.23 301.693   3
   2   0  -6 1595.50 229.873   8
   2   0  -6 1237.64 121.358   4
  -2   0   5 12627.7 724.267   3
  -2   0   5 12296.1 406.828   6
   2   0  -5 12201.8 471.261   6
   2   0  -5 12228.8 590.194   2
   2   0  -5 11194.4 262.984   1
   2   0  -5 12349.1 572.750   8
   2   0  -5 10506.2 283.524   4
   2   0  -4 12197.4 552.365   2
  -2   0   4 11662.3 655.671   3
   2   0  -4 12047.1 446.105   6
  -2   0   4 11756.9 361.562   6
   2   0  -4 10823.6 525.069   8
   2   0  -3-17.4710 96.0597   8
   2   0  -3 55.2456 91.8189   2
  -2   0   3 38.1927 33.0011   6
  -2   0   3-102.762 132.294   3
  -2   0   2 3343.71 307.120   3
  -2   0   2 3020.99 194.907   6
  -2   0   2 2987.70 139.490   4
  -2   0   2 2824.75 137.624   1
   2   0  -2 2971.78 244.678   8
   2   0  -2 2818.98 121.594   1
   2   0  -2 3276.90 249.188   2
   2   0  -2 2821.50 121.325   4
  -2   0   1 28985.0 572.083   1
  -2   0   1 32488.7 933.599   3
   2   0  -1 28869.9 763.441   8
   2   0  -1 27941.0 549.471   1
   2   0  -1 28803.6 554.975   4
  -2   0   1 29695.8 579.476   4
   2   0   0 56474.8 976.953   1
   2   0   0 57037.1 1124.78   8
  -2   0   0 57519.4 1000.50   1
   2   0   0 61234.5 1114.16   7
  -2   0   0 56492.2 988.586   4
  -2   0  -1 8066.78 337.730   7
   2   0   1 9950.22 399.935   7
  -2   0  -1 9497.00 339.381   6
   2   0   1 8275.63 336.084   1
   2   0   1 8342.80 356.009   8
  -2   0  -1 8039.04 335.334   4
  -2   0  -2 153063. 2286.01   7
   2   0   2 160150. 2535.08   7
   2   0   2 161046. 2363.00   5
   2   0   2 158775. 2334.40   1
  -2   0  -2 158155. 2339.37   4
   2   0   2 158488. 2268.65   8
   2   0   3 61963.1 1138.33   7
   2   0   3 55498.0 1189.83   6
  -2   0  -3 52007.1 1146.97   7
   2   0   3 54860.0 1084.91   5
   2   0   3 53939.2 1034.12   8
   2   0   3 54090.2 1183.10   1
  -2   0  -3 54981.8 1163.23   4
  -2   0  -4 158154. 2459.09   7
   2   0   4 162049. 2566.95   6
   2   0   4 158620. 2540.42   1
  -2   0  -4 160137. 2536.36   4
   2   0   4 159416. 2264.95   7
  -2   0  -5 1823.35 224.114   4
   2   0   5 2109.44 244.950   6
  -2   0  -5 1911.45 192.502   7
   2   0   5 1994.45 237.959   1
   2   0   6 22370.7 833.511   6
   2   0   6 21486.7 808.989   1
  -2   0  -6 21214.0 687.869   7
  -2   0  -6 22689.7 813.561   4
   2   0   7 160.281 113.735   1
   2   0   7 31.3241 130.459   6
  -2   0  -7 42.2715 112.318   4
  -2   0  -7 154.331 91.5813   7
  -2   0  -8 501.897 167.094   4
   2   0   8 408.045 208.282   6
  -2   0  -8 548.450 138.169   7
   2   0   8 442.792 164.146   1
  -2   0  -9-37.6571 137.078   4
  -2   0  -9 211.498 135.002   7
   2   0   9 94.7228 153.603   6
   2   0   9 175.283 139.683   1
   2   0  10 3411.60 398.465   1
  -2   0 -10 3209.10 364.629   4
   2   0  10 3717.76 434.089   6
  -2   0 -10 3251.28 329.070   7
  -2   0 -11 27899.2 1114.79   2
   2   0  11 27638.4 1187.23   1
   2   0  11 27802.9 1216.88   6
  -2   0 -11 29918.0 1084.23   7
  -2   0 -11 27926.7 1132.63   4
  -2   0 -11 28599.1 926.040   8
  -2   0 -12 6001.01 545.998   2
  -2   0 -12 6286.92 512.371   7
   2   0  12 5529.54 555.574   6
   2   0  12 5845.12 578.297   1
  -2   0 -12 5785.57 551.606   4
  -2   0 -13 1686.49 335.084   4
   2   0  13 1632.19 336.864   1
   2   0  13 1195.92 313.627   6
  -2   0 -13 1160.49 245.731   7
  -2   0 -13 1568.02 319.082   2
   2   0  14 16996.3 1046.71   1
  -2   0 -14 17270.8 1037.66   2
  -2   0 -14 16883.8 953.692   7
  -2   0 -14 17829.2 1018.41   4
   2   0  15 28075.7 1405.97   1
  -2   0 -15 29163.0 1328.35   7
  -2   0 -15 27489.4 1379.68   2
  -2   0 -15 29962.1 1376.32   4
   2   0  16 15061.8 1076.45   1
  -2   0 -16 19021.8 1128.72   4
  -2   0 -16 16745.1 1108.49   2
   2   0  17-199.683 203.202   1
  -2   0 -17 223.591 249.743   2
  -2   0 -17 201.798 199.125   4
   2   1 -17 5153.32 723.264   2
  -2  -1  17 4413.96 811.992   3
  -2  -1  16 1907.69 617.591   3
   2   1 -16 1661.28 441.768   2
  -2  -1  15 11079.5 799.729   6
  -2  -1  15 11046.1 1187.98   3
   2   1 -15 11888.1 977.456   2
   2   1 -14 5607.27 657.138   2
  -2  -1  14 4365.47 734.936   3
  -2  -1  14 4876.06 509.605   6
   2   1 -13 27029.6 1360.21   2
  -2  -1  13 28405.7 1191.26   6
  -2  -1  13 26675.6 1645.14   3
   2   1 -13 28516.6 1125.98   8
   2   1 -12 1739.49 358.335   2
  -2  -1  12 1716.34 300.029   6
   2   1 -12 1392.64 255.040   8
  -2  -1  12 1535.41 437.299   3
  -2  -1  11 7456.28 539.058   6
  -2  -1  11 7327.46 781.130   3
   2   1 -11 6988.84 515.240   8
   2   1 -11 6890.82 620.696   2
   2   1 -10-179.777 193.893   2
   2   1 -10-194.718 141.548   8
  -2  -1  10 6.44966 113.829   6
  -2  -1  10 84.6770 222.091   3
  -2  -1   9 1292.57 230.260   6
   2   1  -9 979.646 246.983   2
   2   1  -9 1207.13 188.979   8
  -2  -1   9 1590.13 313.597   3
   2   1  -8 30704.0 1125.27   2
  -2  -1   8 30157.9 984.212   6
  -2  -1   8 30235.8 1326.45   3
   2   1  -8 30872.5 994.861   8
  -2  -1   7 23148.0 1102.84   3
  -2  -1   7 23402.5 816.844   6
   2   1  -7 25001.5 943.057   2
   2   1  -7 23908.3 836.019   8
   2   1  -6 5408.71 408.171   2
  -2  -1   6 5666.83 521.092   3
  -2  -1   6 5396.44 356.218   6
   2   1  -6 5235.38 364.350   8
   2   1  -5 139662. 2389.16   2
  -2  -1   5 137212. 2747.95   3
  -2  -1   5 134568. 2261.17   6
   2   1  -5 138537. 2319.25   8
   2   1  -4 1127.78 145.953   4
  -2  -1   4 653.217 134.559   6
  -2  -1   4 528.467 173.629   3
   2   1  -4 782.783 157.393   2
   2   1  -4 674.045 136.267   8
   2   1  -3 62492.1 1219.06   2
   2   1  -3 61850.3 1291.21   8
  -2  -1   3 65114.6 1571.40   3
  -2  -1   3 64127.4 1415.78   6
  -2  -1   3 56769.3 1332.27   4
   2   1  -3 63954.8 1144.56   4
   2   1  -2 17945.0 515.489   2
  -2  -1   2 18293.5 746.611   3
   2   1  -2 17718.9 506.642   1
   2   1  -2 18881.6 616.414   8
  -2  -1   2 18741.1 586.148   4
   2   1  -2 18364.3 511.389   4
   2   1  -1 277004. 3713.43   8
   2   1  -1 271953. 3411.13   2
   2   1  -1 287226. 3550.32   4
   2   1  -1 275010. 3543.82   1
  -2  -1   1 266889. 3584.90   4
  -2  -1   0 16669.3 336.849   2
   2   1   0 16961.1 372.702   2
   2   1   0 17237.1 569.477   8
  -2  -1   0 17509.9 524.412   4
   2   1   0 17893.9 517.952   1
   2   1   1 13930.6 504.408   8
  -2  -1  -1 14285.7 486.864   4
   2   1   1 12906.2 298.547   5
   2   1   1 14310.8 494.105   1
  -2  -1  -2 1318.48 170.451   4
  -2  -1  -2 1575.78 113.169   5
   2   1   2 1525.02 174.215   1
  -2  -1  -3 17110.5 607.124   4
  -2  -1  -3 18110.6 453.368   5
   2   1   3 17582.7 603.915   1
  -2  -1  -4 3503.16 164.938   7
   2   1   4 3972.97 299.021   1
  -2  -1  -4 4123.82 305.852   4
  -2  -1  -5 664.769 141.077   4
   2   1   5 544.033 136.687   1
  -2  -1  -5 547.184 81.4771   7
  -2  -1  -6 3319.48 247.042   2
  -2  -1  -6 2826.96 191.833   7
  -2  -1  -6 3497.27 319.280   4
   2   1   6 2943.27 289.547   1
  -2  -1  -7 44077.4 1084.18   2
  -2  -1  -7 41549.6 936.209   7
   2   1   7 43093.2 1227.89   1
  -2  -1  -7 41004.0 1182.32   4
  -2  -1  -8 6052.22 353.612   7
  -2  -1  -8 6177.91 411.913   2
  -2  -1  -8 5804.16 444.098   4
   2   1   8 5375.71 452.594   1
  -2  -1  -9 4227.60 325.334   7
   2   1   9 3838.80 390.103   1
  -2  -1  -9 4404.65 407.881   4
  -2  -1  -9 4047.14 366.924   2
  -2  -1 -10 12161.5 678.141   2
  -2  -1 -10 12523.4 606.494   7
  -2  -1 -10 12390.1 704.476   4
   2   1  10 12201.2 720.878   1
  -2  -1 -11 8863.91 547.814   7
  -2  -1 -11 8351.84 607.868   4
   2   1  11 8405.40 631.428   1
  -2  -1 -11 8227.02 591.132   2
  -2  -1 -12 623.858 182.490   8
  -2  -1 -12 851.797 178.943   7
  -2  -1 -12 997.261 258.737   4
  -2  -1 -12 934.893 240.704   2
   2   1  12 572.869 209.073   1
  -2  -1 -13 593.961 205.932   7
   2   1  13 487.897 221.885   1
  -2  -1 -13 491.992 197.341   4
  -2  -1 -13 377.080 214.529   2
  -2  -1 -14 1566.60 331.970   4
  -2  -1 -14 1238.72 304.221   2
  -2  -1 -14 1801.29 326.307   7
   2   1  14 1022.75 281.657   1
  -2  -1 -15 745.341 269.197   2
   2   1  15 970.624 297.188   1
  -2  -1 -15 998.439 266.972   4
  -2  -1 -16 224.535 192.194   4
   2   1  16 294.752 225.768   1
  -2  -1 -16 85.6222 174.081   2
  -2  -1 -17 800.190 312.267   2
  -2  -1 -17 559.653 242.217   4
   2   1  17-114.002 192.513   1
   2   2 -16 330.116 272.521   7
   2   2 -16-278.891 268.260   2
  -2  -2  16 169.034 163.232   6
  -2  -2  16 453.836 378.624   3
   2   2 -15 266.336 310.683   2
  -2  -2  15 269.054 227.132   6
  -2  -2  15 814.071 394.953   3
   2   2 -14 2765.00 454.457   2
  -2  -2  14 1891.58 368.819   6
  -2  -2  14 2649.76 556.434   3
  -2  -2  13 1275.97 384.944   3
  -2  -2  13 908.742 275.673   6
   2   2 -13 865.314 301.235   2
   2   2 -12 216.741 207.383   2
  -2  -2  12 150.193 232.091   3
  -2  -2  12-84.4764 158.604   6
  -2  -2  11 938.940 232.899   6
   2   2 -11 914.058 180.816   8
  -2  -2  11 1187.09 327.689   3
   2   2 -11 719.610 285.253   2
  -2  -2  10 973.762 271.470   3
   2   2 -10 1015.63 259.594   2
  -2  -2  10 1076.79 232.280   6
   2   2 -10 1130.94 201.559   8
   2   2  -9 1801.48 314.672   2
  -2  -2   9 1290.57 237.990   6
  -2  -2   9 795.237 249.795   3
   2   2  -9 1314.49 202.204   8
   2   2  -8 18518.5 858.097   2
  -2  -2   8 19402.5 881.092   6
  -2  -2   8 17498.3 961.351   3
   2   2  -8 18057.3 708.321   8
   2   2  -7 276.227 138.000   2
  -2  -2   7 19.6187 105.963   6
  -2  -2   7 156.123 155.060   3
   2   2  -7 11.7593 87.4576   8
  -2  -2   6 2630.56 348.035   3
   2   2  -6 2419.06 246.337   8
  -2  -2   6 3114.54 334.067   6
  -2  -2   5 27711.6 1020.81   6
   2   2  -5 26295.4 805.519   8
  -2  -2   5 24520.2 1008.68   3
  -2  -2   4 6773.78 493.167   3
  -2  -2   4 6389.54 511.408   6
   2   2  -4 6432.10 385.990   8
  -2  -2   3 27829.2 1009.17   3
  -2  -2   3 27756.6 1161.23   6
   2   2  -3 26966.1 798.132   8
  -2  -2   3 28291.6 1065.90   4
  -2  -2   2 7049.45 480.392   4
   2   2  -2 6544.33 373.134   8
   2   2  -1 174722. 2670.13   8
  -2  -2   1 179496. 2832.23   4
  -2  -2   0 223.854 133.559   4
   2   2   0 157.286 108.547   1
   2   2   0 51.0299 54.6664   7
   2   2   1 60640.7 996.786   7
   2   2   1 63259.7 1324.85   1
  -2  -2  -1 62948.4 1336.77   4
   2   2   2 5167.67 164.583   2
   2   2   2 6335.99 379.377   1
  -2  -2  -2 5878.40 377.876   4
   2   2   2 5861.18 265.032   7
   2   2   3 65144.1 990.777   2
   2   2   3 69589.2 1442.97   1
  -2  -2  -3 70495.9 1450.12   4
  -2  -2  -4 731.546 100.292   2
  -2  -2  -4 693.623 156.011   4
  -2  -2  -4 430.986 64.9712   7
   2   2   4 474.621 136.669   1
  -2  -2  -5 2527.40 159.483   7
  -2  -2  -5 2992.53 213.575   2
  -2  -2  -5 2783.31 283.531   4
   2   2   5 2657.73 277.052   1
  -2  -2  -6 10648.0 376.951   7
  -2  -2  -6 10020.9 440.113   2
  -2  -2  -6 9528.94 530.948   4
   2   2   6 9109.03 541.557   1
   2   2   7 1082.82 216.289   1
  -2  -2  -7 762.917 123.917   2
  -2  -2  -7 644.137 159.141   4
   2   2   8 50334.6 1416.89   1
  -2  -2  -8 48576.1 1235.89   2
  -2  -2  -8 49663.1 1376.45   4
  -2  -2  -9 40.1275 125.246   4
  -2  -2  -9-26.0481 110.728   2
   2   2   9-78.2409 138.039   1
  -2  -2 -10 1611.87 278.205   4
  -2  -2 -10 1703.67 259.129   2
   2   2  10 1852.44 312.567   1
  -2  -2 -11 63957.5 1746.18   2
  -2  -2 -11 66768.2 1822.93   4
   2   2  11 67289.9 1881.32   1
  -2  -2 -12 10229.7 695.732   2
   2   2  12 11223.8 756.178   1
  -2  -2 -12 11369.0 749.765   4
   2   2  13 1715.99 343.578   1
  -2  -2 -13 2208.45 346.973   4
  -2  -2 -13 2236.48 357.586   2
  -2  -2 -13 2517.96 388.348   8
  -2  -2 -14 6001.80 608.968   2
  -2  -2 -14 7438.23 648.834   4
   2   2  14 6470.57 621.736   1
  -2  -2 -15 15233.0 1017.83   2
   2   2  15 15171.0 984.323   1
  -2  -2 -15 14693.2 959.321   4
  -2  -2 -16 1919.39 373.936   4
  -2  -2 -16 1707.81 378.929   2
   2   2  16 2001.00 403.326   1
  -2  -2 -17 1192.10 363.633   2
   2   3 -16 10264.1 956.042   2
  -2  -3  16 10564.8 916.705   6
   2   3 -16 12784.2 1112.82   7
  -2  -3  15 5330.25 637.900   6
   2   3 -15 5931.23 737.608   7
   2   3 -15 6167.82 720.348   2
   2   3 -14 425.947 242.352   2
   2   3 -14 541.871 279.907   7
  -2  -3  14 773.478 287.593   6
   2   3 -13 376.419 270.210   7
   2   3 -13-137.517 210.138   2
  -2  -3  13 57.1433 178.203   6
  -2  -3  13 291.914 266.778   3
   2   3 -12 6014.20 617.624   2
   2   3 -12 7672.72 744.323   7
  -2  -3  12 6291.61 646.387   6
  -2  -3  12 7876.06 767.132   3
   2   3 -11 4083.92 483.794   2
   2   3 -11 5014.11 598.504   7
  -2  -3  11 3445.42 467.552   6
  -2  -3  11 4023.77 526.022   3
  -2  -3  10 5938.57 588.951   3
  -2  -3  10 5704.05 609.541   6
   2   3 -10 5555.90 576.653   7
   2   3 -10 5446.72 388.486   8
   2   3  -9 444.654 187.494   7
   2   3  -9 322.383 127.322   8
  -2  -3   9 493.966 212.990   6
  -2  -3   9 195.195 166.855   3
   2   3  -8 79286.5 2055.99   7
  -2  -3   8 75274.3 2130.07   6
  -2  -3   8 76295.5 2027.80   3
   2   3  -8 72960.3 1582.23   8
  -2  -3   7 650.559 226.247   6
   2   3  -7 315.294 164.148   7
  -2  -3   7 427.697 195.072   3
   2   3  -7 670.154 148.368   8
   2   3  -6 1724.07 229.566   8
  -2  -3   6 1347.12 291.167   6
  -2  -3   6 1380.57 255.821   3
   2   3  -6 1731.36 276.305   7
  -2  -3   5 1399.25 321.487   6
   2   3  -5 1137.10 222.854   7
   2   3  -5 977.723 167.682   8
  -2  -3   5 1408.25 245.344   3
   2   3  -4 248812. 3772.12   7
  -2  -3   4 232140. 3926.51   3
  -2  -3   4 236359. 4530.96   6
   2   3  -3 5915.22 399.883   7
  -2  -3   3 5210.56 448.618   3
  -2  -3   3 5279.39 598.621   6
  -2  -3   3 5673.94 565.810   4
   2   3  -2 1291.63 189.371   7
  -2  -3   2 1234.28 270.344   4
   2   3  -1 4179.72 317.039   7
  -2  -3   1 4297.38 411.293   4
   2   3   0 5550.21 338.699   7
  -2  -3   0 5704.50 239.778   5
  -2  -3   0 6300.98 490.024   4
   2   3   1 13269.4 561.093   7
   2   3   1 13166.0 661.995   1
  -2  -3  -1 12216.4 402.871   5
  -2  -3  -1 13613.8 654.454   4
  -2  -3  -2 2628.20 307.719   4
  -2  -3  -2 2546.74 201.845   7
   2   3   2 2663.41 307.851   1
   2   3   2 2461.23 268.325   7
   2   3   3-47.6715 97.7158   7
  -2  -3  -3 180.364 119.043   4
  -2  -3  -3 11.5442 53.3107   7
   2   3   3 79.7409 131.489   1
   2   3   3 72.4386 52.2386   2
   2   3   4 16582.1 501.937   7
  -2  -3  -4 16508.3 589.307   7
   2   3   4 15743.4 712.904   1
  -2  -3  -4 16580.2 748.073   4
  -2  -3  -5 738.668 132.674   7
   2   3   5 844.716 185.963   1
  -2  -3  -5 714.216 186.804   4
  -2  -3  -6 11902.7 671.663   4
   2   3   6 13603.9 691.580   1
  -2  -3  -7 8841.63 553.475   4
   2   3   7 8360.25 550.449   1
  -2  -3  -7 8565.35 504.939   2
  -2  -3  -8 33784.9 1089.56   2
   2   3   8 33040.8 1155.71   1
  -2  -3  -8 32731.4 1142.25   4
  -2  -3  -9 341.525 203.635   4
  -2  -3  -9 239.632 144.059   2
   2   3   9-89.3840 148.728   1
   2   3  10 337.004 152.929   1
  -2  -3 -10 493.150 167.748   2
  -2  -3 -10 614.404 183.414   4
  -2  -3 -11 2302.82 354.014   4
   2   3  11 1541.23 284.571   1
  -2  -3 -11 1567.27 277.661   2
  -2  -3 -12 2570.57 368.648   4
   2   3  12 2570.41 377.878   1
  -2  -3 -12 2005.36 334.485   2
  -2  -3 -13 1148.35 340.165   8
  -2  -3 -13 1077.09 286.521   4
  -2  -3 -13 891.007 256.251   2
   2   3  13 801.784 242.848   1
  -2  -3 -14 224.961 184.625   8
  -2  -3 -14 33.6242 160.919   4
  -2  -3 -14 177.889 183.295   2
   2   3  14 523.956 235.847   1
  -2  -3 -15 8284.72 748.904   2
  -2  -3 -15 7980.84 709.604   4
  -2  -3 -15 8284.21 805.042   8
   2   3  15 7739.71 709.890   1
  -2  -3 -16 3762.28 544.024   2
  -2  -3 -17 715.093 305.165   2
   2   4 -15 1676.47 421.142   2
   2   4 -15 2110.83 504.063   7
  -2  -4  15 1744.14 456.283   6
   2   4 -14 847.377 369.141   7
  -2  -4  14 590.575 275.614   6
   2   4 -14 466.514 217.403   2
   2   4 -13-300.332 211.970   2
   2   4 -13 107.064 220.397   7
  -2  -4  13-121.407 261.190   6
   2   4 -12 6609.57 699.438   7
  -2  -4  12 4993.74 662.436   6
   2   4 -11 7204.58 703.265   7
  -2  -4  11 8567.06 831.152   6
   2   4 -10 1573.11 326.292   7
  -2  -4  10 889.193 308.764   6
  -2  -4  10 1439.27 296.157   3
   2   4  -9 654.435 249.439   7
  -2  -4   9 1485.71 362.054   6
  -2  -4   9 959.187 238.254   3
   2   4  -8 7891.57 654.656   7
  -2  -4   8 8297.63 585.597   3
  -2  -4   8 8186.56 790.460   6
   2   4  -7 1821.61 346.161   7
  -2  -4   7 1993.80 418.779   6
  -2  -4   7 2248.01 298.314   3
  -2  -4   6 1980.93 408.892   6
   2   4  -6 2434.46 359.352   7
  -2  -4   6 1850.98 277.377   3
  -2  -4   5 3375.00 353.987   3
  -2  -4   5 3156.35 528.139   6
   2   4  -5 3833.27 407.490   7
  -2  -4   4 18792.7 842.153   3
  -2  -4   4 18806.7 1207.13   6
   2   4  -4 20316.3 935.523   7
   2   4  -3 3682.59 368.855   7
  -2  -4   3 2852.53 347.571   3
  -2  -4   3 4052.65 621.897   6
  -2  -4   3 2655.34 438.015   4
  -2  -4   2 1957.04 491.841   6
  -2  -4   2 1036.25 269.309   4
   2   4  -2 1114.75 219.017   7
   2   4  -1 379.826 164.891   7
  -2  -4   1 148.209 189.590   4
  -2  -4   1 307.537 95.1752   5
   2   4   0 34432.8 1136.09   7
  -2  -4   0 34104.1 886.755   5
  -2  -4   0 35701.9 1344.35   4
  -2  -4  -1 2152.44 224.669   5
  -2  -4  -1 2027.80 352.456   4
   2   4   1 3044.85 362.510   7
   2   4   2 4739.87 490.251   1
  -2  -4  -2 4065.87 451.449   4
   2   4   2 4492.01 459.175   7
   2   4   3 8528.18 611.793   1
   2   4   3 7720.93 573.703   7
  -2  -4  -3 10022.0 646.169   4
   2   4   4 25690.1 915.625   7
   2   4   4 26971.1 1091.02   1
  -2  -4  -4 27769.8 1087.62   4
   2   4   5 35783.8 1009.90   7
   2   4   5 31873.5 1196.67   1
  -2  -4  -5 31868.6 1223.67   4
   2   4   6 637.396 187.865   1
  -2  -4  -6 243.504 201.013   4
  -2  -4  -7 2162.85 329.933   4
   2   4   7 1640.31 294.681   1
  -2  -4  -8 61800.3 1753.34   4
   2   4   8 58215.7 1717.07   1
  -2  -4  -9 3415.66 438.756   4
   2   4   9 3483.91 411.658   1
  -2  -4 -10 7014.75 593.004   4
   2   4  10 6138.74 561.259   1
  -2  -4 -11 5470.87 554.027   4
   2   4  11 6232.79 570.622   1
   2   4  12 29031.5 1299.78   1
  -2  -4 -12 32471.1 1343.10   4
  -2  -4 -13 2393.24 426.065   4
   2   4  13 2437.68 387.579   1
  -2  -4 -13 2453.07 484.769   8
  -2  -4 -14 374.009 290.264   8
  -2  -4 -14 553.840 217.171   4
   2   4  14 119.981 144.727   1
  -2  -4 -15 1124.80 366.575   8
  -2  -5  14-141.136 300.046   6
   2   5 -14 84.1076 258.364   7
   2   5 -13 685.012 334.593   7
  -2  -5  13 825.907 341.558   6
   2   5 -12 699.019 343.387   7
  -2  -5  12 527.100 360.231   6
   2   5 -11 23705.6 1371.60   7
  -2  -5  11 24089.0 1588.23   6
   2   5 -10 5.43222 206.402   7
  -2  -5  10-200.191 316.185   6
   2   5  -9 9601.54 811.001   7
  -2  -5   9 10583.0 1033.46   6
   2   5  -8 13721.9 944.342   7
  -2  -5   8 10718.3 1021.55   6
   2   5  -7 48256.5 1773.07   7
  -2  -5   7 44792.0 2083.22   6
   2   5  -6 14291.0 911.625   7
  -2  -5   6 12556.6 597.627   3
  -2  -5   6 11606.5 1048.49   6
   2   5  -5 1382.02 318.827   7
  -2  -5   5 1757.75 440.347   6
  -2  -5   5 2011.88 250.265   3
   2   5  -4 2281.34 366.503   7
  -2  -5   4 2253.75 292.670   3
  -2  -5   4 3027.60 580.508   6
   2   5  -3 204.027 174.083   7
  -2  -5   3 404.871 318.544   6
  -2  -5   3 553.705 168.658   3
   2   5  -2 2511.34 376.785   7
  -2  -5   2 3449.76 608.882   6
  -2  -5   2 2689.20 295.687   5
  -2  -5   2 2650.22 476.311   4
   2   5  -1 779.407 224.912   7
  -2  -5   1 1054.68 197.731   5
  -2  -5   1 594.396 265.683   4
   2   5   0 7375.66 624.386   7
  -2  -5   0 6537.33 445.099   5
  -2  -5   0 5538.03 610.517   4
   2   5   1 18731.9 1023.99   7
  -2  -5  -1 17351.1 778.204   5
  -2  -5  -1 18230.6 1060.57   4
   2   5   2 3610.10 477.480   7
   2   5   2 3721.87 479.741   1
  -2  -5  -2 3614.58 509.142   4
   2   5   3 40980.1 1607.75   7
   2   5   3 45566.6 1668.65   1
  -2  -5  -3 45463.6 1609.66   4
   2   5   4 2661.77 443.605   1
   2   5   4 2583.64 382.646   7
  -2  -5  -4 1821.54 380.818   4
   2   5   5 34813.4 1281.77   7
   2   5   5 35158.8 1438.38   1
  -2  -5  -5 36427.5 1417.49   4
  -2  -5  -6 865.180 308.631   4
   2   5   6 681.467 197.514   7
   2   5   6 727.038 260.218   1
   2   5   7 6710.39 611.354   1
  -2  -5  -7 7198.05 637.598   4
   2   5   8 5603.38 564.266   1
  -2  -5  -8 6024.63 592.480   4
  -2  -5  -9 399.681 238.257   4
   2   5   9 45.6234 169.351   1
  -2  -5 -10-139.732 219.833   4
   2   5  10-201.088 190.253   1
  -2  -5 -11 827.834 269.820   4
   2   5  11 1007.88 274.090   1
   2   5  12 3443.49 478.729   1
  -2  -5 -12 3870.49 540.859   4
  -2  -5 -13 339.412 259.782   8
  -2  -5 -13-195.963 172.836   4
   2   5  13 131.004 169.902   1
  -2  -5 -14-458.796 298.774   8
  -2  -5 -15 1632.04 452.434   8
   2   6 -13 60.9824 288.697   7
  -2  -6  13-367.215 357.886   6
   2   6 -12 3104.41 589.463   7
  -2  -6  12 4009.81 783.071   6
   2   6 -11 605.979 285.003   7
  -2  -6  11 15.5082 323.091   6
   2   6 -10 1780.41 435.464   7
  -2  -6  10 1344.10 519.965   6
   2   6  -9 642.297 297.293   7
  -2  -6   9 290.223 292.452   6
   2   6  -8 196.247 238.048   7
  -2  -6   8-203.745 357.615   6
   2   6  -7 1991.35 416.133   7
  -2  -6   7 1537.93 431.438   6
   2   6  -6 88.1006 254.962   7
  -2  -6   6-438.423 371.876   6
  -2  -6   5 7557.22 888.377   6
   2   6  -5 7392.02 711.827   7
   2   6  -4 344.726 205.598   7
  -2  -6   4 651.112 359.762   6
   2   6  -3 8508.30 755.511   7
  -2  -6   3 8715.48 950.298   6
   2   6  -2 1805.76 385.081   7
  -2  -6   2 2595.47 536.925   6
  -2  -6   2 2279.53 315.886   5
   2   6  -1 607.169 258.912   7
  -2  -6   1 1056.74 389.254   6
  -2  -6   1 933.786 204.251   5
  -2  -6   1 820.120 325.840   4
  -2  -6   0 2400.16 481.701   4
  -2  -6   0 2847.23 346.770   5
   2   6   0 2406.19 378.366   7
   2   6   1 10897.1 864.638   7
  -2  -6  -1 10651.4 679.285   5
  -2  -6  -1 8952.33 846.347   4
   2   6   2 914.775 334.206   7
  -2  -6  -2 773.997 324.661   4
   2   6   2 808.730 361.147   1
   2   6   3 3570.48 555.358   1
   2   6   3 3741.10 576.202   7
  -2  -6  -3 4186.67 570.326   4
   2   6   4 1523.26 418.427   1
   2   6   4 1324.31 348.115   7
  -2  -6  -4 1297.58 371.317   4
   2   6   5 18001.5 1164.64   1
  -2  -6  -5 17154.2 1112.56   4
   2   6   5 14309.8 1010.00   7
   2   6   6 280.835 189.714   7
  -2  -6  -6 32.8769 183.577   4
   2   6   6 292.316 271.793   1
   2   6   7 22314.7 1289.18   1
  -2  -6  -7 25052.1 1284.66   4
   2   6   8 2366.06 436.029   1
  -2  -6  -8 3745.33 526.050   4
   2   6   9 19256.1 1191.90   1
  -2  -6  -9 19551.8 1182.03   4
  -2  -6 -10 867.518 293.043   4
   2   6  10 1100.68 344.700   1
  -2  -6 -11 330.747 242.524   4
   2   6  11 704.385 271.744   1
  -2  -6 -12 2826.99 473.199   4
   2   6  12 1733.16 373.979   1
  -2  -6 -13 385.862 272.598   8
  -2  -6 -14 830.510 412.422   8
   2   7 -11 7331.88 904.906   7
  -2  -7  11 5732.62 963.945   6
   2   7 -10 1833.79 498.861   7
  -2  -7  10 1209.68 524.992   6
   2   7  -9 1372.41 469.962   7
  -2  -7   9 1166.85 485.153   6
   2   7  -8 6101.68 774.960   7
  -2  -7   8 5664.39 865.021   6
   2   7  -7 1864.72 469.901   7
  -2  -7   7 2788.66 630.728   6
   2   7  -6-81.2317 237.431   7
  -2  -7   6-81.2977 279.831   6
   2   7  -5 651.995 329.126   7
  -2  -7   5 338.147 319.777   6
  -2  -7   4 3399.08 637.581   6
   2   7  -4 3057.24 514.425   7
   2   7  -3 2530.69 496.463   7
  -2  -7   3 2581.57 569.788   6
   2   7  -2 6151.07 712.403   7
  -2  -7   2 8533.87 945.766   6
  -2  -7   2 6632.04 589.325   5
   2   7  -1 3154.38 534.603   7
  -2  -7   1 3136.03 590.211   6
  -2  -7   1 3029.99 398.584   5
   2   7   0 15925.3 1102.63   7
  -2  -7   0 16409.5 1276.55   6
  -2  -7   0 15959.8 888.347   5
  -2  -7   0 15400.1 1220.25   4
   2   7   1 2145.47 478.736   7
  -2  -7  -1 2421.85 360.634   5
  -2  -7  -1 2295.31 504.576   4
   2   7   2 2513.66 512.040   7
   2   7   2 1934.55 505.053   1
  -2  -7  -2 1995.41 332.726   5
  -2  -7  -2 1537.98 417.601   4
   2   7   3 1940.08 499.029   7
  -2  -7  -3 1210.14 420.915   4
   2   7   3 1164.96 414.273   1
   2   7   4 6670.15 812.858   1
  -2  -7  -4 7728.50 839.746   4
   2   7   4 8361.05 872.799   7
   2   7   5-112.742 276.703   7
  -2  -7  -5 721.737 313.753   4
   2   7   5 421.628 315.535   1
  -2  -7  -6 295.323 251.188   4
   2   7   6-139.356 252.147   1
   2   7   6-301.950 339.381   7
   2   7   7 119.314 263.585   1
  -2  -7  -7 34.4702 228.993   4
  -2  -7  -8 663.037 314.868   4
   2   7   8 142.245 237.458   1
   2   7   9-61.1433 237.522   1
  -2  -7  -9 373.852 305.472   4
  -2  -7 -10 32.1171 266.359   4
   2   7  10-362.094 274.597   1
   2   7  11 661.303 300.634   1
  -2  -7 -11 251.759 324.756   4
  -2  -7 -12 2301.20 625.202   8
   2   8  -9 33.9039 293.587   7
  -2  -8   9 542.329 385.278   6
   2   8  -8 113.085 284.224   7
  -2  -8   8 1109.21 482.131   6
   2   8  -7 292.130 338.334   7
  -2  -8   7 456.135 359.270   6
   2   8  -6-454.707 370.287   7
  -2  -8   6 78.8473 309.552   6
   2   8  -5 428.010 295.572   7
  -2  -8   5 672.278 362.729   6
   2   8  -4-302.870 267.734   7
  -2  -8   4 359.182 312.902   6
  -2  -8   3 1373.51 450.910   6
   2   8  -3 1794.06 453.873   7
  -2  -8   2 1048.58 378.534   6
   2   8  -2 860.733 315.599   7
   2   8  -1 384.822 261.755   7
  -2  -8   1-79.3607 278.250   6
   2   8   0 7767.60 848.176   7
  -2  -8   0 8278.25 999.683   6
   2   8   1 1016.46 405.750   7
  -2  -8  -1 1100.63 447.758   6
   2   8   2 3786.47 707.401   1
   2   8   2 3543.43 657.799   7
  -2  -8  -2 3542.85 679.875   4
   2   8   3 2746.57 591.954   7
   2   8   3 1277.39 446.559   1
  -2  -8  -3 2202.23 535.790   4
   2   8   4 11776.9 1117.62   7
   2   8   4 9771.80 1046.65   1
  -2  -8  -4 10774.9 1096.78   4
   2   8   5 2780.27 605.301   1
  -2  -8  -5 3732.86 643.266   4
  -2  -8  -6 2096.43 505.837   4
   2   8   6 1881.96 528.069   1
   2   8   7-3.99607 270.564   1
  -2  -8  -7 239.734 292.498   4
   2   8   8 228.291 278.152   1
  -2  -8  -8 148.831 244.815   4
  -2  -8  -9 441.672 305.212   4
   2   8   9-119.509 265.776   1
   2   8  10-680.310 386.209   1
  -2  -8 -10-132.153 239.740   4
   2   9  -6 318.089 338.578   7
  -2  -9   6 749.900 451.145   6
   2   9  -5 1083.01 424.668   7
  -2  -9   5 927.101 474.901   6
   2   9  -4 575.926 333.876   7
  -2  -9   4 1285.59 489.291   6
  -2  -9   3 3862.91 713.012   6
   2   9  -3 3742.97 682.328   7
   2   9  -2 544.374 310.940   7
  -2  -9   2 790.085 402.520   6
   2   9  -1 483.574 329.000   7
  -2  -9   1 59.6109 305.587   6
   2   9   0 1308.18 438.363   7
  -2  -9   0 1172.12 460.070   6
   2   9   1 5008.72 730.958   7
   2   9   1 6155.79 876.388   1
  -2  -9  -1 5273.70 808.727   6
   2   9   2 1329.46 470.026   1
  -2  -9  -2 807.751 390.051   6
   2   9   2 1559.75 506.022   7
   2   9   3 102.030 276.891   1
  -2  -9  -3 425.884 351.630   6
  -2  -9  -4-503.206 447.570   4
   2   9   4 573.309 399.980   1
   2   9   5 718.697 385.144   1
  -2  -9  -5 672.923 305.773   4
   2   9   6-160.198 416.409   1
  -2  -9  -6-467.535 383.445   4
  -3   8   3 3062.94 719.854   7
   3  -8  -3 4782.22 664.920   8
   3  -8  -2 143.061 219.565   8
  -3   8   2 655.154 408.323   7
  -3   8   1 2658.96 608.179   7
   3  -8  -1 2465.27 476.005   8
  -3   8   0-256.443 312.361   7
   3  -8   0 29.6370 304.002   5
  -3   8  -1 585.953 445.539   7
   3  -8   1 431.782 339.138   5
  -3   8  -2 1337.80 474.188   7
   3  -8   2 984.826 453.456   5
  -3   8  -3 209.524 335.098   7
   3  -8   3 491.784 325.493   5
  -3   8  -4 1116.97 509.762   7
   3  -8   4 270.432 295.488   5
   3  -7  -8 60.2095 261.227   8
   3  -7  -7 3015.70 595.956   8
   3  -7  -6 11030.9 1070.90   8
   3  -7  -5 386.629 244.765   8
  -3   7   5-415.836 358.787   7
   3  -7  -4-228.309 243.336   8
  -3   7   4-550.439 518.727   7
   3  -7  -3 4434.61 639.790   8
  -3   7   3 4610.29 812.280   7
   3  -7  -2 390.858 212.157   8
  -3   7   2-109.478 359.604   7
   3  -7  -1-94.9647 240.327   8
  -3   7   1-478.187 341.089   7
   3  -7   0 730.607 242.756   8
  -3   7   0 787.101 379.772   7
   3  -7   1 1631.31 344.195   8
  -3   7  -1 2057.14 550.554   7
   3  -7   1 1882.78 530.570   5
   3  -7   2 17657.9 1412.72   5
  -3   7  -2 15191.0 1323.99   7
   3  -7   3 3304.17 670.473   5
  -3   7  -3 4659.30 759.408   7
  -3   7  -4 2619.97 603.737   7
   3  -7   4 1696.20 412.747   6
   3  -7   4 2822.27 629.997   5
  -3   7  -5 1769.45 496.653   7
   3  -7   5 1149.36 342.672   6
   3  -7   5 1299.14 500.847   5
  -3   7  -6 10543.2 1108.69   7
   3  -7   6 9832.13 930.638   6
   3  -7   6 10336.0 1156.92   5
  -3   7  -7 918.727 442.511   7
   3  -7   7-243.733 277.444   6
   3  -7   7 239.569 325.021   5
  -3   7  -8 801.440 421.121   7
   3  -7   8 334.117 297.994   6
   3  -7   8-383.106 433.124   5
  -3   7  -9 686.263 421.300   7
   3  -7   9 89.7581 225.946   6
  -3   6  10-400.360 329.492   3
   3  -6 -10 606.782 377.773   8
   3  -6  -9 103.631 295.984   8
  -3   6   9 864.293 375.233   3
   3  -6  -8 598.255 303.860   8
  -3   6   8 802.526 363.202   3
   3  -6  -7 618.700 320.276   8
  -3   6   7 846.174 334.867   3
   3  -6  -6 5852.48 735.379   8
  -3   6   6 5712.07 691.374   3
   3  -6  -5 523.880 285.933   8
  -3   6   5 951.972 435.909   7
  -3   6   5 1186.81 328.395   3
   3  -6  -4-23.4562 198.756   8
  -3   6   4-273.314 333.199   7
  -3   6   4 384.942 184.709   3
   3  -6  -3 800.562 277.213   8
  -3   6   3 881.791 392.274   7
   3  -6  -2 9854.98 823.554   8
  -3   6   2 10066.7 1043.73   7
   3  -6  -1 2585.75 432.180   8
  -3   6   1 2572.11 554.736   7
   3  -6   0 430.045 242.779   8
  -3   6   0 896.547 394.147   7
  -3   6  -1 332.889 343.705   7
   3  -6   1 274.369 184.378   6
   3  -6   1 387.022 223.612   8
  -3   6  -2 1462.92 461.481   7
   3  -6   2 1123.96 273.876   6
   3  -6   2 656.391 293.628   5
   3  -6   2 1198.15 309.006   8
  -3   6  -3-8.16277 324.241   7
   3  -6   3 94.2217 190.372   6
   3  -6   3 838.878 370.951   5
  -3   6  -4 3763.30 647.244   7
   3  -6   4 3615.69 506.690   6
   3  -6   4 3332.76 662.747   5
   3  -6   5 4299.98 555.730   6
   3  -6   5 3848.05 712.014   5
  -3   6  -5 3938.01 691.110   7
  -3   6  -6 19885.8 1436.28   7
   3  -6   6 19868.3 1223.96   6
   3  -6   6 18174.6 1478.04   5
   3  -6   7 1655.84 377.127   6
   3  -6   7 872.492 353.066   5
  -3   6  -7 2606.66 565.418   7
  -3   6  -8 2395.64 540.947   7
   3  -6   8 1885.96 448.777   6
   3  -6   8 1494.11 387.765   5
  -3   6  -9 175.119 290.794   7
   3  -6   9 588.904 300.011   6
   3  -6  10 4169.17 641.024   6
  -3   6 -10 4485.92 730.098   7
   3  -6  11 883.984 386.788   6
  -3   6 -11-93.5128 355.141   7
  -3   5  12 1148.37 446.652   3
   3  -5 -12 1303.39 438.299   8
   3  -5 -11 4364.26 684.883   8
  -3   5  11 4658.19 745.791   3
  -3   5  10 23281.2 1577.46   3
   3  -5 -10 23593.6 1514.37   8
  -3   5   9 11283.6 1063.91   3
   3  -5  -9 11144.1 1016.49   8
   3  -5  -8 234.766 257.610   8
  -3   5   8 427.165 303.689   3
   3  -5  -7 103.943 263.997   8
  -3   5   7 184.718 235.237   3
  -3   5   6 8409.35 787.329   3
   3  -5  -6 8104.50 783.590   8
  -3   5   5 4583.83 689.164   7
   3  -5  -5 3372.10 517.865   8
  -3   5   5 3397.32 498.676   3
   3  -5  -4-131.477 225.909   8
  -3   5   4-24.0924 163.689   3
  -3   5   4 176.214 286.118   7
   3  -5  -3 3797.91 521.737   8
  -3   5   3 4349.13 484.927   3
  -3   5   3 3918.80 623.215   7
   3  -5  -2 3300.31 457.258   8
  -3   5   2 3090.77 552.041   7
  -3   5   2 3001.49 388.489   3
  -3   5   1 9650.12 636.309   3
   3  -5  -1 8921.38 553.063   6
  -3   5   1 9435.61 939.224   7
   3  -5  -1 9703.96 738.279   8
   3  -5   0 292.991 192.180   8
  -3   5   0-490.473 371.215   7
   3  -5   0 95.2657 105.123   6
  -3   5   0 245.796 160.555   3
   3  -5   1 41570.9 1460.39   8
   3  -5   1 38035.1 1308.24   6
  -3   5  -1 41196.7 1917.54   7
  -3   5  -2 13619.8 1128.50   7
   3  -5   2 14056.4 816.364   6
   3  -5   2 16454.7 1304.68   5
   3  -5   2 14150.0 800.165   8
  -3   5  -3 19430.9 1330.76   7
   3  -5   3 18639.1 985.808   6
   3  -5   3 21616.8 1507.24   5
   3  -5   3 19847.7 914.950   8
  -3   5  -4 1572.04 453.330   7
   3  -5   4 1441.54 302.571   6
   3  -5   4 1276.14 444.558   5
   3  -5   4 1855.15 277.089   8
  -3   5  -5 1972.59 503.127   7
   3  -5   5 2349.48 377.333   6
   3  -5   5 2151.26 527.614   5
  -3   5  -6 2130.34 507.610   7
   3  -5   6 1858.96 383.284   6
   3  -5   6 1383.07 443.209   5
   3  -5   7 1370.19 320.647   6
   3  -5   7 1262.56 481.834   5
  -3   5  -7 1192.24 386.932   7
  -3   5  -8 167.746 306.370   7
   3  -5   8 378.327 242.082   6
   3  -5   8 529.516 339.055   5
   3  -5   9 100.659 203.517   6
  -3   5  -9-205.027 355.825   7
  -3   5 -10 5385.31 743.153   7
   3  -5  10 6544.86 738.952   6
  -3   5 -11 497.508 282.271   7
   3  -5  11 2043.62 470.972   6
  -3   5 -12 970.078 386.128   7
   3  -5  12 1180.77 377.802   6
  -3   5 -13 3919.40 717.594   7
   3  -5  13 4819.35 723.547   6
  -3   4  13 1643.40 520.899   3
   3  -4 -13 1921.58 481.630   8
  -3   4  12 406.714 340.411   3
   3  -4 -12 313.431 327.414   8
  -3   4  11 3130.50 589.618   3
   3  -4 -11 3289.38 578.339   8
   3  -4 -10 681.810 302.832   8
  -3   4  10 287.282 315.134   3
   3  -4  -9 1055.41 326.991   8
  -3   4   9 1105.05 367.135   3
   3  -4  -8 238.120 217.453   8
  -3   4   8-59.5934 193.965   3
   3  -4  -7 4023.62 535.602   8
  -3   4   7 3931.62 556.342   3
   3  -4  -6 1292.99 322.983   8
  -3   4   6 1411.13 346.251   3
  -3   4   5 20027.0 1097.58   3
   3  -4  -5 19797.1 1109.72   8
   3  -4  -4 359.367 197.585   8
  -3   4   4 263.321 252.019   7
  -3   4   4-56.0044 142.309   3
   3  -4  -3 898.374 267.906   8
  -3   4   3 552.219 248.839   7
  -3   4   3 715.612 223.067   3
   3  -4  -2 4191.45 471.440   8
  -3   4   2 3799.31 561.406   7
  -3   4   2 4622.53 451.532   3
   3  -4  -2 4641.13 311.857   6
  -3   4   1 6228.99 699.233   7
  -3   4   1 7091.70 523.738   3
   3  -4  -1 6707.04 410.470   6
   3  -4  -1 6887.96 577.750   8
   3  -4   0 259.030 161.794   8
  -3   4   0 429.165 320.686   7
   3  -4   0 217.368 123.196   6
  -3   4   0 18.0533 100.056   3
  -3   4  -1 4857.59 382.067   3
   3  -4   1 4606.12 393.629   6
  -3   4  -1 4849.40 633.617   7
   3  -4   1 3760.77 412.454   8
  -3   4  -2 22952.9 1344.26   7
  -3   4  -2 22839.7 811.938   3
   3  -4   2 22528.8 921.101   6
   3  -4   2 21771.1 917.797   8
  -3   4  -3 20022.8 1261.90   7
  -3   4  -3 19850.8 719.199   3
   3  -4   3 21267.2 936.482   6
   3  -4   3 20548.8 1423.67   5
   3  -4   3 19633.1 829.207   8
  -3   4  -4 304.437 357.911   7
   3  -4   4 342.077 194.674   6
  -3   4  -4 162.263 88.8391   3
   3  -4   4 19.7110 320.718   5
   3  -4   4 296.517 117.076   8
   3  -4   5 31241.1 1246.00   6
   3  -4   5 26592.3 1594.76   5
   3  -4   5 31900.4 956.888   8
  -3   4  -5 30923.7 1585.20   7
   3  -4   6 8977.12 684.706   6
   3  -4   6 9000.60 918.101   5
  -3   4  -6 9606.76 904.301   7
   3  -4   7 22956.8 1146.18   6
   3  -4   7 22913.7 1455.09   5
  -3   4  -7 23068.6 1410.29   7
  -3   4  -8 1241.96 363.980   7
   3  -4   8 1402.25 334.679   6
   3  -4   8 2383.76 546.949   5
   3  -4   9 200.864 182.892   6
  -3   4  -9-13.9659 276.594   7
  -3   4 -10 5727.01 735.337   7
   3  -4  10 5490.99 627.927   6
   3  -4  11 1068.42 382.824   6
  -3   4 -11 718.335 340.984   7
   3  -4  12 359.609 221.379   6
  -3   4 -12 317.589 238.494   7
  -3   4 -13 8625.60 954.260   7
   3  -4  13 9351.11 918.627   6
  -3   4 -14 390.363 326.402   7
   3  -4  14 418.736 306.185   6
  -3   3  14 1122.49 455.539   3
   3  -3 -14 1026.27 346.472   8
  -3   3  13 30044.8 1971.63   3
   3  -3 -13 28412.8 1581.07   8
  -3   3  12 798.532 409.019   3
   3  -3 -12 347.330 286.043   8
  -3   3  11 142.387 270.579   3
   3  -3 -11 328.032 248.383   8
  -3   3  10 650.468 377.434   3
   3  -3 -10 787.492 320.332   8
  -3   3   9 489.471 259.674   3
   3  -3  -9 830.741 300.263   8
   3  -3  -8 4270.50 531.228   8
  -3   3   8 3408.39 530.447   3
   3  -3  -7 995.949 296.358   8
  -3   3   7 719.008 274.934   3
  -3   3   6 28087.7 1324.99   3
   3  -3  -6 29390.6 1307.74   8
  -3   3   5 13715.1 877.737   3
  -3   3   5 14479.6 529.941   1
   3  -3  -5 15247.9 896.690   8
  -3   3   4 6947.28 601.238   3
   3  -3  -4 7054.63 605.386   8
  -3   3   3 27321.6 1279.49   7
  -3   3   3 25500.7 1081.49   3
   3  -3  -3 21788.7 480.611   6
   3  -3  -3 25097.2 1072.59   8
  -3   3   2 93951.6 2496.47   7
  -3   3   2 94362.8 2144.08   3
   3  -3  -2 86987.5 1424.33   6
   3  -3  -2 95925.1 2192.93   8
  -3   3   1 103672. 2623.35   7
  -3   3   1 104142. 2219.96   3
   3  -3  -1 102237. 1708.82   6
   3  -3  -1 101970. 2280.71   8
  -3   3   0 8648.37 530.960   3
   3  -3   0 8451.14 422.122   6
   3  -3   0 8533.05 554.956   8
  -3   3   0 8524.10 708.448   7
  -3   3  -1 9425.36 764.452   7
  -3   3  -1 9138.91 520.378   3
   3  -3   1 9139.16 471.896   6
   3  -3   1 9420.91 561.129   8
  -3   3  -2 6287.87 675.857   7
  -3   3  -2 6584.01 429.861   3
   3  -3   2 6861.14 439.579   6
   3  -3   2 6265.30 444.169   8
  -3   3  -3 4421.67 575.983   7
  -3   3  -3 4972.81 362.991   3
   3  -3   3 4692.75 380.919   6
   3  -3   3 3548.97 527.599   5
   3  -3   3 4999.82 372.276   8
   3  -3   4 2542.72 250.881   8
  -3   3  -4 2888.75 287.305   3
   3  -3   4 2501.46 309.260   6
   3  -3   4 2353.60 458.451   5
  -3   3  -4 2604.87 474.747   7
   3  -3   5 4945.14 327.221   8
   3  -3   5 4702.93 443.020   6
  -3   3  -5 4536.83 570.665   7
   3  -3   5 4350.05 600.645   5
   3  -3   6 5881.42 319.997   8
  -3   3  -6 5220.07 626.282   7
   3  -3   6 5234.47 475.462   6
   3  -3   6 5559.14 672.790   5
   3  -3   7 2581.86 367.033   6
   3  -3   7 3418.10 519.821   5
  -3   3  -7 1737.23 359.190   7
  -3   3  -8 282.193 231.779   7
   3  -3   8 468.565 205.739   6
  -3   3  -9 4543.54 589.902   7
   3  -3   9 4335.62 504.566   6
  -3   3 -10 34785.0 1666.12   7
   3  -3  10 36589.5 1537.15   6
   3  -3  11 10136.4 831.045   6
  -3   3 -11 11420.9 952.550   7
  -3   3 -12 1703.36 398.348   7
   3  -3  12 1238.58 330.957   6
  -3   3 -13-14.2981 227.142   7
   3  -3  13 342.525 257.696   6
  -3   3 -14 809.337 375.158   7
   3  -3  14 587.195 319.550   6
  -3   3 -15 249.393 219.513   7
   3  -3  15-369.247 319.626   6
  -3   2  15-262.049 401.168   3
   3  -2 -15 232.737 240.609   2
   3  -2 -15 204.951 259.505   8
   3  -2 -14 29.9008 205.784   8
   3  -2 -14-235.407 233.157   2
  -3   2  14 234.691 353.718   3
   3  -2 -13 1804.41 426.891   2
  -3   2  13 2285.12 573.515   3
   3  -2 -13 2288.35 442.176   8
   3  -2 -12 2452.12 484.978   2
   3  -2 -12 2210.51 439.488   8
  -3   2  12 1915.77 495.907   3
   3  -2 -11 536.289 253.513   2
  -3   2  11 743.261 390.773   3
   3  -2 -11 756.538 285.102   8
  -3   2  10 20918.1 1364.65   3
   3  -2 -10 21123.6 1152.00   8
  -3   2   9 235.370 233.220   3
   3  -2  -9 403.535 186.364   8
  -3   2   8 16783.8 1092.83   3
   3  -2  -8 15930.0 950.948   8
  -3   2   7 5501.67 623.736   3
   3  -2  -7 5470.07 542.387   8
  -3   2   6 11580.2 825.124   3
   3  -2  -6 11804.2 748.739   8
  -3   2   5 32761.5 1337.34   3
   3  -2  -5 31226.4 1208.94   8
  -3   2   4 194.873 65.4685   4
   3  -2  -4 249.954 187.561   8
  -3   2   4 330.175 53.7186   1
  -3   2   4 554.332 200.382   3
  -3   2   3 1305.30 270.131   3
  -3   2   3 800.506 100.708   1
  -3   2   3 841.020 150.261   4
   3  -2  -3 1048.11 241.450   8
  -3   2   2 1598.55 306.346   7
  -3   2   2 1411.02 250.712   3
   3  -2  -2 1202.18 242.803   8
  -3   2   1 29654.6 1169.82   7
  -3   2   1 30382.1 1047.86   3
   3  -2  -1 28485.2 612.087   6
  -3   2   1 31427.0 767.566   6
   3  -2  -1 30744.8 1031.85   8
  -3   2   0 5168.05 479.498   7
  -3   2   0 5317.36 415.646   3
   3  -2   0 4798.44 262.095   6
   3  -2   0 5403.13 404.488   8
  -3   2  -1 18351.0 913.106   7
  -3   2  -1 18538.7 757.092   3
   3  -2   1 17688.5 590.258   6
   3  -2   1 18676.4 728.804   8
  -3   2  -2 66876.1 1913.05   7
   3  -2   2 66916.0 1575.63   1
   3  -2   2 64542.6 1374.80   6
  -3   2  -2 69508.1 1552.22   3
   3  -2   2 67369.7 1469.29   8
  -3   2  -3 50348.9 1646.45   7
   3  -2   3 49884.0 1167.07   8
   3  -2   3 47871.2 1214.84   6
   3  -2   3 51616.8 1392.21   1
   3  -2   3 45312.3 1801.28   5
   3  -2   4 28466.1 1053.52   1
   3  -2   4 27453.5 933.618   6
   3  -2   4 27334.8 1282.86   5
   3  -2   4 28220.4 804.371   8
  -3   2  -4 26744.3 1216.40   7
   3  -2   5 444.216 152.818   6
   3  -2   5 286.442 168.926   1
   3  -2   5 426.478 238.039   5
  -3   2  -5-82.3787 219.859   7
   3  -2   5 291.292 89.2983   8
   3  -2   6 829.405 123.717   8
  -3   2  -6 922.484 284.400   7
   3  -2   6 509.307 223.418   1
   3  -2   6 803.559 215.011   6
   3  -2   6 1339.36 313.141   5
  -3   2  -7 981.155 329.196   7
   3  -2   7 831.301 261.949   1
   3  -2   7 605.631 207.716   6
  -3   2  -8-27.4446 208.677   7
   3  -2   8 84.0108 146.626   6
   3  -2   8 21.2809 176.267   1
   3  -2   9 141.865 191.575   6
  -3   2  -9-44.8903 190.109   7
   3  -2   9-75.8661 189.310   1
  -3   2 -10 22980.8 1189.60   7
   3  -2  10 22369.9 1176.16   1
   3  -2  10 23312.8 1150.71   6
  -3   2 -11 1078.79 293.496   7
   3  -2  11 1327.93 304.899   6
   3  -2  11 1792.28 380.841   1
  -3   2 -12 1438.70 334.926   7
   3  -2  12 1408.68 343.207   6
   3  -2  12 1453.80 389.925   1
  -3   2 -13 3389.98 509.638   7
   3  -2  13 3711.90 546.854   6
   3  -2  13 3910.05 602.168   1
   3  -2  14 42152.8 1851.11   6
  -3   2 -14 44519.8 1865.91   7
  -3   2 -14 40248.7 1712.13   4
  -3   2 -15 2652.65 480.632   4
   3  -2  15 2834.70 513.987   6
  -3   2 -16 582.815 286.655   4
   3  -2  16 344.908 236.906   6
   3  -1 -16 11183.1 1116.46   2
  -3   1  16 10059.8 1286.45   3
   3  -1 -15 1372.98 433.060   2
   3  -1 -15 1400.97 293.754   8
  -3   1  15 1531.95 556.919   3
  -3   1  14 5502.64 881.794   3
   3  -1 -14 4332.12 631.875   2
   3  -1 -14 3793.89 524.690   8
   3  -1 -13 844.125 328.275   2
   3  -1 -13 384.726 215.434   8
  -3   1  13 802.704 405.450   3
   3  -1 -12-75.8322 229.486   2
   3  -1 -12 263.586 204.438   8
  -3   1  12 98.3001 297.479   3
   3  -1 -11 296.088 207.754   8
   3  -1 -11 133.683 267.230   2
  -3   1  11 203.581 263.460   3
   3  -1 -10 243.277 215.585   2
  -3   1  10 8.63685 235.082   3
   3  -1 -10 333.543 183.830   8
   3  -1  -9 22036.6 1082.98   8
   3  -1  -9 22753.0 1168.05   2
  -3   1   9 23731.6 1368.15   3
  -3   1   8 20266.2 1188.70   3
   3  -1  -8 20198.3 1055.63   2
   3  -1  -8 19107.1 956.547   8
   3  -1  -7 4386.00 488.566   2
  -3   1   7 3639.19 497.752   3
   3  -1  -7 3183.41 401.646   8
   3  -1  -6 98833.7 2350.89   2
  -3   1   6 99495.1 2569.44   3
   3  -1  -6 98105.2 2247.85   8
  -3   1   5 17863.9 973.047   3
   3  -1  -5 17548.9 831.138   8
  -3   1   4 112045. 2573.01   3
   3  -1  -4 114965. 2343.14   8
   3  -1  -3 3394.66 348.835   8
  -3   1   3 3020.66 148.492   4
  -3   1   3 3557.26 379.986   3
  -3   1   3 3027.49 146.670   1
   3  -1  -2 77829.5 1283.39   1
  -3   1   2 80178.6 1924.68   3
  -3   1   2 79398.1 1264.65   1
   3  -1  -2 82265.0 1781.19   8
  -3   1   2 80069.7 1257.74   4
  -3   1   1 2405.54 293.983   7
   3  -1  -1 2346.39 192.805   1
  -3   1   1 1982.74 123.426   6
  -3   1   1 2693.43 335.290   3
   3  -1  -1 2147.77 257.775   8
  -3   1   1 2447.73 186.995   4
   3  -1   0 7657.68 380.125   1
  -3   1   0 7750.94 505.561   3
  -3   1   0 8227.86 317.321   6
   3  -1   0 7050.32 437.263   8
  -3   1   0 7723.65 501.075   7
   3  -1   1 1328.93 185.529   1
   3  -1   1 1463.50 194.790   8
   3  -1   1 1422.24 157.689   6
  -3   1  -1 1205.30 216.860   7
   3  -1   2 16989.2 657.834   1
  -3   1  -2 16519.4 746.416   7
   3  -1   2 16321.3 587.134   6
   3  -1   2 15568.9 605.990   8
   3  -1   3 61934.2 1429.80   1
   3  -1   3 59095.0 1331.20   6
   3  -1   3 60605.6 1731.44   5
  -3   1  -3 59522.2 1568.07   7
   3  -1   3 59012.2 1261.21   8
  -3   1  -4 140.163 172.602   7
   3  -1   4 87.8363 93.7780   6
   3  -1   4 277.710 152.548   5
   3  -1   4 332.060 146.982   1
   3  -1   4 311.339 94.0677   8
   3  -1   5 3992.32 361.706   6
   3  -1   5 3524.07 355.292   1
  -3   1  -5 3367.06 392.223   7
   3  -1   5 4053.79 387.289   5
   3  -1   5 3914.02 276.354   8
   3  -1   6 54077.2 1511.02   1
  -3   1  -6 53050.1 1613.41   7
   3  -1   6 54331.8 1482.11   6
  -3   1  -7 43586.3 1462.27   7
   3  -1   7 45536.4 1394.75   6
   3  -1   7 42275.3 1388.39   1
   3  -1   8 19287.4 951.419   1
  -3   1  -8 21143.3 995.220   7
   3  -1   8 20945.4 976.594   6
   3  -1   9 11150.0 743.140   1
   3  -1   9 11643.3 747.070   6
  -3   1  -9 11647.8 735.855   7
  -3   1 -10 4427.02 470.300   4
   3  -1  10 3930.47 485.919   1
  -3   1 -10 3728.41 431.202   7
   3  -1  10 5030.03 528.562   6
   3  -1  11 6285.99 615.736   1
  -3   1 -11 6640.55 584.706   7
   3  -1  11 8261.68 689.217   6
  -3   1 -11 6434.48 582.002   4
  -3   1 -12 387.102 208.231   4
  -3   1 -12 304.895 214.983   7
   3  -1  12 400.795 242.350   6
   3  -1  12 599.753 273.430   1
  -3   1 -13 2094.04 383.251   4
  -3   1 -13 2288.32 401.375   7
   3  -1  13 1737.54 383.478   6
   3  -1  13 2251.96 424.879   1
   3  -1  14 334.666 255.655   1
  -3   1 -14 324.157 226.242   7
   3  -1  14 275.644 264.633   6
  -3   1 -14 303.659 214.025   4
  -3   1 -15-155.486 143.136   2
  -3   1 -15 201.166 223.287   4
   3  -1  15 192.338 214.225   6
   3  -1  15 34.3092 264.237   1
  -3   1 -16-1.47761 154.036   2
   3  -1  16 59.4458 220.317   1
  -3   1 -16 383.224 236.947   4
  -3   1 -17 664.042 281.097   4
  -3   1 -17 228.966 205.557   2
   3  -1  17 581.182 285.670   1
  -3   0  16 2051.45 656.730   3
   3   0 -16 1602.87 469.512   2
   3   0 -15 3119.46 582.705   2
  -3   0  15 3881.87 798.961   3
   3   0 -14 655.088 281.152   8
   3   0 -14 816.493 337.224   2
  -3   0  14 121.812 302.911   3
   3   0 -13 9502.47 854.275   2
  -3   0  13 8159.46 1001.57   3
   3   0 -13 9997.65 777.725   8
   3   0 -12-77.1097 192.923   2
  -3   0  12 126.127 286.105   3
   3   0 -12-33.2756 152.085   8
   3   0 -11 707.348 266.783   2
   3   0 -11 505.678 209.324   8
  -3   0  11 537.400 322.949   3
  -3   0  10 2324.16 258.605   6
   3   0 -10 2142.62 402.798   2
  -3   0  10 1429.97 395.891   3
   3   0 -10 2310.93 368.306   8
   3   0  -9 47933.7 1642.60   2
   3   0  -9 46654.2 1525.52   8
  -3   0   9 47864.5 1148.53   6
  -3   0   9 45589.7 1919.89   3
   3   0  -8 6399.85 569.402   2
  -3   0   8 6107.85 345.257   6
  -3   0   8 5250.46 636.845   3
   3   0  -8 6021.07 513.337   8
  -3   0   7 2308.79 195.507   6
   3   0  -7 2335.24 328.507   2
   3   0  -7 3001.25 354.579   8
  -3   0   7 2327.95 422.288   3
   3   0  -6 831.856 200.603   8
   3   0  -6 1127.92 226.468   2
  -3   0   6 728.730 101.479   6
  -3   0   6 1012.48 306.277   3
   3   0  -5 528.985 178.977   2
  -3   0   5 332.572 68.5010   6
  -3   0   5 672.923 213.677   3
   3   0  -5 230.304 144.743   8
   3   0  -4 994.411 195.961   2
  -3   0   4 872.732 91.7197   6
   3   0  -4 777.926 62.0238   1
  -3   0   4 614.767 196.610   3
   3   0  -4 978.774 199.016   8
   3   0  -3 2518.49 283.032   2
  -3   0   3 2296.14 161.978   6
  -3   0   3 2142.47 315.757   3
  -3   0   3 2200.14 157.261   4
   3   0  -3 2201.18 128.694   1
   3   0  -3 2548.18 286.304   8
  -3   0   2 35756.8 1217.98   3
  -3   0   2 32088.3 689.618   4
  -3   0   2 31965.5 691.787   1
   3   0  -2 34457.3 679.114   1
   3   0  -2 34582.8 1029.80   8
   3   0  -1 21393.2 562.515   1
  -3   0   1 21882.3 914.106   3
   3   0  -1 22595.6 786.511   8
  -3   0   1 22396.1 600.191   4
   3   0   0 28311.0 867.836   8
  -3   0   0 28408.8 729.569   4
   3   0   0 26528.9 699.544   1
  -3   0  -1 94.5816 88.3663   7
  -3   0  -1 28.8545 78.4687   4
   3   0   1 56.9111 95.2892   8
   3   0   1 125.713 71.8320   1
   3   0   2 1911.38 229.646   8
  -3   0  -2 1703.18 190.800   7
  -3   0  -2 1806.29 211.958   4
   3   0   2 1550.44 202.272   1
   3   0   2 1587.59 249.502   5
  -3   0  -3 1942.59 208.396   7
  -3   0  -3 1704.06 211.208   4
   3   0   3 1709.81 206.946   5
   3   0   3 1619.81 211.832   1
   3   0   3 1959.17 214.475   8
  -3   0  -4 2710.08 275.896   7
   3   0   4 2919.22 288.590   1
  -3   0  -4 2525.56 261.100   4
   3   0   4 2612.74 251.438   5
   3   0   4 2831.26 251.488   8
  -3   0  -5 1104.26 213.694   4
  -3   0  -5 835.262 171.292   7
   3   0   5 1020.73 208.874   1
  -3   0  -6 3542.02 340.839   7
  -3   0  -6 4254.37 386.648   4
   3   0   6 4570.10 402.454   1
   3   0   7 45179.0 1378.85   1
  -3   0  -7 46828.4 1311.19   7
  -3   0  -7 47282.2 1386.98   4
  -3   0  -8 109.407 149.376   4
   3   0   8 430.006 187.469   1
  -3   0  -8 258.843 141.273   7
  -3   0  -9 3866.09 369.738   7
   3   0   9 3948.73 440.967   1
  -3   0  -9 4982.65 475.196   4
   3   0  10 53221.9 1709.34   1
  -3   0 -10 53537.0 1497.41   7
  -3   0 -10 52416.4 1634.96   4
   3   0  11 45740.1 1642.31   1
  -3   0 -11 46558.5 1441.94   7
  -3   0 -11 45090.1 1560.65   4
  -3   0 -12 5674.45 506.426   7
  -3   0 -12 4551.89 498.107   4
   3   0  12 4546.28 546.324   1
  -3   0 -13 1003.57 249.480   2
  -3   0 -13 731.286 250.077   4
   3   0  13 940.232 293.649   1
  -3   0 -14 5614.75 578.021   2
   3   0  14 5234.42 623.025   1
  -3   0 -14 5941.46 627.124   4
  -3   0 -15-28.6724 165.647   2
   3   0  15 428.446 249.712   1
  -3   0 -15 520.367 242.582   4
  -3   0 -16 1958.02 419.580   4
  -3   0 -16 1253.83 314.386   2
   3   0  16 1078.47 335.734   1
   3   0  17-1.90580 208.465   1
  -3   0 -17-302.234 219.036   4
  -3   0 -17-212.071 215.738   2
   3   1 -16 132.936 235.576   2
  -3  -1  16 39.5178 316.752   3
   3   1 -15-43.1150 243.432   2
  -3  -1  15-33.9830 344.765   3
   3   1 -14 976.679 282.954   2
  -3  -1  14 555.709 358.104   3
   3   1 -13 5992.00 687.152   2
  -3  -1  13 6620.40 877.801   3
   3   1 -13 6500.20 590.763   8
   3   1 -12 9077.76 792.534   2
  -3  -1  12 9340.82 621.498   6
  -3  -1  12 7889.46 909.031   3
   3   1 -12 9816.92 701.643   8
   3   1 -11 10080.5 786.478   2
  -3  -1  11 10901.4 631.704   6
  -3  -1  11 9160.64 946.435   3
   3   1 -11 10461.8 699.204   8
   3   1 -10 214.985 155.581   8
   3   1 -10 43.9542 176.083   2
  -3  -1  10 310.719 143.348   6
  -3  -1  10 172.367 217.787   3
   3   1  -9 74733.7 2039.50   2
  -3  -1   9 74760.4 2495.66   3
  -3  -1   9 76759.6 1725.43   6
   3   1  -9 75901.0 1919.61   8
  -3  -1   8 1089.96 196.207   6
   3   1  -8 641.682 205.395   2
   3   1  -8 1319.20 262.177   8
  -3  -1   8 1397.97 390.781   3
   3   1  -7 8053.07 563.257   2
  -3  -1   7 8473.15 747.679   3
  -3  -1   7 8761.90 476.355   6
   3   1  -7 8491.54 556.495   8
   3   1  -6 15172.6 727.604   2
  -3  -1   6 15864.8 970.609   3
  -3  -1   6 14526.2 591.028   6
   3   1  -6 15143.4 728.192   8
   3   1  -5 137883. 2503.66   2
  -3  -1   5 141286. 3087.30   3
  -3  -1   5 134783. 2297.03   6
   3   1  -5 137101. 2037.58   1
   3   1  -5 138991. 2548.73   8
   3   1  -4 1627.46 219.728   2
  -3  -1   4 1521.02 296.829   3
   3   1  -4 1726.47 159.452   1
  -3  -1   4 1678.28 224.157   6
  -3  -1   4 1166.33 209.263   4
   3   1  -4 1617.90 247.624   8
   3   1  -3 5235.07 342.326   2
  -3  -1   3 4625.72 470.830   3
  -3  -1   3 4574.53 427.974   6
   3   1  -3 4803.45 263.789   1
  -3  -1   3 5053.15 350.746   4
   3   1  -3 4527.90 375.293   8
   3   1  -2 9377.88 427.127   2
  -3  -1   2 9152.18 639.261   3
   3   1  -2 9815.81 522.072   8
   3   1  -2 9595.75 387.754   1
  -3  -1   2 8761.21 412.117   4
   3   1  -1 185.127 81.2705   2
   3   1  -1 268.208 123.361   8
  -3  -1   1 93.3862 74.5288   4
   3   1  -1 271.178 92.8883   1
  -3  -1   0 53143.4 916.367   2
  -3  -1   0 53416.1 1159.68   4
   3   1   0 54009.1 1150.17   1
   3   1   0 55867.0 1291.82   8
  -3  -1  -1 137.025 80.9775   4
   3   1   1 230.620 81.0749   7
  -3  -1  -1 166.567 45.9613   2
   3   1   1 280.057 115.635   8
   3   1   1 330.482 121.239   1
   3   1   2 9591.87 488.815   8
   3   1   2 10171.9 400.211   7
   3   1   2 8897.25 332.172   5
   3   1   2 9385.27 463.978   1
  -3  -1  -2 10087.3 489.841   4
   3   1   3 113240. 1885.23   7
   3   1   3 122204. 2138.90   1
  -3  -1  -3 126419. 2184.76   4
   3   1   4 5028.39 197.248   7
  -3  -1  -4 5592.77 216.819   7
   3   1   4 5949.66 426.412   1
  -3  -1  -4 6312.32 420.423   4
  -3  -1  -5 215.688 139.480   4
  -3  -1  -5 98.3251 63.1148   7
   3   1   5-72.1402 128.935   1
  -3  -1  -6 54651.5 1158.82   7
  -3  -1  -6 57598.4 1483.78   4
   3   1   6 59037.4 1529.75   1
  -3  -1  -7 58724.4 1235.44   7
  -3  -1  -7 59060.7 1554.92   4
   3   1   7 59934.8 1605.85   1
  -3  -1  -8 10412.1 477.798   7
  -3  -1  -8 9904.51 645.425   4
   3   1   8 10696.8 671.764   1
   3   1   9 1987.70 311.170   1
  -3  -1  -9 1873.21 319.966   4
  -3  -1  -9 1929.25 250.113   2
  -3  -1  -9 1668.18 208.074   7
   3   1  10 543.439 220.299   1
  -3  -1 -10 651.078 231.069   4
  -3  -1 -10 461.595 138.065   7
  -3  -1 -10 594.896 188.801   2
   3   1  11-39.6881 163.134   1
  -3  -1 -11 129.041 144.767   4
  -3  -1 -11-57.7941 107.296   2
  -3  -1 -11 112.258 116.538   7
  -3  -1 -12 1426.38 308.905   4
   3   1  12 1439.87 307.830   1
  -3  -1 -12 1736.21 300.633   2
  -3  -1 -13-78.4826 163.903   4
  -3  -1 -13 94.0501 151.119   2
   3   1  13 136.273 176.123   1
  -3  -1 -14 84.1133 159.521   4
  -3  -1 -14 38.5596 143.024   2
   3   1  14 295.394 208.097   1
   3   1  15 12621.4 972.969   1
  -3  -1 -15 13161.1 906.475   2
  -3  -1 -15 13571.6 980.767   4
  -3  -1 -16 1180.91 327.641   2
   3   1  16 1371.42 355.219   1
  -3  -1 -16 745.913 260.074   4
  -3  -1 -17 3.38042 199.446   4
   3   1  17 194.437 234.263   1
  -3  -1 -17 126.286 167.214   2
   3   2 -16 7315.17 862.580   2
  -3  -2  16 7466.26 1016.10   3
   3   2 -15 309.085 271.537   2
  -3  -2  15 207.071 307.263   3
   3   2 -14 2608.98 470.064   2
  -3  -2  14 2147.08 572.081   3
   3   2 -13-66.0616 207.017   2
  -3  -2  13 176.543 184.209   6
  -3  -2  13 427.104 291.021   3
   3   2 -12 40542.4 1661.00   2
   3   2 -12 43486.5 1428.67   8
  -3  -2  12 40826.5 1462.56   6
  -3  -2  12 38513.9 1965.48   3
   3   2 -11 1477.33 271.313   8
   3   2 -11 1303.14 316.227   2
  -3  -2  11 1322.17 268.599   6
  -3  -2  11 1260.61 380.305   3
   3   2 -10 194.868 168.299   2
  -3  -2  10 0.72131 136.213   6
  -3  -2  10 599.868 298.510   3
   3   2 -10 421.293 172.852   8
   3   2  -9 3824.32 446.774   2
  -3  -2   9 4063.38 412.999   6
  -3  -2   9 3359.46 524.609   3
   3   2  -9 4185.60 407.112   8
   3   2  -8 1649.35 296.830   2
  -3  -2   8 1358.56 234.551   6
  -3  -2   8 1276.37 349.517   3
   3   2  -8 1324.31 245.338   8
  -3  -2   7 47.1903 114.618   6
  -3  -2   7-143.396 256.909   3
   3   2  -7 91.0157 153.556   2
   3   2  -7-18.6907 110.736   8
   3   2  -6 5441.68 428.376   2
   3   2  -6 5064.13 422.947   8
  -3  -2   6 5581.43 602.864   3
  -3  -2   6 5357.02 470.807   6
   3   2  -5 7295.27 457.717   2
  -3  -2   5 6545.27 623.608   3
  -3  -2   5 7465.38 584.048   6
   3   2  -5 7089.68 469.273   8
   3   2  -4 92.1376 87.1313   2
  -3  -2   4 334.667 215.280   3
  -3  -2   4 52.1736 160.488   6
  -3  -2   4-115.892 205.067   4
   3   2  -4 143.377 116.723   8
   3   2  -3 210.021 92.4177   2
  -3  -2   3 344.966 201.872   3
   3   2  -3 416.573 144.776   1
  -3  -2   3 11.2752 209.919   6
   3   2  -3 229.355 120.077   8
  -3  -2   3 125.411 133.478   4
   3   2  -2 10990.5 564.759   8
   3   2  -2 9956.10 408.698   2
   3   2  -2 10894.5 511.345   1
  -3  -2   2 10407.8 563.646   4
  -3  -2   1 108.743 112.277   4
   3   2  -1 26.2363 103.622   8
   3   2  -1 68.3908 53.2248   2
   3   2  -1 198.594 110.013   1
   3   2   0 6686.39 235.829   2
   3   2   0 6960.44 450.458   8
   3   2   0 6836.45 405.238   1
  -3  -2   0 7079.85 429.391   4
  -3  -2  -1 274.998 114.541   4
   3   2   1 144.728 89.3904   1
   3   2   2 5117.09 182.626   7
   3   2   2 6775.09 425.336   1
  -3  -2  -2 6706.27 428.021   4
  -3  -2  -3 33247.5 668.900   5
   3   2   3 38117.1 1091.73   1
  -3  -2  -3 35559.2 1087.11   4
  -3  -2  -4 40821.6 707.816   2
  -3  -2  -4 46887.7 858.036   5
   3   2   4 49277.3 1279.53   1
  -3  -2  -4 49101.0 1289.99   4
   3   2   5 923.916 212.198   1
  -3  -2  -5 926.297 199.327   4
  -3  -2  -5 1057.57 106.668   2
  -3  -2  -6 1293.83 246.219   4
  -3  -2  -6 1453.23 145.269   2
   3   2   6 1725.68 269.754   1
  -3  -2  -7 81554.9 1237.17   7
  -3  -2  -7 92166.5 1563.31   2
  -3  -2  -7 81221.6 1278.51   7
  -3  -2  -7 95394.8 2060.61   4
   3   2   7 91142.2 2069.00   1
  -3  -2  -8 11929.8 525.422   2
  -3  -2  -8 10996.1 393.317   7
   3   2   8 11837.3 718.849   1
  -3  -2  -8 12305.8 707.495   4
  -3  -2  -9 221.017 146.584   4
  -3  -2  -9 586.181 149.660   2
  -3  -2  -9 342.550 91.2540   7
   3   2   9 327.969 186.191   1
  -3  -2 -10 9530.67 548.330   2
  -3  -2 -10 9470.44 450.425   7
   3   2  10 9157.48 679.157   1
  -3  -2 -10 9810.65 690.440   4
  -3  -2 -11 18717.3 984.976   4
  -3  -2 -11 18027.8 834.503   2
   3   2  11 18724.8 1007.68   1
  -3  -2 -12 2871.85 414.378   4
  -3  -2 -12 2754.66 362.806   2
   3   2  12 3159.12 445.537   1
   3   2  13 128.919 156.779   1
  -3  -2 -13-0.49437 200.336   4
  -3  -2 -13 502.049 198.849   2
  -3  -2 -14 3902.54 526.302   4
   3   2  14 4385.24 543.635   1
  -3  -2 -14 4085.12 487.906   2
  -3  -2 -15 769.596 260.483   4
   3   2  15 934.593 315.990   1
  -3  -2 -15 545.850 228.238   2
  -3  -2 -16 4550.73 607.496   4
   3   2  16 4477.88 603.635   1
  -3  -2 -17 926.858 351.976   4
   3   2  17 1352.35 361.994   1
   3   3 -15-185.973 238.970   2
   3   3 -15-292.951 283.899   7
  -3  -3  15 245.011 212.113   6
   3   3 -14 1062.02 340.937   2
   3   3 -14 923.972 351.098   7
  -3  -3  14 24.4773 186.460   6
  -3  -3  14 327.844 256.563   3
   3   3 -13 50.5944 190.736   2
  -3  -3  13 136.520 160.455   6
  -3  -3  13-164.366 272.433   3
   3   3 -12 22442.9 1231.96   2
  -3  -3  12 22029.0 1200.88   6
  -3  -3  12 22856.0 1416.19   3
   3   3 -11 390.448 210.717   2
  -3  -3  11 515.145 255.800   6
  -3  -3  11 516.400 251.580   3
   3   3 -11 559.173 181.138   8
   3   3 -10 4983.05 543.701   2
  -3  -3  10 6192.41 606.327   6
   3   3 -10 4783.19 431.463   8
  -3  -3  10 5095.64 632.365   3
   3   3  -9 484.029 207.076   2
  -3  -3   9 635.696 249.862   6
  -3  -3   9 570.259 287.195   3
   3   3  -9 334.646 164.852   8
   3   3  -8 56551.8 1660.42   2
  -3  -3   8 51702.6 1947.05   3
  -3  -3   8 61420.3 1931.48   6
   3   3  -8 59599.2 1554.98   8
   3   3  -7 8006.36 564.257   2
   3   3  -7 7303.35 502.892   8
  -3  -3   7 6185.97 647.204   3
  -3  -3   7 8380.06 705.113   6
  -3  -3   6 1612.32 357.455   6
  -3  -3   6 964.231 299.790   3
   3   3  -6 1513.40 248.834   8
  -3  -3   5 5812.56 638.039   6
  -3  -3   5 5106.98 564.416   3
   3   3  -5 5706.00 447.723   8
  -3  -3   4 12583.5 967.442   6
  -3  -3   4 13739.3 919.915   4
  -3  -3   4 13001.2 878.823   3
   3   3  -4 13788.5 675.361   8
  -3  -3   3 16504.4 967.931   3
  -3  -3   3 20222.7 1242.23   6
  -3  -3   3 19420.7 1007.56   4
   3   3  -3 17256.0 786.129   8
   3   3  -2 2209.32 249.598   7
  -3  -3   2 2602.23 348.262   4
   3   3  -1 13316.6 545.768   7
   3   3  -1 14362.6 702.602   1
   3   3  -1 12209.8 358.195   5
  -3  -3   1 14508.2 737.085   4
   3   3   0 92073.7 1646.86   7
   3   3   0 97266.6 2033.42   1
  -3  -3   0 95951.3 2064.46   4
  -3  -3  -1 1890.68 281.511   4
   3   3   1 1938.14 176.861   7
   3   3   1 1872.19 281.397   1
   3   3   2 63999.8 1228.37   7
   3   3   2 61204.7 1590.76   1
  -3  -3  -2 66100.3 1635.78   4
   3   3   3 12732.3 281.186   2
   3   3   3 15888.7 459.565   7
  -3  -3  -3 19904.7 858.726   4
   3   3   3 19293.9 825.993   1
   3   3   4 134102. 2649.45   1
  -3  -3  -4 141470. 2709.63   4
  -3  -3  -5 778.340 236.827   4
   3   3   5 611.718 208.210   1
   3   3   6 4000.29 408.708   1
  -3  -3  -6 4589.33 423.225   4
   3   3   7-85.2647 168.652   1
  -3  -3  -7 108.048 41.4482   7
  -3  -3  -7 321.345 169.431   4
  -3  -3  -7 294.080 112.577   2
  -3  -3  -8 78.9967 164.049   4
   3   3   8 269.233 148.648   1
  -3  -3  -8 241.570 113.634   2
  -3  -3  -9 1305.32 278.987   4
   3   3   9 1342.92 298.054   1
  -3  -3  -9 1180.02 204.568   2
  -3  -3 -10-206.337 160.592   4
   3   3  10 280.099 200.331   1
  -3  -3 -10 146.671 129.325   2
  -3  -3 -11 70.7276 142.133   4
  -3  -3 -11 28.3926 107.079   2
   3   3  11-104.301 189.928   1
  -3  -3 -12 1527.99 276.603   2
   3   3  12 1960.40 363.299   1
  -3  -3 -12 1862.33 328.945   4
  -3  -3 -13 2882.50 425.634   4
  -3  -3 -13 2331.70 360.949   2
   3   3  13 2375.71 400.370   1
   3   3  14 3955.45 539.702   1
  -3  -3 -14 4544.21 571.404   4
   3   3  15 2637.87 456.174   1
  -3  -3 -15 2936.80 462.640   4
  -3  -3 -16 1463.20 370.672   4
   3   3  16 927.275 295.930   1
   3   4 -15 3965.09 610.031   2
   3   4 -15 4651.06 724.025   7
  -3  -4  15 3988.03 628.186   6
   3   4 -14 2068.51 443.682   2
   3   4 -14 3409.32 566.241   7
  -3  -4  14 2191.55 465.341   6
   3   4 -13 5923.43 669.347   2
   3   4 -13 5787.55 711.339   7
  -3  -4  13 5468.51 702.795   6
   3   4 -12 334.610 244.197   2
   3   4 -12 496.886 237.527   7
  -3  -4  12 181.699 188.134   6
   3   4 -11 984.008 329.082   7
  -3  -4  11 956.195 322.843   6
   3   4 -11 501.610 199.839   2
  -3  -4  11 476.524 241.066   3
   3   4 -10 19.0052 166.973   2
   3   4 -10 562.448 262.134   7
  -3  -4  10 149.486 214.806   6
  -3  -4  10 169.911 201.557   3
   3   4  -9 930.977 266.556   7
  -3  -4   9 525.872 254.373   6
  -3  -4   9 801.215 245.235   3
   3   4  -9 754.095 205.811   8
   3   4  -8-34.2745 168.516   7
  -3  -4   8 12.6573 221.301   6
  -3  -4   8 458.284 236.498   3
   3   4  -7 1542.88 305.154   7
  -3  -4   7 907.194 316.933   6
  -3  -4   7 1322.50 302.017   3
   3   4  -6 5472.75 513.476   7
  -3  -4   6 5091.12 701.461   6
  -3  -4   6 4425.76 514.994   3
   3   4  -5 4835.56 482.050   7
  -3  -4   5 5000.06 557.499   3
  -3  -4   5 4449.09 682.197   6
   3   4  -4 3542.82 386.711   7
  -3  -4   4 2782.23 440.150   3
  -3  -4   4 2661.57 518.146   6
  -3  -4   4 2699.90 494.149   4
   3   4  -3 3105.80 357.150   7
  -3  -4   3 3286.69 464.443   3
  -3  -4   3 2865.65 448.191   4
  -3  -4   3 3542.30 623.441   6
   3   4  -2 7693.70 497.750   7
  -3  -4   2 7987.42 698.018   4
   3   4  -1 969.186 209.792   7
  -3  -4   1 1078.92 290.985   4
   3   4   0 21827.7 803.140   7
   3   4   0 23618.8 1065.54   1
  -3  -4   0 24553.2 1089.86   4
   3   4   1 5245.70 391.067   7
   3   4   1 4639.59 477.606   1
  -3  -4  -1 5378.11 518.552   4
  -3  -4  -2 3005.13 392.210   4
   3   4   2 3117.97 329.694   7
   3   4   2 3417.54 414.455   1
  -3  -4  -2 2264.03 141.239   5
  -3  -4  -3 328.992 209.494   4
   3   4   3 561.082 180.513   7
   3   4   3 601.469 250.075   1
   3   4   4 21483.1 655.827   7
  -3  -4  -4 17811.4 520.504   7
   3   4   4 21878.1 1007.48   1
  -3  -4  -4 21504.6 1027.16   4
  -3  -4  -5 176.286 189.371   4
  -3  -4  -5 177.938 56.5089   7
   3   4   5-219.064 198.523   1
   3   4   6 11563.1 749.408   1
  -3  -4  -6 12582.3 778.191   4
   3   4   7 2575.17 374.500   1
  -3  -4  -7 2829.15 408.948   4
  -3  -4  -8 21138.3 1036.59   4
   3   4   8 18694.8 987.706   1
   3   4   9 180.860 205.029   1
  -3  -4  -9 134.536 166.151   4
  -3  -4 -10 635.631 257.794   4
   3   4  10 658.151 206.103   1
  -3  -4 -11 9314.98 741.389   4
   3   4  11 8670.22 708.027   1
  -3  -4 -12 491.421 293.579   4
   3   4  12 491.730 217.402   1
   3   4  13 4440.29 551.188   1
  -3  -4 -13 5451.52 618.058   4
  -3  -4 -14 1957.37 405.835   4
   3   4  14 2280.11 412.709   1
  -3  -4 -15 4684.82 682.097   8
   3   4  15 5251.09 636.318   1
  -3  -4 -15 5483.86 667.511   4
  -3  -4 -16 1744.16 415.942   4
   3   4  16 2181.46 427.291   1
   3   5 -14 57.4145 239.140   2
   3   5 -14-53.5593 225.534   7
  -3  -5  14-285.059 376.744   6
   3   5 -13 1795.20 387.282   2
   3   5 -13 2193.15 477.441   7
  -3  -5  13 1593.83 450.435   6
   3   5 -12 4081.70 554.232   2
   3   5 -12 4632.19 665.788   7
  -3  -5  12 3593.58 665.755   6
   3   5 -11 4609.89 628.596   7
  -3  -5  11 4358.59 716.024   6
   3   5 -10 5565.09 652.596   7
  -3  -5  10 4604.03 732.194   6
   3   5  -9 128.538 176.335   7
  -3  -5   9 376.039 284.116   6
   3   5  -8 756.911 267.571   7
  -3  -5   8 164.083 313.303   6
  -3  -5   7 5155.88 529.884   3
   3   5  -7 5585.08 579.467   7
  -3  -5   7 3968.23 643.287   6
   3   5  -6 145.113 158.056   7
  -3  -5   6 396.924 355.039   6
  -3  -5   6 538.070 212.009   3
   3   5  -5 18509.0 985.691   7
  -3  -5   5 15845.3 943.380   3
  -3  -5   5 14518.3 1247.69   6
   3   5  -4 9075.47 688.636   7
  -3  -5   4 5952.92 604.965   3
  -3  -5   4 10238.2 1045.99   6
   3   5  -3 29965.0 1203.08   7
  -3  -5   3 22046.9 1186.73   3
  -3  -5   3 32659.6 1840.46   6
  -3  -5   3 29802.2 1559.61   4
   3   5  -2 2519.33 345.049   7
  -3  -5   2 2432.50 432.705   4
   3   5  -1 71910.8 1855.75   7
  -3  -5   1 74160.5 2329.91   4
   3   5   0 2769.58 367.200   7
  -3  -5   0 2222.87 415.956   4
   3   5   0 3027.64 474.672   1
   3   5   1 44138.6 1466.34   7
   3   5   1 41081.3 1615.67   1
  -3  -5  -1 41241.6 926.494   5
  -3  -5  -1 41614.8 1627.01   4
  -3  -5  -2 2744.59 495.834   4
   3   5   2 2734.09 395.702   7
   3   5   2 3457.78 494.866   1
  -3  -5  -2 2105.87 195.582   5
   3   5   3 9596.87 755.066   1
   3   5   3 8361.35 658.710   7
  -3  -5  -3 9700.40 751.492   4
  -3  -5  -4 1291.18 327.406   4
   3   5   4 765.804 190.119   7
   3   5   4 1279.27 345.311   1
  -3  -5  -5 243.696 225.653   4
   3   5   5 270.101 130.840   7
   3   5   5-151.792 239.348   1
  -3  -5  -6 236.041 198.733   4
   3   5   6-34.2089 200.072   1
  -3  -5  -7 338.842 231.605   4
   3   5   7 928.672 299.341   1
   3   5   8 6785.38 643.293   1
  -3  -5  -8 7123.00 687.700   4
  -3  -5  -9-25.6801 170.030   4
   3   5   9 136.856 178.667   1
   3   5  10 104.232 189.617   1
  -3  -5 -10-61.6257 170.456   4
   3   5  11 16039.7 1043.53   1
  -3  -5 -11 17869.9 1076.57   4
  -3  -5 -12 1881.90 389.795   4
   3   5  12 2138.72 424.756   1
  -3  -5 -13 1837.10 386.311   4
   3   5  13 936.078 291.733   1
  -3  -5 -14 1027.81 327.706   4
   3   5  14 231.015 196.322   1
  -3  -5 -15-340.201 330.534   8
  -3  -5 -15 338.048 277.597   4
   3   5  15 264.197 237.673   1
   3   6 -12 636.502 262.725   7
  -3  -6  12 1664.45 573.981   6
   3   6 -11 320.273 269.691   7
  -3  -6  11 1034.20 483.068   6
   3   6 -10 2339.28 487.968   7
  -3  -6  10 1965.21 565.417   6
   3   6  -9 2036.14 432.147   7
  -3  -6   9 1774.91 494.508   6
   3   6  -8 1868.00 396.772   7
  -3  -6   8 1580.45 448.924   6
   3   6  -7 1188.44 373.266   7
  -3  -6   7 378.221 358.825   6
   3   6  -6 498.130 274.409   7
  -3  -6   6-65.5577 297.578   6
   3   6  -5 1847.11 390.339   7
  -3  -6   5 1968.86 512.415   6
   3   6  -4 9877.77 773.503   7
  -3  -6   4 8235.22 966.928   6
  -3  -6   3 2693.84 424.341   3
   3   6  -3 2746.89 433.858   7
  -3  -6   3 2670.33 601.847   6
   3   6  -2 247.412 195.501   7
  -3  -6   2 480.811 399.154   6
  -3  -6   2 364.199 276.442   4
   3   6  -1 4797.10 533.303   7
  -3  -6   1 3734.41 572.737   4
   3   6   0 598.374 281.532   7
  -3  -6   0 386.762 118.921   5
  -3  -6   0 378.953 263.311   4
  -3  -6  -1 2259.51 476.661   4
   3   6   1 2400.30 474.184   1
   3   6   1 1243.85 308.271   7
  -3  -6  -1 1814.87 230.017   5
   3   6   2 1371.43 350.121   7
   3   6   2 590.697 332.439   1
  -3  -6  -2 416.543 289.388   4
   3   6   3 11797.7 892.128   7
   3   6   3 12333.0 967.159   1
  -3  -6  -3 12075.3 966.396   4
   3   6   4 731.357 278.648   7
   3   6   4 163.704 226.719   1
  -3  -6  -4 871.427 374.225   4
   3   6   5 7958.12 806.967   1
  -3  -6  -5 8085.50 767.870   4
  -3  -6  -6 170.661 247.585   4
   3   6   6 209.086 233.505   1
  -3  -6  -7 2318.04 445.862   4
   3   6   7 1682.33 393.194   1
  -3  -6  -8-142.714 226.736   4
   3   6   8 154.837 246.239   1
  -3  -6  -9 1045.95 342.013   4
   3   6   9 421.754 256.586   1
  -3  -6 -10 152.058 261.025   4
   3   6  10-132.259 204.485   1
  -3  -6 -11 4187.13 602.363   4
   3   6  11 4973.41 663.298   1
  -3  -6 -12 1809.13 410.637   4
   3   6  12 2001.85 437.099   1
  -3  -6 -13 116.422 222.003   4
   3   6  13 207.001 246.922   1
  -3  -6 -14 72.3923 199.319   4
   3   6  14 402.518 232.075   1
   3   7 -11 257.932 275.495   7
  -3  -7  11 180.882 373.752   6
   3   7 -10 252.328 320.999   7
  -3  -7  10 594.528 473.206   6
   3   7  -9 571.354 345.767   7
  -3  -7   9-64.5567 298.255   6
   3   7  -8 12966.2 1108.18   7
  -3  -7   8 10608.4 1218.94   6
   3   7  -7 1423.15 402.789   7
  -3  -7   7 1341.71 535.197   6
  -3  -7   6 2806.91 670.954   6
   3   7  -6 4816.79 644.276   7
   3   7  -5 2238.03 460.370   7
  -3  -7   5 1946.80 565.176   6
   3   7  -4 23646.3 1358.14   7
  -3  -7   4 27876.6 1790.77   6
   3   7  -3 5800.70 693.974   7
  -3  -7   3 5937.32 869.336   6
   3   7  -2 817.603 272.886   7
  -3  -7   2 611.980 430.409   6
   3   7  -1 262.300 221.088   7
  -3  -7   1-193.414 333.853   4
  -3  -7   1 594.551 398.095   6
   3   7   0 12020.5 936.156   7
  -3  -7   0 10278.9 999.790   4
   3   7   1 1951.81 455.933   1
   3   7   1 2232.54 438.003   7
  -3  -7  -1 1933.42 469.261   4
   3   7   2 1115.12 369.351   7
   3   7   2 410.062 316.715   1
  -3  -7  -2 506.150 306.035   4
   3   7   3 1960.03 492.222   7
  -3  -7  -3 611.961 300.033   4
   3   7   3 495.379 301.842   1
  -3  -7  -4 2868.88 538.801   4
   3   7   4 2552.76 550.938   1
   3   7   5 6646.43 816.117   1
  -3  -7  -5 6266.77 794.805   4
  -3  -7  -6 535.251 359.566   4
   3   7   6 256.483 269.621   1
   3   7   7 569.278 297.979   1
  -3  -7  -7 973.482 377.810   4
   3   7   8 7605.83 861.544   1
  -3  -7  -8 8846.83 873.993   4
   3   7   9-142.171 263.800   1
  -3  -7  -9 252.411 298.202   4
  -3  -7 -10 1087.92 400.384   4
   3   7  10 1433.43 430.164   1
  -3  -7 -11 1766.37 476.816   4
   3   7  11 1959.22 492.880   1
  -3  -7 -12 1016.39 367.834   4
   3   7  12 598.312 315.733   1
   3   8  -9 722.516 391.391   7
  -3  -8   9 1437.65 560.975   6
   3   8  -8 518.417 338.502   7
  -3  -8   8 136.347 347.336   6
   3   8  -7 5089.34 763.071   7
  -3  -8   7 7383.68 1040.24   6
   3   8  -6 695.887 330.044   7
  -3  -8   6 243.930 333.243   6
   3   8  -5-40.0200 240.893   7
  -3  -8   5 15.3411 304.891   6
   3   8  -4 1704.69 443.588   7
  -3  -8   4 1668.28 522.420   6
   3   8  -3-856.542 352.871   7
  -3  -8   3 104.728 307.438   6
   3   8  -2-106.488 224.695   7
  -3  -8   2-72.6721 291.448   6
   3   8  -1 817.348 291.742   7
  -3  -8   1 640.322 394.218   6
   3   8   0 990.745 354.858   7
   3   8   0 1280.11 440.346   1
  -3  -8   0 1237.94 394.124   4
  -3  -8   0 894.585 422.752   6
   3   8   1 1005.96 402.005   1
   3   8   1 946.916 345.576   7
  -3  -8  -1 939.853 311.623   4
   3   8   2 119.698 310.901   1
  -3  -8  -2 348.043 347.453   4
   3   8   3 1883.73 538.294   1
  -3  -8  -3 1116.34 386.105   4
  -3  -8  -4 987.986 429.910   4
   3   8   4 656.596 434.795   1
   3   8   5 102.865 289.618   1
  -3  -8  -5 487.799 294.041   4
   3   8   6-607.817 380.654   1
  -3  -8  -6 224.939 320.096   4
  -3  -8  -7-126.309 283.184   4
   3   8   7-354.300 337.899   1
   3   8   8 5486.97 848.822   1
  -3  -8  -8 7663.19 913.126   4
   3   8   9 2630.29 631.959   1
  -3  -8  -9 1956.48 500.224   4
  -3  -8 -10-131.347 229.548   4
   3   8  10-749.626 360.789   1
   3   9  -5 796.067 420.496   7
  -3  -9   5 383.424 379.320   6
   3   9  -4 1581.41 486.946   7
  -3  -9   4 1333.97 493.770   6
   3   9  -3 2663.28 574.931   7
  -3  -9   3 2635.66 597.810   6
   3   9  -2 2260.20 529.571   7
  -3  -9   2 2230.98 590.524   6
   3   9  -1 344.052 293.659   7
  -3  -9   1 66.8574 287.794   6
  -3  -9   0 64.2503 361.979   6
   3   9   0 552.605 409.697   1
   3   9   1 4009.04 711.978   1
  -3  -9  -1 3738.90 753.007   6
   3   9   2 1785.19 583.941   1
  -3  -9  -2 1664.48 499.878   6
  -3  -9  -2 1055.34 450.482   4
   3   9   3 422.148 350.619   1
  -3  -9  -3-279.180 402.062   4
   3   9   4-54.2854 349.800   1
  -3  -9  -4 429.730 318.515   4
  -3  -9  -5 1909.70 557.150   4
   3   9   5 2318.54 643.431   1
   3   9   6 333.907 394.518   1
  -3  -9  -6-357.848 347.580   4
   4  -7  -5 292.399 263.367   8
  -4   7   4 2122.35 564.259   7
   4  -7  -4 1700.59 456.251   8
  -4   7   3 1533.26 631.433   7
   4  -7  -3 1675.29 447.729   8
   4  -7  -2 15128.3 1129.64   8
  -4   7   2 14132.1 1380.79   7
  -4   7   1 402.412 309.870   7
   4  -7  -1 565.410 290.450   8
  -4   7   0 6866.29 917.503   7
   4  -7   0 7065.99 741.122   8
  -4   7  -1 977.950 492.126   7
   4  -7   1 1869.81 558.973   5
  -4   7  -2 10495.7 1138.24   7
   4  -7   2 12894.1 1287.84   5
  -4   7  -3 1697.41 517.561   7
   4  -7   3 1543.27 522.858   5
  -4   7  -4 673.368 429.922   7
   4  -7   4 436.733 358.515   5
   4  -7   5 2089.88 598.986   5
  -4   7  -5 1978.48 570.319   7
  -4   7  -6 257.473 361.707   7
   4  -7   6-473.301 363.067   5
  -4   6   8 198.898 293.125   3
   4  -6  -8 337.252 324.369   8
  -4   6   7 8378.46 917.385   3
   4  -6  -7 8861.16 965.147   8
  -4   6   6 5901.59 729.998   3
   4  -6  -6 5684.03 729.240   8
   4  -6  -5 3840.53 621.349   8
  -4   6   4-409.601 515.697   7
   4  -6  -4-230.866 262.426   8
  -4   6   3 1454.99 528.327   7
   4  -6  -3 1154.03 328.017   8
  -4   6   2-134.015 369.868   7
   4  -6  -2 657.038 289.023   8
  -4   6   1 1042.70 431.200   7
   4  -6  -1 714.856 282.137   8
  -4   6   0 705.740 385.575   7
   4  -6   0 878.559 289.735   8
  -4   6  -1 819.608 457.938   7
   4  -6   1 1007.23 418.502   5
   4  -6   1 484.030 275.955   8
  -4   6  -2 10235.1 1079.89   7
   4  -6   2 14038.4 1298.38   5
  -4   6  -3 104.227 303.576   7
   4  -6   3 134.326 337.534   5
  -4   6  -4 1882.71 523.577   7
   4  -6   4 1315.83 479.615   5
   4  -6   5 2010.56 385.802   6
   4  -6   5 3645.92 714.425   5
  -4   6  -5 3676.05 704.625   7
  -4   6  -6 6401.00 885.204   7
   4  -6   6 5093.66 606.659   6
   4  -6   6 5561.29 889.255   5
  -4   6  -7 2986.28 635.135   7
   4  -6   7 3287.10 519.565   6
   4  -6   7 1821.99 522.999   5
  -4   6  -8 694.638 397.493   7
   4  -6   8 288.349 249.044   6
   4  -6   8-748.952 511.602   5
  -4   6  -9 880.257 464.555   7
   4  -6   9 1094.55 357.386   6
  -4   6 -10 779.525 433.679   7
   4  -6  10-138.126 250.691   6
  -4   5  10 198.015 337.724   3
   4  -5 -10-153.542 281.371   8
  -4   5   9 3991.65 659.769   3
   4  -5  -9 3985.67 638.365   8
  -4   5   8-224.139 255.485   3
   4  -5  -8 121.506 233.930   8
   4  -5  -7 7102.08 795.211   8
  -4   5   7 6318.19 774.304   3
  -4   5   6 5391.22 669.706   3
   4  -5  -6 5525.75 675.687   8
  -4   5   5 8498.01 795.488   3
   4  -5  -5 9813.50 877.797   8
  -4   5   4 1257.60 384.047   7
  -4   5   4 1187.87 330.933   3
   4  -5  -4 990.762 346.372   8
  -4   5   3 43115.7 2128.38   7
  -4   5   3 40769.1 1617.86   3
   4  -5  -3 40511.2 1709.04   8
  -4   5   2 17233.1 1317.49   7
  -4   5   2 16460.7 959.531   3
   4  -5  -2 15434.2 1013.07   8
  -4   5   1 15153.8 1215.65   7
  -4   5   1 15241.5 877.500   3
   4  -5  -1 16182.4 997.886   8
  -4   5   0 2020.52 515.774   7
   4  -5   0 2446.43 415.912   8
  -4   5  -1 728.028 353.187   7
   4  -5   1 779.622 250.891   8
  -4   5  -2 4287.77 681.888   7
   4  -5   2 8121.41 1006.17   5
   4  -5   2 5973.42 575.741   8
   4  -5   3 660.492 199.862   6
   4  -5   3 1276.54 544.385   5
  -4   5  -3 563.289 319.438   7
   4  -5   3 542.178 206.214   8
  -4   5  -4 867.687 416.132   7
   4  -5   4 310.720 169.352   6
   4  -5   4 368.387 331.287   5
  -4   5  -5 8916.56 971.636   7
   4  -5   5 7613.36 648.734   6
   4  -5   5 9282.64 1084.55   5
  -4   5  -6 457.145 312.957   7
   4  -5   6 349.268 216.910   6
   4  -5   6-468.174 433.257   5
  -4   5  -7 18.7847 255.409   7
   4  -5   7 230.366 201.548   6
   4  -5   7 257.230 300.057   5
  -4   5  -8 969.209 393.170   7
   4  -5   8 37.3934 178.010   6
   4  -5   8-382.138 376.844   5
  -4   5  -9 28670.4 1769.91   7
   4  -5   9 27105.8 1479.00   6
  -4   5 -10 465.976 354.955   7
   4  -5  10 1069.72 386.736   6
  -4   5 -11 372.914 314.146   7
   4  -5  11 1325.40 409.601   6
  -4   5 -12 748.345 348.050   7
   4  -5  12 404.573 334.820   6
  -4   4  12 402.401 432.717   3
   4  -4 -12 496.144 303.952   8
  -4   4  11 9227.22 1030.89   3
   4  -4 -11 9375.17 953.891   8
  -4   4  10 11611.9 1139.29   3
   4  -4 -10 13655.6 1142.93   8
  -4   4   9 17085.2 1289.30   3
   4  -4  -9 17516.4 1230.59   8
   4  -4  -8-191.096 245.593   8
  -4   4   8-397.529 295.604   3
  -4   4   7 3606.41 571.569   3
   4  -4  -7 4463.80 612.878   8
  -4   4   6 9041.79 824.214   3
   4  -4  -6 9808.42 844.399   8
  -4   4   5 32.4492 186.637   3
   4  -4  -5 224.794 210.330   8
  -4   4   4 141.315 154.351   3
   4  -4  -4 156.652 188.662   8
  -4   4   3 1228.69 382.325   7
  -4   4   3 1184.32 279.677   3
   4  -4  -3 667.732 246.042   8
  -4   4   2 102.249 126.407   3
  -4   4   2 330.165 273.918   7
   4  -4  -2 846.649 272.607   8
  -4   4   1 1288.14 379.575   7
   4  -4  -1 1527.52 321.584   8
  -4   4   1 1833.88 307.241   3
  -4   4   0-44.9723 274.209   7
  -4   4   0 222.030 140.791   3
   4  -4   0 15.7727 148.054   8
  -4   4  -1 12349.7 1025.82   7
  -4   4  -1 12335.1 712.675   3
   4  -4   1 11725.4 600.983   6
   4  -4   1 13308.3 802.770   8
  -4   4  -2 4121.79 613.341   7
  -4   4  -2 3989.95 397.985   3
   4  -4   2 3085.48 339.052   6
   4  -4   2 4126.05 449.329   8
  -4   4  -3 11569.4 992.987   7
  -4   4  -3 11473.1 643.920   3
   4  -4   3 11449.2 666.223   6
   4  -4   3 12356.1 728.545   8
   4  -4   3 12472.9 1197.01   5
   4  -4   4 158.548 134.430   8
  -4   4  -4-73.6180 240.900   7
   4  -4   4-44.7358 119.506   6
   4  -4   4-275.155 419.538   5
  -4   4  -5 2744.89 528.670   7
   4  -4   5 2404.83 357.039   6
   4  -4   5 1380.91 491.442   5
  -4   4  -6 126.996 398.115   7
   4  -4   6 31.2088 137.740   6
   4  -4   6 334.767 286.798   5
  -4   4  -7 2477.17 521.318   7
   4  -4   7 1929.21 348.689   6
   4  -4   7 2006.97 483.852   5
  -4   4  -8 1065.97 376.495   7
   4  -4   8 497.750 218.047   6
   4  -4   8 997.821 424.498   5
  -4   4  -9 13775.1 1155.06   7
   4  -4   9 12446.3 924.989   6
  -4   4 -10 525.916 321.789   7
   4  -4  10 660.970 275.807   6
  -4   4 -11 488.538 326.136   7
   4  -4  11 1203.94 350.504   6
  -4   4 -12-32.9935 369.637   7
   4  -4  12-160.707 243.724   6
  -4   4 -13 15869.3 1324.34   7
   4  -4  13 17734.7 1305.84   6
  -4   3  13 879.171 457.347   3
   4  -3 -13 724.139 331.785   8
  -4   3  12 715.166 392.373   3
   4  -3 -12 1089.94 381.491   8
  -4   3  11 358.378 323.688   3
   4  -3 -11 208.799 255.551   8
  -4   3  10 5134.16 737.212   3
   4  -3 -10 5712.26 700.367   8
  -4   3   9 4152.87 664.539   3
   4  -3  -9 5679.27 678.817   8
  -4   3   8 2202.46 456.366   3
   4  -3  -8 2320.66 433.713   8
   4  -3  -7 15512.6 1032.58   8
  -4   3   7 14422.7 1046.17   3
  -4   3   6 25231.3 1336.54   3
   4  -3  -6 27300.9 1332.63   8
  -4   3   5 35001.9 1518.65   3
   4  -3  -5 36606.1 1501.65   8
  -4   3   4 1550.81 330.961   3
   4  -3  -4 1139.29 322.075   8
  -4   3   3 4907.92 527.782   3
   4  -3  -3 4715.35 517.665   8
  -4   3   2 191.398 262.985   7
  -4   3   2 155.843 164.664   3
   4  -3  -2 190.814 178.842   8
  -4   3   1 644.020 270.151   7
   4  -3  -1 885.953 120.942   6
  -4   3   1 863.068 243.694   3
   4  -3  -1 612.976 226.670   8
  -4   3   0 75.8639 240.426   7
   4  -3   0 113.934 81.7916   6
   4  -3   0-50.7338 162.466   8
  -4   3   0-30.8761 139.378   3
  -4   3  -1 2562.26 462.818   7
   4  -3   1 2259.42 240.455   6
  -4   3  -1 2165.69 303.902   3
   4  -3   1 2734.76 351.560   8
  -4   3  -2 45745.0 1816.61   7
  -4   3  -2 51508.3 1492.16   3
   4  -3   2 48696.9 1275.70   6
   4  -3   2 50567.9 1486.55   8
  -4   3  -3 560.217 329.101   7
   4  -3   3 296.828 122.827   6
  -4   3  -3 323.975 161.304   3
   4  -3   3 167.629 422.774   5
   4  -3   3 199.019 139.553   8
  -4   3  -4 5042.55 625.612   7
  -4   3  -4 4215.62 402.729   3
   4  -3   4 4863.93 435.448   6
   4  -3   4 2709.07 567.235   5
   4  -3   4 4224.45 386.973   8
  -4   3  -5 14347.0 1044.71   7
  -4   3  -5 15580.3 757.165   3
   4  -3   5 15333.5 802.585   6
   4  -3   5 15646.4 715.955   8
   4  -3   5 10874.7 1024.42   5
  -4   3  -6 92594.6 2798.06   7
   4  -3   6 92720.2 2275.34   6
   4  -3   6 88118.3 2906.07   5
  -4   3  -7 10933.1 944.653   7
   4  -3   7 10808.6 756.280   6
   4  -3   7 10509.7 977.155   5
  -4   3  -8 384.717 250.066   7
   4  -3   8 750.919 271.022   6
   4  -3   8 1590.02 437.793   5
  -4   3  -9 1324.96 390.780   7
   4  -3   9 2116.18 390.137   6
  -4   3 -10 2527.38 499.078   7
   4  -3  10 2073.39 406.843   6
  -4   3 -11-331.613 349.978   7
   4  -3  11-19.5429 201.550   6
  -4   3 -12 1415.59 375.213   7
   4  -3  12 1836.33 429.881   6
  -4   3 -13 179.824 227.915   7
   4  -3  13 143.310 291.253   6
  -4   3 -14 1267.05 379.114   4
   4  -3  14 791.925 335.593   6
  -4   2  14 9008.09 1159.96   3
   4  -2 -14 8597.97 903.483   8
  -4   2  13 2971.53 689.326   3
   4  -2 -13 3444.22 583.049   8
  -4   2  12 10079.3 1105.03   3
   4  -2 -12 9872.57 899.525   8
  -4   2  11 4759.26 749.149   3
   4  -2 -11 5104.59 652.305   8
  -4   2  10 12208.9 1116.90   3
   4  -2 -10 12407.7 949.906   8
  -4   2   9 8445.71 878.707   3
   4  -2  -9 6957.07 694.698   8
  -4   2   8 126.621 226.319   3
   4  -2  -8 290.698 207.566   8
  -4   2   7 150.423 192.226   3
   4  -2  -7 155.428 186.693   8
  -4   2   6 256.701 219.279   3
   4  -2  -6 365.170 227.882   8
  -4   2   5 5501.46 589.936   3
   4  -2  -5 5903.97 591.424   8
   4  -2  -4 1112.58 280.746   8
  -4   2   4 484.247 70.7520   4
  -4   2   4 640.716 221.343   3
  -4   2   3 48.8496 53.8734   4
  -4   2   3-29.2329 166.649   3
   4  -2  -3-13.1728 157.279   8
  -4   2   2 40136.0 1444.33   3
   4  -2  -2 41770.8 1405.97   8
  -4   2   2 42725.5 992.613   4
  -4   2   1 4290.95 500.873   7
  -4   2   1 3083.63 214.205   6
  -4   2   1 3032.61 379.361   3
   4  -2  -1 3546.84 412.150   8
  -4   2   0 8360.58 672.475   7
  -4   2   0 8205.93 599.808   3
   4  -2   0 9094.22 597.852   8
  -4   2  -1 17720.5 954.032   7
   4  -2   1 17761.1 780.937   1
  -4   2  -1 17575.4 861.052   3
   4  -2   1 17949.9 638.433   6
   4  -2   1 17961.5 825.585   8
  -4   2  -2 461.038 261.119   7
   4  -2   2 680.426 157.207   6
  -4   2  -2 801.366 231.017   3
   4  -2   2 755.013 178.960   8
   4  -2   2 695.503 182.997   1
   4  -2   3 15990.4 799.258   1
   4  -2   3 15164.4 703.531   8
  -4   2  -3 16029.0 792.277   3
   4  -2   3 14850.9 675.456   6
   4  -2   3 10005.2 932.354   5
  -4   2  -3 15145.1 915.695   7
   4  -2   4 334.206 178.948   1
  -4   2  -4 881.511 316.264   7
   4  -2   4 611.031 159.786   6
   4  -2   4 736.077 306.890   5
   4  -2   4 422.833 140.537   8
  -4   2  -5 3714.92 493.846   7
   4  -2   5 3899.61 398.642   6
   4  -2   5 3980.82 438.429   1
   4  -2   5 3816.72 548.226   5
   4  -2   5 3771.36 341.750   8
   4  -2   6 17449.8 719.188   8
  -4   2  -6 17325.9 1067.83   7
   4  -2   6 16607.4 911.500   1
   4  -2   6 17097.4 859.638   6
   4  -2   6 19043.0 1124.98   5
  -4   2  -7 357.365 300.547   7
   4  -2   7 939.259 250.387   6
   4  -2   7 1123.69 356.335   5
   4  -2   7 833.248 252.022   1
  -4   2  -8 372.751 214.978   7
   4  -2   8 1195.45 280.314   6
   4  -2   8 467.536 247.477   1
   4  -2   9 5629.09 598.453   1
  -4   2  -9 5750.95 670.868   7
   4  -2   9 5181.39 548.042   6
  -4   2 -10 49667.9 1957.01   7
   4  -2  10 48230.9 1821.92   1
   4  -2  10 49376.9 1798.17   6
  -4   2 -11 1866.43 434.436   7
  -4   2 -11 1440.25 330.691   4
   4  -2  11 1846.26 399.582   6
   4  -2  11 1826.38 383.011   1
  -4   2 -12 3121.65 482.220   4
  -4   2 -12 2554.00 473.712   7
   4  -2  12 2607.63 450.487   6
   4  -2  12 2216.62 443.608   1
  -4   2 -13 227.309 209.311   4
   4  -2  13 304.022 232.092   1
   4  -2  13 661.948 294.617   6
   4  -2  14 637.667 350.256   1
  -4   2 -14-276.876 250.430   4
   4  -2  14 123.985 256.535   6
  -4   2 -15 341.896 232.777   4
   4  -2  15-6.93335 223.932   6
   4  -1 -15-216.095 290.353   8
   4  -1 -15 386.099 299.286   2
  -4   1  15-83.9865 440.645   3
   4  -1 -14 2760.65 558.359   2
  -4   1  14 2680.04 704.636   3
   4  -1 -14 2877.90 504.853   8
   4  -1 -13 5337.47 703.434   2
  -4   1  13 5324.71 902.439   3
   4  -1 -13 4812.99 618.401   8
   4  -1 -12 4013.98 627.628   2
  -4   1  12 3947.42 705.421   3
   4  -1 -12 3244.48 500.143   8
   4  -1 -11 320.345 223.956   2
  -4   1  11 362.310 264.703   3
   4  -1 -11 226.578 204.225   8
   4  -1 -10 36303.9 1664.39   2
  -4   1  10 38813.8 1974.57   3
   4  -1 -10 37654.9 1599.45   8
   4  -1  -9 6336.77 674.512   2
  -4   1   9 5380.51 693.115   3
   4  -1  -9 5805.15 602.531   8
  -4   1   8 17937.3 1211.93   3
   4  -1  -8 18322.3 1030.15   8
  -4   1   7 4206.74 572.759   3
   4  -1  -7 4481.78 500.915   8
  -4   1   6 20119.4 1181.60   3
   4  -1  -6 20300.7 1026.75   8
  -4   1   5 1593.45 349.993   3
   4  -1  -5 2146.36 355.711   8
  -4   1   4 506.542 215.104   3
   4  -1  -4 332.799 208.934   8
  -4   1   3 5522.42 548.903   3
  -4   1   3 4800.27 241.701   1
  -4   1   3 5565.41 256.311   4
   4  -1  -3 5716.56 499.974   8
  -4   1   2 44.4695 65.1185   4
  -4   1   2-215.892 195.517   3
   4  -1  -2 325.488 97.8641   1
   4  -1  -2 239.606 169.931   8
   4  -1  -1 65842.9 1342.94   1
  -4   1   1 61819.0 1794.39   3
  -4   1   1 60619.0 1052.65   6
   4  -1  -1 62783.5 1646.46   8
  -4   1   1 65109.4 1295.10   4
  -4   1   0-17.6056 167.327   7
  -4   1   0 111.125 73.0993   4
  -4   1   0 115.972 129.073   3
   4  -1   0 209.877 116.596   1
   4  -1   0 183.462 142.373   8
   4  -1   1 18664.4 721.827   1
  -4   1  -1 17616.5 830.678   7
  -4   1  -1 18191.1 879.879   3
  -4   1  -1 18765.9 711.816   4
   4  -1   1 17289.9 776.098   8
   4  -1   2 106871. 2100.95   1
  -4   1  -2 104823. 2255.81   7
   4  -1   2 105626. 2129.72   8
  -4   1  -2 106168. 2091.76   4
   4  -1   3 48067.9 1342.89   1
  -4   1  -3 48125.2 1431.64   7
   4  -1   3 49540.7 1301.32   8
   4  -1   3 46981.0 1752.00   5
  -4   1  -3 47984.3 1335.06   4
   4  -1   4 10955.1 643.110   1
   4  -1   4 11326.8 762.431   5
   4  -1   4 10689.7 562.565   8
  -4   1  -4 11557.9 646.978   4
  -4   1  -4 11311.2 687.601   7
   4  -1   5 31201.7 1138.17   1
  -4   1  -5 33820.9 1254.09   7
   4  -1   5 32547.0 1117.29   6
   4  -1   5 32919.2 1261.90   5
   4  -1   5 33226.1 1018.31   8
  -4   1  -5 30550.3 1132.37   4
   4  -1   6 28677.1 1147.37   1
  -4   1  -6 30199.9 1235.68   7
   4  -1   6 30533.1 1139.83   6
   4  -1   6 32045.4 1229.34   5
  -4   1  -6 29489.5 1138.19   4
   4  -1   7 4903.45 486.446   1
  -4   1  -7 5069.83 532.321   7
   4  -1   7 4844.81 470.548   6
  -4   1  -7 5114.04 480.391   4
  -4   1  -8 638.306 206.794   7
  -4   1  -8 1073.15 254.139   4
   4  -1   8 973.241 235.974   6
   4  -1   8 600.958 233.669   1
  -4   1  -9 5.22414 169.020   4
  -4   1  -9-91.6611 287.508   7
   4  -1   9 59.5890 152.418   6
   4  -1   9 143.473 230.587   1
   4  -1  10 5167.30 575.009   1
  -4   1 -10 4078.94 478.484   4
  -4   1 -10 4504.30 541.989   7
   4  -1  10 4778.72 557.870   6
   4  -1  11 7583.38 697.146   1
  -4   1 -11 7209.63 680.614   7
   4  -1  11 7464.18 688.937   6
  -4   1 -11 7293.69 663.774   4
  -4   1 -12 599.599 261.424   4
   4  -1  12 662.069 274.666   6
   4  -1  12 706.725 294.937   1
   4  -1  13 7629.96 767.215   1
  -4   1 -13 6389.67 661.412   4
   4  -1  14 8481.63 853.209   1
  -4   1 -14 7918.67 765.944   4
  -4   1 -15 4061.04 587.319   4
   4  -1  15 4397.43 643.351   1
  -4   1 -16 996.834 302.962   2
  -4   1 -16 1232.25 362.173   4
   4  -1  16 2511.55 518.417   1
   4   0 -15 564.853 335.546   2
  -4   0  15 138.254 369.444   3
   4   0 -15 56.7117 199.811   8
   4   0 -14 1597.39 456.552   2
  -4   0  14 2314.26 670.332   3
   4   0 -14 2302.32 443.112   8
   4   0 -13 31599.5 1499.70   8
   4   0 -13 33111.8 1694.97   2
  -4   0  13 34442.9 2148.48   3
   4   0 -12-193.740 254.971   2
  -4   0  12-353.403 277.968   3
   4   0 -12 254.373 193.424   8
   4   0 -11 136.225 201.127   2
   4   0 -11 334.906 181.204   8
  -4   0  11 805.837 416.418   3
   4   0 -10-6.32539 214.422   2
  -4   0  10-61.5617 252.385   3
   4   0 -10 97.9824 155.663   8
   4   0  -9 73.1179 172.244   2
  -4   0   9-172.170 284.199   3
   4   0  -9-115.921 185.418   8
   4   0  -8 7727.89 674.604   2
   4   0  -8 6205.98 583.613   8
  -4   0   8 7593.01 829.773   3
   4   0  -7 545.634 266.232   2
  -4   0   7 789.402 328.784   3
   4   0  -7 794.428 239.642   8
  -4   0   6 235.456 55.0710   6
   4   0  -6 461.264 225.507   2
  -4   0   6 412.924 239.894   3
   4   0  -6 92.9546 150.466   8
   4   0  -5 21493.3 979.342   2
  -4   0   5 21158.0 1169.16   3
  -4   0   5 19376.6 472.740   6
   4   0  -5 20949.7 964.660   8
  -4   0   4 21.2126 34.2674   6
  -4   0   4 89.0270 191.639   3
   4   0  -4 120.623 45.4680   1
   4   0  -4 48.7361 148.854   8
  -4   0   4 4.24776 73.6776   4
  -4   0   3 3618.86 260.148   6
  -4   0   3 3677.72 457.577   3
  -4   0   3 3560.38 234.915   4
   4   0  -3 4109.23 225.663   1
   4   0  -3 3665.88 385.379   8
  -4   0   2 29947.7 1273.56   3
  -4   0   2 29481.6 762.669   4
   4   0  -2 28955.4 1068.65   8
   4   0  -2 30137.8 744.115   1
  -4   0   1 29999.2 1228.02   3
  -4   0   1 29349.7 805.473   4
   4   0  -1 28367.9 1043.51   8
   4   0  -1 28192.8 768.604   1
  -4   0   0 3252.30 417.476   3
  -4   0   0 3445.71 283.937   4
   4   0   0 3515.14 280.993   1
   4   0   0 3333.77 349.486   8
  -4   0  -1 573.134 142.447   4
   4   0   1 454.594 143.019   8
   4   0   1 404.890 113.049   1
  -4   0  -2 6148.67 406.697   7
   4   0   2 5995.36 425.812   8
   4   0   2 5879.04 527.449   5
  -4   0  -2 5875.83 407.135   4
   4   0   2 6491.57 419.955   1
  -4   0  -3 13513.9 597.563   7
   4   0   3 13332.5 647.942   1
   4   0   3 13639.0 703.888   5
   4   0   3 13189.7 635.983   8
  -4   0  -3 13079.0 653.715   4
  -4   0  -4 6166.76 408.991   7
   4   0   4 6466.79 448.645   8
   4   0   4 6957.15 466.770   5
  -4   0  -4 7018.06 485.228   4
   4   0   4 6588.26 473.635   1
  -4   0  -5 1992.23 266.469   7
  -4   0  -5 2232.65 311.101   4
   4   0   5 1882.87 253.621   5
   4   0   5 1883.87 275.592   1
  -4   0  -6 21508.6 845.931   7
  -4   0  -6 20952.5 927.623   4
   4   0   6 21190.7 935.412   1
  -4   0  -7 28229.9 1042.95   7
  -4   0  -7 27125.5 1094.99   4
   4   0   7 27325.0 1126.06   1
  -4   0  -8 2105.95 334.266   4
  -4   0  -8 1884.23 286.780   7
   4   0   8 2609.25 391.273   1
  -4   0  -9 1303.91 289.891   4
  -4   0  -9 632.847 195.082   7
   4   0   9 1621.96 335.676   1
  -4   0 -10 57.8786 175.921   4
  -4   0 -10 103.564 140.544   7
   4   0  10 99.8662 169.960   1
  -4   0 -11 910.515 278.110   4
   4   0  11 363.031 196.104   1
  -4   0 -12 242.200 223.653   4
   4   0  12 309.740 207.056   1
  -4   0 -13 1805.79 384.290   4
   4   0  13 1740.92 378.003   1
   4   0  14 541.156 270.881   1
  -4   0 -14 819.895 239.576   2
  -4   0 -14 722.039 292.781   4
  -4   0 -15 4461.74 600.809   4
  -4   0 -15 4242.86 523.945   2
   4   0  15 5786.53 708.429   1
  -4   0 -16 1969.94 420.022   4
   4   0  16 1605.24 413.788   1
   4   1 -15 402.185 284.195   2
  -4  -1  15 800.601 445.224   3
   4   1 -14 392.599 262.646   2
  -4  -1  14 651.298 475.758   3
   4   1 -14 857.257 280.530   8
   4   1 -13 12781.5 1022.02   2
  -4  -1  13 10594.6 1207.71   3
   4   1 -13 11621.9 864.668   8
   4   1 -12-237.101 244.353   2
  -4  -1  12-391.544 330.008   3
   4   1 -12-112.370 201.885   8
   4   1 -11 590.340 248.754   8
   4   1 -11 160.715 199.554   2
  -4  -1  11-11.4864 306.955   3
   4   1 -10 719.901 266.577   2
  -4  -1  10 1465.18 452.345   3
   4   1 -10 1527.09 296.206   8
   4   1  -9 19859.5 1068.10   2
  -4  -1   9 19245.8 1359.79   3
  -4  -1   9 21375.2 799.552   6
   4   1  -9 20391.3 1025.88   8
   4   1  -8 266.272 190.074   2
  -4  -1   8 73.9951 92.9983   6
  -4  -1   8-123.256 285.858   3
   4   1  -8 148.597 146.072   8
   4   1  -7 1236.35 282.821   2
  -4  -1   7 1257.44 178.356   6
  -4  -1   7 1521.14 405.940   3
   4   1  -7 1353.50 274.188   8
   4   1  -6 19209.8 900.910   2
   4   1  -6 19773.6 933.334   8
  -4  -1   6 19264.3 1201.20   3
  -4  -1   6 18365.9 676.552   6
   4   1  -6 18666.8 508.004   1
   4   1  -5 15834.7 779.084   2
  -4  -1   5 14547.5 1013.64   3
  -4  -1   5 14611.3 618.759   6
   4   1  -5 15097.8 470.577   1
   4   1  -5 15145.9 803.644   8
   4   1  -4 52583.2 1416.80   2
   4   1  -4 52768.9 1528.65   8
  -4  -1   4 51410.4 1866.69   3
  -4  -1   4 53335.7 1419.14   6
   4   1  -4 51735.6 1036.20   1
  -4  -1   4 50676.3 1399.73   4
  -4  -1   3 958.388 174.791   4
   4   1  -3 1011.44 197.117   2
  -4  -1   3 1336.96 328.599   3
   4   1  -3 1069.71 146.054   1
   4   1  -3 1034.20 235.946   8
   4   1  -2 33373.2 1128.21   8
  -4  -1   2 32734.3 1389.49   3
   4   1  -2 30764.4 819.103   1
  -4  -1   2 30794.8 889.663   4
   4   1  -1 109636. 1876.45   1
  -4  -1   1 103834. 1934.45   4
   4   1  -1 108829. 2245.66   8
  -4  -1   0 17040.1 667.798   4
   4   1   0 16141.4 615.426   1
   4   1   0 16113.0 751.786   8
   4   1   1 9890.27 574.834   8
  -4  -1  -1 9601.52 510.519   4
   4   1   1 9223.19 477.387   1
  -4  -1  -2 65785.1 1531.70   4
  -4  -1  -2 57712.3 1094.82   2
   4   1   2 60814.9 1310.24   5
   4   1   2 63024.8 1438.85   1
   4   1   2 65135.9 1574.65   8
   4   1   3 81777.3 1818.47   1
   4   1   3 86549.5 1871.44   8
   4   1   3 79363.8 1489.26   5
  -4  -1  -3 88468.9 1901.97   4
   4   1   4 13357.3 545.452   7
   4   1   4 14075.7 708.480   1
  -4  -1  -4 13909.0 699.794   4
  -4  -1  -5 1968.45 158.176   7
   4   1   5 2009.65 155.440   7
  -4  -1  -5 2285.05 313.270   4
   4   1   5 2386.95 307.313   1
  -4  -1  -6 7487.30 330.144   7
   4   1   6 8526.51 602.461   1
  -4  -1  -6 9132.17 601.379   4
  -4  -1  -7 858.340 232.964   4
  -4  -1  -7 1216.94 164.727   7
   4   1   7 1278.77 261.934   1
  -4  -1  -8 6338.73 394.220   7
  -4  -1  -8 6392.04 559.948   4
   4   1   8 6512.56 582.176   1
  -4  -1  -9 605.381 221.444   4
   4   1   9 689.049 241.534   1
  -4  -1 -10 14302.9 694.801   2
  -4  -1 -10 14735.5 905.847   4
   4   1  10 14442.5 916.730   1
  -4  -1 -11 12271.0 684.209   2
   4   1  11 12023.2 857.973   1
  -4  -1 -11 11975.0 834.170   4
  -4  -1 -12 549.232 247.013   4
  -4  -1 -12 402.255 177.732   2
   4   1  12 565.812 232.548   1
  -4  -1 -13 945.234 272.984   4
  -4  -1 -13 524.842 204.648   2
   4   1  13 459.424 257.395   1
   4   1  14 17897.3 1165.86   1
  -4  -1 -14 19489.4 1178.48   4
  -4  -1 -15 1071.63 319.590   4
   4   1  15 865.664 314.199   1
  -4  -1 -16 49.2589 198.789   4
   4   1  16-509.303 298.100   1
   4   2 -15 1338.99 398.972   2
  -4  -2  15 918.398 473.622   3
   4   2 -14 91.1213 201.323   2
  -4  -2  14-70.6002 275.814   3
   4   2 -13 390.561 273.170   2
  -4  -2  13 484.577 381.229   3
   4   2 -12 191.521 203.677   2
  -4  -2  12 896.450 341.915   3
   4   2 -12 595.342 170.899   8
   4   2 -11 1002.14 300.230   2
  -4  -2  11 430.722 273.190   3
   4   2 -11 838.473 235.602   8
   4   2 -10 89.4773 158.680   2
  -4  -2  10 105.699 133.594   6
  -4  -2  10 247.322 310.901   3
   4   2 -10 375.991 182.589   8
   4   2  -9 9483.57 712.506   2
  -4  -2   9 10362.8 1014.03   3
  -4  -2   9 11129.8 675.902   6
   4   2  -9 11098.9 747.804   8
   4   2  -8 12903.4 783.636   2
  -4  -2   8 12344.9 1068.47   3
  -4  -2   8 12590.3 709.131   6
   4   2  -8 12955.2 775.182   8
   4   2  -7 306.452 168.848   8
   4   2  -7 428.742 167.699   2
   4   2  -7 562.331 160.231   1
  -4  -2   7 359.507 159.369   6
  -4  -2   7 714.510 334.899   3
   4   2  -6 35914.8 1211.06   2
  -4  -2   6 37664.6 1729.98   3
  -4  -2   6 36520.4 1301.69   6
   4   2  -6 35722.4 991.168   1
   4   2  -6 35199.7 1279.90   8
   4   2  -5 12454.1 654.783   2
  -4  -2   5 12715.8 980.440   3
  -4  -2   5 13120.5 818.628   6
   4   2  -5 13689.1 746.272   8
   4   2  -5 13346.9 576.729   1
  -4  -2   5 11820.9 822.239   4
   4   2  -4 54355.7 1363.94   2
  -4  -2   4 51081.6 1957.44   3
  -4  -2   4 50121.5 1848.85   6
   4   2  -4 53126.5 1257.61   1
  -4  -2   4 54660.2 1698.14   4
   4   2  -4 52783.3 1523.77   8
   4   2  -3 3227.38 286.877   2
  -4  -2   3 3431.96 493.264   3
   4   2  -3 3120.10 292.390   1
  -4  -2   3 3628.83 394.217   4
   4   2  -3 3352.74 370.171   8
  -4  -2   2 2871.28 326.377   4
   4   2  -2 3341.16 266.622   2
   4   2  -2 2938.41 344.445   8
  -4  -2   2 2849.82 477.981   3
   4   2  -2 3019.13 281.390   1
   4   2  -1 17586.3 572.254   2
   4   2  -1 16905.1 822.447   8
   4   2  -1 18084.7 705.973   1
  -4  -2   1 17403.3 750.984   4
  -4  -2   0 1084.99 212.084   4
   4   2   0 1145.70 212.258   1
   4   2   0 1172.64 235.632   8
  -4  -2  -1 3150.59 329.874   4
   4   2   1 2636.25 150.944   5
   4   2   1 3533.04 336.967   1
   4   2   1 3460.33 357.861   8
  -4  -2  -2 1036.79 234.067   4
   4   2   2 876.227 116.503   7
   4   2   2 1027.88 197.598   1
   4   2   3 7038.32 341.493   7
  -4  -2  -3 10810.1 632.344   4
   4   2   3 10959.5 604.839   1
   4   2   4 94.3404 140.327   1
  -4  -2  -4 160.215 127.107   4
  -4  -2  -5 181.952 139.103   4
   4   2   5 212.411 153.315   1
  -4  -2  -5 98.7321 31.6911   2
  -4  -2  -6 8396.02 306.708   2
   4   2   6 9487.59 632.327   1
  -4  -2  -6 9587.66 629.062   4
  -4  -2  -7-88.6837 186.946   4
  -4  -2  -7 232.833 82.9282   2
   4   2   7 294.209 186.587   1
  -4  -2  -8 1277.32 264.316   4
  -4  -2  -8 1550.33 180.990   2
   4   2   8 1693.09 319.515   1
  -4  -2  -9 1052.45 276.402   4
  -4  -2  -9 1091.13 173.216   2
   4   2   9 883.336 256.199   1
  -4  -2 -10 10862.1 562.889   2
  -4  -2 -10 11413.9 798.247   4
   4   2  10 9730.37 757.598   1
  -4  -2 -11 390.649 183.538   4
  -4  -2 -11 478.060 151.918   2
   4   2  11 373.250 226.330   1
  -4  -2 -12 10096.0 812.808   4
   4   2  12 9829.12 798.475   1
   4   2  13 4750.08 582.461   1
  -4  -2 -13 6044.14 650.870   4
   4   2  14 8978.39 826.931   1
  -4  -2 -14 9655.09 854.265   4
  -4  -2 -15 4894.65 628.954   4
   4   2  15 4304.94 592.679   1
  -4  -2 -16 922.398 339.547   4
   4   2  16 647.080 288.614   1
   4   3 -14 3242.44 530.861   2
  -4  -3  14 2466.93 620.851   3
   4   3 -13 479.453 251.543   2
  -4  -3  13-400.322 367.901   3
   4   3 -12 4059.60 545.330   2
  -4  -3  12 3846.33 518.217   6
  -4  -3  12 2543.18 568.127   3
   4   3 -11 1136.93 305.751   2
  -4  -3  11 1292.41 292.263   6
  -4  -3  11 895.030 432.659   3
   4   3 -11 917.976 269.538   8
   4   3 -10 2924.03 436.257   2
  -4  -3  10 2621.61 419.779   6
  -4  -3  10 1324.55 414.169   3
   4   3 -10 2447.24 358.651   8
   4   3  -9 183.980 157.848   8
   4   3  -9 168.050 138.911   2
  -4  -3   9 522.035 224.089   6
  -4  -3   9 261.246 309.154   3
   4   3  -8 16768.3 890.280   2
  -4  -3   8 15650.9 1207.84   3
  -4  -3   8 17509.6 1026.55   6
   4   3  -8 16685.5 870.879   8
   4   3  -7 1391.26 264.513   2
  -4  -3   7 1872.60 338.192   6
  -4  -3   7 1005.94 389.507   3
   4   3  -7 1642.48 286.407   8
   4   3  -6 7288.32 522.737   2
  -4  -3   6 7760.81 747.994   6
  -4  -3   6 6872.35 772.345   3
   4   3  -6 7593.34 579.333   8
   4   3  -5 8729.48 541.389   2
  -4  -3   5 8793.47 862.827   3
  -4  -3   5 7530.32 798.114   6
   4   3  -5 8973.25 570.462   1
  -4  -3   5 8186.95 778.987   4
   4   3  -5 9406.52 663.247   8
   4   3  -4 40207.8 1117.28   2
  -4  -3   4 35845.9 1706.27   3
  -4  -3   4 30627.1 1744.60   6
   4   3  -4 39295.9 1220.25   1
  -4  -3   4 41319.0 1642.04   4
   4   3  -4 41273.8 1349.72   8
   4   3  -3 291.079 98.3211   2
   4   3  -3 221.944 163.408   1
  -4  -3   3 236.645 302.586   3
   4   3  -3 43.2666 147.973   8
  -4  -3   3 431.231 210.803   4
   4   3  -2 57778.2 1193.22   2
   4   3  -2 56551.9 1516.06   1
  -4  -3   2 57209.9 1668.16   4
   4   3  -2 54456.9 1622.91   8
   4   3  -1 5983.16 288.567   2
   4   3  -1 5669.24 460.431   1
   4   3  -1 4346.02 192.497   5
  -4  -3   1 5224.98 468.387   4
   4   3   0 63491.3 1049.21   2
   4   3   0 71075.9 1722.51   1
  -4  -3   0 68079.7 1737.47   4
  -4  -3  -1-36.4415 156.647   4
   4   3   1 108.450 73.1624   7
   4   3   1 60.9862 131.687   1
  -4  -3  -2 89.6248 142.061   4
   4   3   2 195.613 60.5633   7
   4   3   2 59.0102 122.706   1
   4   3   3 13287.7 727.391   1
  -4  -3  -3 12874.6 737.444   4
  -4  -3  -4 1590.60 327.396   4
   4   3   4 1537.27 271.304   1
  -4  -3  -5 1081.88 257.976   4
  -4  -3  -5 802.251 106.572   5
   4   3   5 1066.54 253.190   1
   4   3   6 3746.54 434.902   1
  -4  -3  -6 3779.92 452.252   4
   4   3   7 24792.3 1103.34   1
  -4  -3  -7 26074.3 1154.38   4
   4   3   8 4324.30 502.839   1
  -4  -3  -8 4488.87 507.956   4
  -4  -3  -9 2168.98 363.818   4
   4   3   9 2127.42 364.235   1
   4   3  10 25678.3 1230.17   1
  -4  -3 -10 25230.5 1222.04   4
  -4  -3 -11 17615.8 1034.50   4
   4   3  11 17355.5 1046.70   1
  -4  -3 -12 8418.78 732.861   4
   4   3  12 7246.41 693.029   1
  -4  -3 -13-235.317 207.623   4
   4   3  13-67.6512 167.304   1
  -4  -3 -14 392.995 273.574   4
   4   3  14 763.224 324.773   1
   4   3  15-131.138 199.233   1
  -4  -3 -15-155.629 246.703   4
  -4  -3 -16-3.15193 246.878   4
   4   3  16 397.806 253.041   1
   4   4 -14 589.003 289.962   2
   4   4 -14 451.582 367.291   7
   4   4 -13 2175.78 448.443   2
   4   4 -13 2228.46 482.572   7
  -4  -4  13 2476.69 508.431   6
   4   4 -12 4081.42 563.750   2
   4   4 -12 5106.74 654.310   7
  -4  -4  12 4566.40 640.635   6
   4   4 -11 5087.63 587.126   2
   4   4 -11 5175.87 674.660   7
  -4  -4  11 5366.56 674.833   6
  -4  -4  11 5060.47 721.170   3
   4   4 -10 1274.45 306.219   2
   4   4 -10 1623.08 356.599   7
  -4  -4  10 1221.36 379.370   6
  -4  -4  10 1211.27 378.164   3
   4   4 -10 1430.60 270.755   8
   4   4  -9 25650.2 1199.61   2
   4   4  -9 26216.1 1327.63   7
  -4  -4   9 23120.1 1452.46   3
  -4  -4   9 29124.0 1557.01   6
   4   4  -9 26237.2 1139.37   8
   4   4  -8 526.907 202.426   2
   4   4  -8 499.637 245.726   7
  -4  -4   8 526.790 268.528   6
  -4  -4   8 735.356 344.310   3
   4   4  -8 574.569 217.612   8
   4   4  -7 6183.60 528.384   2
   4   4  -7 6700.51 643.673   7
  -4  -4   7 6670.18 822.972   6
  -4  -4   7 6261.11 731.431   3
   4   4  -7 6241.09 552.466   8
   4   4  -6 6871.06 513.467   2
   4   4  -6 7028.52 583.647   7
  -4  -4   6 6395.73 760.939   3
  -4  -4   6 5470.87 760.040   6
   4   4  -6 6707.00 565.085   8
   4   4  -5 20272.7 837.473   2
   4   4  -5 21479.9 976.340   7
  -4  -4   5 16438.3 1215.62   3
  -4  -4   5 17612.1 1366.34   6
   4   4  -4 3014.14 297.895   2
   4   4  -4 3163.72 373.885   7
  -4  -4   4 2145.18 460.208   3
  -4  -4   4 3184.68 637.627   6
  -4  -4   4 2936.80 486.590   4
   4   4  -3 328.125 212.268   1
  -4  -4   3-84.7160 233.408   4
   4   4  -3 150.760 141.381   7
  -4  -4   3-161.425 210.476   3
   4   4  -2 406.490 222.547   1
   4   4  -2 408.017 141.623   7
  -4  -4   2 568.165 253.443   4
   4   4  -1 1289.93 272.307   1
   4   4  -1 852.021 183.101   7
  -4  -4   1 1310.85 329.090   4
  -4  -4   0 460.981 241.747   4
   4   4   0 72.5279 87.9294   7
   4   4   0 426.189 207.245   1
  -4  -4  -1 685.562 284.869   4
   4   4   1 247.804 104.654   7
   4   4   1 566.119 216.160   1
  -4  -4  -2 1795.24 342.066   4
   4   4   2 1696.78 208.728   7
   4   4   2 1568.65 300.746   1
   4   4   3 4121.13 336.817   7
   4   4   3 4521.00 472.608   1
  -4  -4  -3 5706.52 561.805   4
  -4  -4  -4 3448.71 466.932   4
   4   4   4 2755.60 380.283   1
  -4  -4  -5 21.7823 214.828   4
   4   4   5 42.0204 191.894   1
   4   4   6 12304.2 809.381   1
  -4  -4  -6 11764.0 799.881   4
  -4  -4  -7 3357.20 459.239   4
   4   4   7 3842.64 466.851   1
   4   4   8 2047.11 362.602   1
  -4  -4  -8 1553.17 350.748   4
  -4  -4  -9 3097.60 467.909   4
   4   4   9 3897.41 485.623   1
   4   4  10 6253.92 633.722   1
  -4  -4 -10 6694.99 670.522   4
   4   4  11 4466.45 567.898   1
  -4  -4 -11 5233.94 609.210   4
  -4  -4 -12 857.668 311.988   4
   4   4  12 562.461 252.875   1
  -4  -4 -13 265.667 219.459   4
   4   4  13 82.9022 208.913   1
   4   4  14 5480.20 666.816   1
  -4  -4 -14 5732.95 695.483   4
  -4  -4 -15 3799.14 587.956   4
   4   4  15 3290.51 545.354   1
   4   5 -13 264.840 225.866   2
   4   5 -13-145.311 216.549   7
  -4  -5  13 405.622 312.827   6
   4   5 -12 594.664 216.542   2
   4   5 -12 519.534 274.988   7
  -4  -5  12 580.456 359.553   6
   4   5 -11 1853.47 382.472   2
   4   5 -11 1571.22 397.115   7
  -4  -5  11 1556.53 502.307   6
   4   5 -10 714.623 265.241   2
   4   5 -10 163.471 201.491   7
  -4  -5  10 496.700 322.801   6
   4   5  -9 6032.69 591.862   2
   4   5  -9 7142.48 705.752   7
  -4  -5   9 5337.45 815.154   6
   4   5  -8 1967.62 408.768   7
  -4  -5   8 1194.19 427.697   6
  -4  -5   8 1761.18 398.786   3
   4   5  -7 5188.98 569.445   7
  -4  -5   7 3671.49 713.578   6
  -4  -5   7 3615.91 575.701   3
   4   5  -6 535.637 214.094   7
  -4  -5   6 553.847 305.543   3
  -4  -5   6 51.2996 324.802   6
   4   5  -5 22286.4 1111.44   7
  -4  -5   5 14911.1 1138.80   3
  -4  -5   5 20240.5 1531.82   6
   4   5  -4 4703.85 489.539   7
  -4  -5   4 2926.47 498.572   3
  -4  -5   4 3847.40 730.021   6
  -4  -5   4 4408.40 665.250   4
   4   5  -3 6519.95 584.484   7
  -4  -5   3 6219.28 750.753   3
  -4  -5   3 7782.59 979.862   6
  -4  -5   3 6609.31 743.766   4
   4   5  -2 1645.31 369.744   1
   4   5  -2 1757.12 284.747   7
  -4  -5   2 1489.51 369.084   4
   4   5  -1 507.323 292.509   1
   4   5  -1 77.6168 122.165   7
  -4  -5   1 71.0733 209.781   4
   4   5   0 6730.01 499.010   7
   4   5   0 6606.94 658.415   1
  -4  -5   0 6542.87 670.058   4
   4   5   1 546.519 182.768   7
   4   5   1 643.631 281.713   1
  -4  -5  -1 960.344 339.098   4
  -4  -5  -2 2693.89 460.444   4
   4   5   2 3280.96 375.842   7
   4   5   2 2362.06 408.474   1
   4   5   3 18051.5 881.687   7
   4   5   3 16331.8 991.292   1
  -4  -5  -3 16605.0 1009.25   4
   4   5   4 25040.9 1238.80   1
  -4  -5  -4 26756.6 1284.93   4
  -4  -5  -5-154.689 222.868   4
   4   5   5 276.845 204.220   1
  -4  -5  -6 1608.43 351.377   4
   4   5   6 1455.00 356.980   1
   4   5   7 43777.7 1712.71   1
  -4  -5  -7 46599.8 1793.47   4
  -4  -5  -8 3114.95 487.014   4
   4   5   8 2833.20 450.083   1
  -4  -5  -9 2495.84 451.484   4
   4   5   9 2752.98 455.841   1
  -4  -5 -10 1614.06 366.627   4
   4   5  10 1694.61 380.648   1
  -4  -5 -11 1496.81 377.107   4
   4   5  11 2191.74 438.508   1
  -4  -5 -12-144.041 244.914   4
   4   5  12 223.228 226.813   1
  -4  -5 -13 556.072 270.553   4
   4   5  13 54.9199 202.541   1
  -4  -5 -14 276.441 285.899   4
   4   5  14-305.549 243.911   1
   4   6 -12 5913.69 694.756   2
   4   6 -12 6221.87 782.192   7
  -4  -6  12 4373.43 881.164   6
   4   6 -11 770.163 291.288   2
   4   6 -11 426.161 279.615   7
  -4  -6  11 340.233 395.244   6
   4   6 -10 147.824 215.968   7
  -4  -6  10 584.215 331.549   6
   4   6  -9 1408.52 361.344   7
  -4  -6   9 923.494 376.577   6
   4   6  -8 12173.6 958.269   7
  -4  -6   8 9211.96 1140.47   6
   4   6  -7 865.493 290.556   7
  -4  -6   7-74.3594 340.802   6
   4   6  -6 285.442 228.034   7
  -4  -6   6-189.703 287.521   6
   4   6  -5 609.693 262.971   7
  -4  -6   5 333.075 321.633   6
   4   6  -4 1087.41 284.053   7
  -4  -6   4 702.651 267.525   3
  -4  -6   4 1144.41 459.282   6
  -4  -6   3 2169.78 464.261   3
   4   6  -3 2337.64 372.052   7
  -4  -6   3 3325.55 699.994   6
  -4  -6   3 1327.00 404.666   4
   4   6  -2 358.581 218.368   7
   4   6  -2 382.167 255.677   1
  -4  -6   2-329.689 329.372   4
   4   6  -1 898.812 333.817   1
   4   6  -1 1313.16 296.513   7
  -4  -6   1 245.437 233.279   4
   4   6   0 890.148 266.388   1
   4   6   0 1777.05 322.863   7
  -4  -6   0 1580.11 414.847   4
   4   6   1 714.966 240.431   7
   4   6   1 123.392 236.226   1
  -4  -6  -1 701.958 290.195   4
   4   6   2 3743.87 475.776   7
   4   6   2 2981.37 507.597   1
  -4  -6  -2 3701.69 559.750   4
   4   6   3 8362.59 818.257   1
  -4  -6  -3 8195.99 824.172   4
  -4  -6  -4 1168.89 380.997   4
   4   6   4 990.334 321.842   1
  -4  -6  -5 546.570 303.419   4
   4   6   5 281.296 285.499   1
  -4  -6  -6 134.113 234.316   4
   4   6   6 8.43466 201.098   1
  -4  -6  -7 4661.63 639.406   4
   4   6   7 4400.17 606.350   1
  -4  -6  -8 4258.68 593.347   4
   4   6   8 3469.83 544.543   1
  -4  -6  -9 174.554 252.125   4
   4   6   9-254.364 247.118   1
  -4  -6 -10 483.918 304.352   4
   4   6  10 508.650 252.074   1
   4   6  11 6091.90 751.230   1
  -4  -6 -11 6490.98 771.132   4
  -4  -6 -12 1575.34 431.147   4
   4   6  12 668.695 310.550   1
  -4  -6 -13 1154.48 385.970   4
   4   6  13 1458.40 397.228   1
   4   7 -10 12.9842 260.544   7
  -4  -7  10-755.300 494.166   6
   4   7  -9 1055.61 363.264   7
  -4  -7   9 1143.24 511.127   6
   4   7  -8 4573.27 682.397   7
  -4  -7   8 3327.89 779.438   6
   4   7  -7 3317.84 549.868   7
  -4  -7   7 1884.58 616.483   6
   4   7  -6 26.8581 200.293   7
  -4  -7   6 214.479 346.225   6
   4   7  -5 179.407 250.454   7
  -4  -7   5-187.009 303.114   6
   4   7  -4 616.330 282.403   7
  -4  -7   4 451.923 355.970   6
   4   7  -3 2248.61 446.016   7
  -4  -7   3 1494.07 526.193   6
  -4  -7   3 1411.45 467.034   4
   4   7  -2 1169.74 324.214   7
   4   7  -2 1203.09 362.423   1
  -4  -7   2 1135.45 359.476   4
  -4  -7   2 1984.62 595.880   6
   4   7  -1 2152.07 484.822   1
   4   7  -1 2333.74 425.807   7
  -4  -7   1 2137.53 526.871   4
   4   7   0 19086.1 1137.27   7
   4   7   0 17442.3 1285.71   1
  -4  -7   0 15361.9 1245.60   4
  -4  -7  -1 7155.30 849.156   4
   4   7   1 7773.98 864.057   1
   4   7   2 961.353 387.689   1
  -4  -7  -2 1523.18 440.728   4
   4   7   3 523.169 271.830   1
  -4  -7  -3 507.370 336.669   4
   4   7   4 22379.6 1473.59   1
  -4  -7  -4 22206.1 1421.46   4
   4   7   5 547.859 312.448   1
  -4  -7  -5 580.710 377.759   4
   4   7   6 1308.71 447.002   1
  -4  -7  -6 1618.26 437.222   4
  -4  -7  -7 1229.69 420.923   4
   4   7   7 1962.69 463.611   1
  -4  -7  -8 5611.48 761.819   4
   4   7   8 6308.60 808.371   1
  -4  -7  -9 252.076 329.473   4
   4   7   9-113.064 246.840   1
  -4  -7 -10 282.369 282.901   4
   4   7  10 235.504 261.927   1
  -4  -7 -11 1325.22 398.775   4
   4   7  11 1158.36 391.729   1
   4   8  -8-343.887 283.333   7
  -4  -8   8 285.394 408.331   6
   4   8  -7 1066.49 344.317   7
  -4  -8   7 1084.79 549.510   6
   4   8  -6 343.754 288.088   7
  -4  -8   6 78.4353 310.941   6
   4   8  -5 576.557 370.121   7
  -4  -8   5 278.774 296.177   6
   4   8  -4-389.336 295.749   7
  -4  -8   4 387.440 356.147   6
   4   8  -3 1373.74 396.620   7
  -4  -8   3 1445.84 544.648   6
   4   8  -2 8.90151 232.321   7
   4   8  -2 311.399 323.840   1
  -4  -8   2 37.5829 277.072   6
   4   8  -1 4755.66 717.516   1
  -4  -8   1 5413.32 840.203   6
  -4  -8   1 5661.40 857.586   4
   4   8   0 1071.26 424.136   1
  -4  -8   0 610.281 353.629   4
   4   8   1 2906.35 594.453   1
  -4  -8  -1 1984.41 538.728   4
   4   8   2 255.517 290.448   1
  -4  -8  -2 364.493 310.412   4
   4   8   3-180.775 280.499   1
  -4  -8  -3 193.586 303.646   4
   4   8   4 3020.18 659.593   1
  -4  -8  -4 2937.13 643.231   4
  -4  -8  -5-458.233 340.288   4
   4   8   5 62.4474 283.563   1
   4   8   6 266.585 293.951   1
  -4  -8  -6 1646.71 486.287   4
  -4  -8  -7 780.997 417.360   4
   4   8   7 667.254 333.031   1
   4   8   8 764.163 436.316   1
  -4  -8  -8 674.703 384.507   4
   4   8   9 425.769 318.978   1
  -4  -8  -9 95.1626 265.496   4
   4   9  -4 709.403 364.375   7
  -4  -9   4 1135.52 442.617   6
   4   9  -3 3814.97 688.905   1
  -4  -9   3 4527.50 842.163   6
   4   9  -2 834.600 441.623   1
  -4  -9   2 772.311 440.296   6
   4   9  -1 1233.37 443.420   1
  -4  -9   1 1324.12 488.512   6
   4   9   0 3010.87 668.031   1
  -4  -9   0-92.9067 334.960   6
  -4  -9   0 178.630 324.175   4
   4   9   1 2968.85 639.015   1
  -4  -9  -1 3648.71 755.910   6
  -4  -9  -1 3902.03 760.545   4
   4   9   2-1109.29 433.358   1
  -4  -9  -2-684.572 523.989   4
   4   9   3 3976.33 786.635   1
  -4  -9  -3 3520.13 734.964   4
   4   9   4 669.680 434.105   1
  -4  -9  -4 775.579 433.390   4
   4   9   5 2510.57 595.051   1
  -4  -9  -5 2268.55 610.589   4
   5  -6  -5 115.294 248.008   8
   5  -6  -4 857.089 347.553   8
  -5   6   3 1119.58 507.507   7
   5  -6  -3 1444.61 412.631   8
  -5   6   2 1049.20 426.996   7
   5  -6  -2 921.147 332.723   8
  -5   6   1-466.826 516.979   7
   5  -6  -1-398.181 253.702   8
  -5   6   0 871.548 465.850   7
   5  -6   0 470.118 231.422   8
  -5   6  -1 14541.7 1336.87   7
   5  -6   1 17655.2 1503.57   5
  -5   6  -2 1858.43 506.524   7
   5  -6   2 2397.08 641.330   5
  -5   6  -3 384.620 375.080   7
   5  -6   3 447.350 404.052   5
  -5   6  -4 1086.99 432.159   7
   5  -6   4 537.032 371.737   5
  -5   6  -5 365.573 378.086   7
   5  -6   5 672.492 405.235   5
  -5   6  -6 213.707 281.801   7
   5  -6   6-214.613 447.714   5
  -5   6  -7 330.030 355.594   7
   5  -6   7-575.528 509.129   5
  -5   5   8 933.428 350.471   3
   5  -5  -8 1148.99 444.077   8
  -5   5   7 12406.6 1099.62   3
   5  -5  -7 11702.0 1066.58   8
  -5   5   6 1449.80 403.474   3
   5  -5  -6 1576.62 430.221   8
  -5   5   5 3873.54 580.354   3
   5  -5  -5 3279.83 581.094   8
  -5   5   4-248.760 220.837   3
   5  -5  -4 398.797 293.560   8
  -5   5   3 1081.30 314.431   3
   5  -5  -3 1334.31 365.685   8
  -5   5   2 191.941 301.197   7
  -5   5   2 289.294 159.547   3
   5  -5  -2 542.407 303.765   8
  -5   5   1 1389.66 452.490   7
   5  -5  -1 719.280 231.937   8
  -5   5   0-91.2682 293.077   7
   5  -5   0-283.467 263.618   8
  -5   5  -1 19576.1 1434.43   7
   5  -5   1 20777.5 1187.77   8
  -5   5  -2 692.590 382.488   7
   5  -5   2 558.401 441.069   5
   5  -5   2 96.3162 208.096   8
  -5   5  -3-74.8261 275.416   7
   5  -5   3 781.843 507.204   5
  -5   5  -4 1214.98 463.205   7
   5  -5   4 377.064 391.516   5
  -5   5  -5 46801.0 2270.95   7
   5  -5   5 47895.8 2567.58   5
  -5   5  -6 1270.32 487.159   7
   5  -5   6 598.952 329.742   5
  -5   5  -7 1343.90 487.554   7
   5  -5   7 1759.99 375.924   6
   5  -5   7 775.194 371.393   5
  -5   5  -8 1023.70 471.698   7
   5  -5   8 1071.02 322.132   6
   5  -5   8 544.593 457.095   5
  -5   5  -9 683.497 386.347   7
   5  -5   9 776.502 305.942   6
   5  -5   9 179.163 370.018   5
  -5   5 -10 745.307 482.497   7
   5  -5  10 484.645 222.979   6
  -5   4  10 1376.02 450.742   3
   5  -4 -10 1618.44 445.103   8
   5  -4  -9-20.4451 249.168   8
  -5   4   9-383.367 307.622   3
  -5   4   8-453.443 316.975   3
   5  -4  -8 448.067 274.219   8
  -5   4   7 262.397 208.934   3
   5  -4  -7 1186.45 415.229   8
  -5   4   6 9397.10 888.177   3
   5  -4  -6 11197.3 971.387   8
  -5   4   5-134.000 222.828   3
   5  -4  -5 131.586 233.946   8
  -5   4   4 1483.31 344.910   3
   5  -4  -4 1952.62 426.024   8
  -5   4   3 11926.0 905.243   3
   5  -4  -3 12851.6 955.561   8
  -5   4   2 32076.6 1757.71   7
  -5   4   2 29560.6 1390.72   3
   5  -4  -2 29504.5 1462.41   8
  -5   4   1 7576.00 842.897   7
  -5   4   1 7088.92 646.824   3
   5  -4  -1 7449.74 699.827   8
  -5   4   0 4353.56 670.006   7
  -5   4   0 4169.33 487.613   3
   5  -4   0 4492.59 545.245   8
  -5   4  -1 287.242 298.629   7
  -5   4  -1 306.381 180.741   3
   5  -4   1 305.052 208.425   8
  -5   4  -2 4520.43 683.960   7
  -5   4  -2 5369.55 519.505   3
   5  -4   2 6093.19 915.488   5
   5  -4   2 5460.53 569.773   8
  -5   4  -3 541.789 292.110   7
   5  -4   3 310.433 220.053   8
   5  -4   3 1142.31 523.806   5
  -5   4  -4 991.311 370.715   7
   5  -4   4 806.709 391.675   5
  -5   4  -5 1024.47 446.357   7
   5  -4   5 1114.13 273.241   6
   5  -4   5 438.212 306.656   5
  -5   4  -6 765.525 350.786   7
   5  -4   6 537.323 209.766   6
   5  -4   6-153.911 398.565   5
  -5   4  -7-651.355 299.531   7
   5  -4   7 12.9125 181.904   6
   5  -4   7-273.499 396.847   5
  -5   4  -8 965.729 419.002   7
   5  -4   8 795.781 271.238   6
   5  -4   8 1242.27 509.880   5
  -5   4  -9 9107.56 1003.30   7
   5  -4   9 9136.90 815.029   6
  -5   4 -10 2616.94 541.683   7
   5  -4  10 2815.88 491.765   6
  -5   4 -11 1567.63 412.119   7
   5  -4  11 1012.57 322.903   6
   5  -4  12 370.939 297.736   6
  -5   3  11 2315.52 592.793   3
   5  -3 -11 2940.98 567.511   8
  -5   3  10 10415.9 1092.62   3
   5  -3 -10 10218.2 997.090   8
  -5   3   9 2375.74 520.749   3
   5  -3  -9 3106.56 549.844   8
  -5   3   8 69.4551 238.451   3
   5  -3  -8-115.939 273.456   8
  -5   3   7-90.2217 216.378   3
   5  -3  -7 271.152 258.291   8
  -5   3   6-94.6624 220.427   3
   5  -3  -6 223.993 199.481   8
  -5   3   5 421.467 247.650   3
   5  -3  -5 342.114 266.396   8
  -5   3   4 382.388 239.532   3
   5  -3  -4-33.7717 235.335   8
  -5   3   3 152.577 169.639   3
   5  -3  -3 160.776 191.752   8
  -5   3   2 25799.3 1265.65   3
   5  -3  -2 25196.6 1245.52   8
  -5   3   1 124.046 217.188   7
   5  -3  -1 448.329 230.292   8
  -5   3   1 597.846 240.955   3
  -5   3   0 7200.60 750.144   7
  -5   3   0 6898.93 610.142   3
   5  -3   0 6684.50 607.058   8
  -5   3  -1 17701.2 1146.08   7
  -5   3  -1 16084.0 923.224   3
   5  -3   1 16608.2 942.955   8
  -5   3  -2 54565.2 2054.41   7
  -5   3  -2 55014.2 1748.38   3
   5  -3   2 54838.3 1719.81   8
  -5   3  -3 4123.42 571.839   7
  -5   3  -3 4374.50 474.828   3
   5  -3   3 4007.61 388.457   6
   5  -3   3 2615.12 604.425   5
   5  -3   3 3966.03 442.042   8
  -5   3  -4 1306.44 375.814   7
   5  -3   4 1405.59 259.616   6
  -5   3  -4 1534.65 291.312   3
   5  -3   4 616.072 303.726   5
   5  -3   4 1481.05 288.746   8
  -5   3  -5 3701.72 567.589   7
   5  -3   5 3825.19 420.212   6
  -5   3  -5 3595.40 422.643   3
   5  -3   5 3090.22 626.077   5
   5  -3   5 4055.99 426.484   8
  -5   3  -6-166.870 241.086   7
  -5   3  -6 588.716 257.992   3
   5  -3   6 266.604 144.340   6
   5  -3   6 197.975 279.365   5
  -5   3  -7 555.417 293.762   7
   5  -3   7 307.796 164.156   6
   5  -3   7 240.764 268.210   5
  -5   3  -8 620.507 339.472   7
   5  -3   8-126.696 179.206   6
   5  -3   8 770.991 392.699   5
  -5   3  -9 3405.28 581.313   7
   5  -3   9 3754.50 513.740   6
  -5   3 -10 8839.40 905.080   7
   5  -3  10 9478.59 834.897   6
  -5   3 -11 245.102 278.824   7
  -5   3 -11-7.75269 220.114   4
   5  -3  11 20.5811 203.402   6
   5  -3  12 11278.1 984.821   6
  -5   3 -12 9035.31 858.532   4
  -5   3 -13 303.638 292.558   4
   5  -3  13 327.396 263.234   6
  -5   2  12-301.400 355.050   3
   5  -2 -12-136.907 250.069   8
  -5   2  11 1917.57 529.328   3
   5  -2 -11 1442.10 364.365   8
  -5   2  10 400.724 340.378   3
   5  -2 -10 796.003 319.368   8
  -5   2   9 17213.0 1314.27   3
   5  -2  -9 17395.1 1182.98   8
  -5   2   8 335.566 271.972   3
   5  -2  -8 349.354 274.662   8
  -5   2   7 6160.79 746.950   3
   5  -2  -7 6630.78 702.817   8
  -5   2   6 15129.5 1090.06   3
   5  -2  -6 15807.3 1022.86   8
  -5   2   5 10570.3 900.297   3
   5  -2  -5 11147.9 853.326   8
   5  -2  -4 989.089 278.452   8
  -5   2   4 740.855 287.202   3
  -5   2   3 33926.1 1495.26   3
   5  -2  -3 36114.8 1452.32   8
  -5   2   2 3572.53 464.494   3
  -5   2   2 4857.69 337.316   4
   5  -2  -2 4132.61 507.834   8
  -5   2   1 6963.09 632.710   3
   5  -2  -1 6619.70 613.292   8
  -5   2   1 6910.87 436.624   4
  -5   2   0 843.204 300.915   7
  -5   2   0 940.674 196.603   4
  -5   2   0 1063.45 263.130   3
   5  -2   0 650.533 227.377   8
  -5   2  -1 514.099 239.958   7
  -5   2  -1 390.343 151.071   4
  -5   2  -1 290.004 189.442   3
   5  -2   1 109.766 117.736   1
   5  -2   1 666.766 211.725   8
   5  -2   2 1898.19 283.698   1
  -5   2  -2 2274.43 382.175   7
  -5   2  -2 2048.99 283.119   4
  -5   2  -2 2596.72 388.771   3
   5  -2   2 1978.91 302.795   8
  -5   2  -3 7786.62 690.246   7
   5  -2   3 7945.75 600.914   1
  -5   2  -3 8398.41 650.275   3
   5  -2   3 6538.38 829.447   5
   5  -2   3 8545.09 613.933   8
  -5   2  -3 8114.98 588.336   4
   5  -2   4 159.903 153.092   1
  -5   2  -4-70.2501 243.281   7
  -5   2  -4 250.778 179.858   4
   5  -2   4-533.958 371.731   5
   5  -2   4 273.793 167.662   8
  -5   2  -5 849.493 244.231   7
  -5   2  -5 1030.93 261.766   4
   5  -2   5 1447.58 261.898   6
   5  -2   5 1059.53 427.161   5
   5  -2   5 630.867 223.649   1
   5  -2   5 612.186 176.445   8
   5  -2   6 28672.5 1095.43   8
  -5   2  -6 28281.5 1382.00   7
   5  -2   6 24029.3 1165.09   1
   5  -2   6 27556.6 1168.19   6
   5  -2   6 27782.2 1487.42   5
  -5   2  -6 24711.7 1147.19   4
  -5   2  -7 2293.32 461.156   7
  -5   2  -7 1592.57 317.577   4
   5  -2   7 2059.75 327.894   6
   5  -2   7 1985.85 447.478   5
   5  -2   7 1296.91 313.659   1
  -5   2  -8 3025.08 516.144   7
  -5   2  -8 2907.88 411.094   4
   5  -2   8 3203.81 437.283   6
   5  -2   8 2829.68 451.040   1
   5  -2   9 4216.28 542.872   1
  -5   2  -9 4703.06 634.841   7
  -5   2  -9 4490.19 531.537   4
   5  -2   9 4843.39 549.272   6
  -5   2 -10 520.999 298.493   7
  -5   2 -10-185.994 227.807   4
   5  -2  10-45.8430 205.300   1
   5  -2  10 246.579 208.090   6
  -5   2 -11 667.228 261.169   4
   5  -2  11 763.319 287.479   6
   5  -2  11 682.749 295.002   1
  -5   2 -12-160.581 241.084   4
   5  -2  12 285.113 267.526   1
   5  -2  12 26.7357 208.842   6
  -5   2 -13 353.081 258.996   4
   5  -2  13-285.211 285.073   1
  -5   2 -14 1940.26 435.375   4
   5  -2  14 2166.78 495.929   1
  -5   1  13 1319.27 569.980   3
   5  -1 -13 1622.97 414.617   8
   5  -1 -12 333.290 258.830   8
  -5   1  12 491.807 353.947   3
  -5   1  11 4545.20 782.473   3
   5  -1 -11 3673.06 545.553   8
  -5   1  10 1023.79 391.166   3
   5  -1 -10 1400.23 334.352   8
   5  -1  -9 1992.87 413.751   8
  -5   1   9 1655.81 456.889   3
  -5   1   8 187.310 255.389   3
   5  -1  -8-22.4861 217.982   8
  -5   1   7 3498.33 572.793   3
   5  -1  -7 3312.10 485.905   8
  -5   1   6 11921.7 985.085   3
   5  -1  -6 12340.2 865.159   8
  -5   1   5 28073.0 1461.23   3
   5  -1  -5 29782.8 1326.93   8
  -5   1   4 415.763 213.848   3
   5  -1  -4 1244.62 323.240   8
  -5   1   3 11006.4 836.385   3
  -5   1   3 10387.7 428.368   4
   5  -1  -3 10793.5 762.986   8
   5  -1  -2 64065.0 1366.35   1
  -5   1   2 59839.3 1989.71   3
   5  -1  -2 60439.6 1847.77   8
  -5   1   2 63919.6 1345.76   4
   5  -1  -1 26215.5 872.777   1
  -5   1   1 26085.1 1245.33   3
   5  -1  -1 25719.3 1112.11   8
  -5   1   1 26996.7 860.808   4
  -5   1   0 1991.32 247.842   4
  -5   1   0 2319.58 387.068   3
   5  -1   0 2087.14 335.470   8
   5  -1   0 2088.71 267.100   1
   5  -1   1 19022.3 804.582   1
  -5   1  -1 19490.5 976.375   7
  -5   1  -1 17189.0 963.909   3
   5  -1   1 17032.4 871.875   8
  -5   1  -1 19438.8 801.346   4
   5  -1   2 15477.2 762.747   1
  -5   1  -2 18202.0 907.543   7
  -5   1  -2 15940.8 919.260   3
   5  -1   2 16549.0 837.195   8
  -5   1  -2 16752.4 771.114   4
   5  -1   3 5979.29 504.302   1
  -5   1  -3 6148.63 524.893   7
   5  -1   3 5051.78 640.597   5
   5  -1   3 6071.86 500.779   8
  -5   1  -3 6221.09 492.349   4
  -5   1  -4 79.7783 145.095   7
  -5   1  -4 416.053 167.031   4
   5  -1   4 392.548 206.487   5
   5  -1   4 481.117 181.291   1
   5  -1   4 598.930 184.769   8
   5  -1   5 12107.1 760.086   1
  -5   1  -5 14111.9 815.115   7
   5  -1   5 15427.1 945.673   5
   5  -1   5 14193.6 754.468   8
  -5   1  -5 14029.9 800.978   4
   5  -1   6 4393.54 476.133   1
  -5   1  -6 3227.98 431.814   7
  -5   1  -6 4010.17 446.985   4
   5  -1   6 4449.48 510.468   5
   5  -1   6 3988.54 401.146   8
   5  -1   7 10812.6 758.390   1
  -5   1  -7 11632.7 792.408   7
  -5   1  -7 10467.6 737.752   4
  -5   1  -8 2707.34 415.458   7
  -5   1  -8 1762.05 344.381   4
   5  -1   8 2399.50 416.999   1
   5  -1   9 35396.1 1513.08   1
  -5   1  -9 35670.3 1478.14   4
   5  -1  10 10049.3 814.247   1
  -5   1 -10 9530.59 777.617   4
  -5   1 -11 4081.15 530.250   4
   5  -1  11 5022.50 609.442   1
  -5   1 -12 992.779 353.294   4
   5  -1  12 631.601 317.291   1
   5  -1  13 14792.7 1137.77   1
  -5   1 -13 14900.5 1079.56   4
  -5   1 -14 549.680 292.309   4
   5  -1  14 692.679 326.991   1
   5  -1  15-119.398 243.213   1
  -5   1 -15-23.9226 202.617   4
   5   0 -14 1832.44 480.800   2
  -5   0  14 1775.97 626.997   3
   5   0 -14 1302.87 365.280   8
   5   0 -13 789.058 369.357   2
  -5   0  13 1376.65 544.579   3
   5   0 -13 1168.66 344.877   8
   5   0 -12 5428.60 715.052   2
  -5   0  12 5180.23 881.764   3
   5   0 -12 5740.96 685.536   8
   5   0 -11 250.752 279.382   2
  -5   0  11-34.6086 303.087   3
   5   0 -11 105.492 210.559   8
   5   0 -10 10653.2 917.932   2
  -5   0  10 10638.4 1151.81   3
   5   0 -10 9975.74 825.433   8
   5   0  -9 17271.8 1124.21   2
  -5   0   9 16403.6 1318.91   3
   5   0  -9 17313.4 1070.13   8
  -5   0   8 739.713 356.038   3
   5   0  -8 994.159 301.722   8
  -5   0   7 10954.8 1008.92   3
   5   0  -7 9091.68 752.528   8
  -5   0   6 35309.6 1727.12   3
   5   0  -6 33744.6 1407.41   8
  -5   0   5 36759.7 1712.16   3
   5   0  -5 40990.1 1520.65   8
  -5   0   4 345.858 242.577   3
   5   0  -4 507.097 208.058   8
  -5   0   3 498.394 115.134   4
   5   0  -3 522.440 109.408   1
  -5   0   3 640.671 274.747   3
  -5   0   3 454.307 116.488   6
   5   0  -3 542.555 210.052   8
  -5   0   2 280.005 118.124   4
  -5   0   2 330.874 263.951   3
   5   0  -2 247.045 160.325   8
   5   0  -2 163.805 89.1032   1
  -5   0   1 552.167 139.163   4
  -5   0   1 883.990 308.995   3
   5   0  -1 671.017 137.235   1
   5   0  -1 694.412 227.242   8
  -5   0   0 7602.91 677.026   3
   5   0   0 6423.06 553.929   8
  -5   0   0 6411.60 437.654   4
   5   0   0 6797.98 431.970   1
  -5   0  -1 188.218 126.244   4
   5   0   1 68.4323 110.697   1
   5   0   1-244.566 197.161   8
  -5   0  -2 1789.89 285.149   4
   5   0   2 919.748 278.720   5
   5   0   2 1175.00 247.355   8
   5   0   2 1712.77 249.339   1
  -5   0  -3 10131.4 592.714   7
   5   0   3 10313.5 701.650   5
   5   0   3 8431.45 561.463   1
   5   0   3 9710.78 626.073   8
  -5   0  -3 10541.8 639.342   4
  -5   0  -4 3541.43 339.967   7
   5   0   4 3900.77 412.390   5
   5   0   4 3951.23 416.805   8
  -5   0  -4 3635.25 399.655   4
   5   0   4 3684.47 399.137   1
   5   0   5 1979.31 319.247   1
  -5   0  -5 1969.78 252.079   7
  -5   0  -5 2137.86 329.461   4
   5   0   5 2693.69 334.138   5
   5   0   5 1926.63 306.676   8
  -5   0  -6 17125.3 748.804   7
  -5   0  -6 17581.4 922.110   4
   5   0   6 16999.3 903.695   1
  -5   0  -7 3017.60 327.145   7
  -5   0  -7 3476.15 453.825   4
   5   0   7 2578.08 384.902   1
  -5   0  -8 458.679 222.653   4
   5   0   8 504.785 251.453   1
  -5   0  -9 4290.09 512.021   4
   5   0   9 3861.81 493.285   1
  -5   0 -10 63.5683 182.588   4
   5   0  10 787.229 247.412   1
  -5   0 -11 4197.83 529.972   4
   5   0  11 3895.17 540.337   1
   5   0  12 7778.49 774.069   1
  -5   0 -12 8343.92 765.853   4
   5   0  13 9410.03 858.643   1
  -5   0 -13 8737.59 828.466   4
   5   0  14 904.736 327.939   1
  -5   0 -14 360.753 215.939   4
  -5   0 -15 3952.71 617.105   4
   5   0  15 4857.64 684.744   1
   5   1 -14 3775.56 639.483   2
  -5  -1  14 4689.10 941.753   3
   5   1 -14 3266.28 531.323   8
   5   1 -13 39.7589 226.941   2
  -5  -1  13-77.7478 329.636   3
   5   1 -13-91.8895 184.133   8
   5   1 -12 712.743 303.045   2
  -5  -1  12 1682.37 550.749   3
   5   1 -12 1018.27 316.597   8
   5   1 -11 4085.04 576.159   2
  -5  -1  11 3315.14 680.866   3
   5   1 -11 4757.65 589.839   8
   5   1 -10 93.6357 217.188   2
  -5  -1  10-139.062 333.568   3
   5   1 -10 87.7206 226.408   8
   5   1  -9 17996.8 1087.30   2
  -5  -1   9 17661.0 1432.56   3
   5   1  -9 18186.8 1057.22   8
   5   1  -8 3911.59 494.646   2
  -5  -1   8 4528.73 720.330   3
   5   1  -8 3852.21 499.317   8
   5   1  -7 4282.76 501.667   2
  -5  -1   7 3729.58 664.284   3
   5   1  -7 3951.53 488.969   8
   5   1  -6 2155.44 357.704   2
  -5  -1   6 1969.95 447.784   3
   5   1  -6 2300.08 402.507   8
   5   1  -5 32005.2 1242.04   2
  -5  -1   5 32417.7 1650.56   3
  -5  -1   5 33042.2 983.837   6
   5   1  -5 31833.3 1310.39   8
   5   1  -4 256.681 84.4458   1
  -5  -1   4-37.9219 253.820   3
  -5  -1   4 49.3751 115.510   6
   5   1  -4 85.0958 160.430   8
  -5  -1   4 285.408 180.966   4
  -5  -1   3 9639.51 849.906   3
   5   1  -3 9466.44 441.121   1
  -5  -1   3 9070.99 527.635   4
   5   1  -3 9538.40 695.290   8
  -5  -1   2 9408.56 814.073   3
   5   1  -2 8236.93 433.604   1
  -5  -1   2 7972.20 484.597   4
   5   1  -2 8772.47 639.171   8
  -5  -1   1 34998.6 1549.70   3
  -5  -1   1 33597.7 1047.57   4
   5   1  -1 32988.0 970.535   1
   5   1  -1 35527.6 1275.85   8
  -5  -1   0 999.172 195.595   4
   5   1   0 1222.64 197.280   1
   5   1   0 1219.43 273.065   8
  -5  -1  -1 313.565 154.158   4
   5   1   1 170.394 122.514   1
   5   1   1 279.716 166.323   8
   5   1   2 44969.9 1281.30   5
   5   1   2 47555.8 1470.14   8
   5   1   2 45394.3 1317.60   1
  -5  -1  -2 47302.9 1387.45   4
  -5  -1  -3 211.340 169.636   4
   5   1   3 450.516 188.264   1
   5   1   3 348.812 123.412   5
   5   1   3 1165.36 284.750   8
   5   1   4 13459.4 580.696   5
   5   1   4 13066.5 734.498   1
  -5  -1  -4 14684.9 791.298   4
  -5  -1  -5 8351.66 616.258   4
   5   1   5 7628.58 583.319   1
  -5  -1  -6 57917.8 1759.36   4
   5   1   6 57210.8 1726.36   1
  -5  -1  -7 7226.74 621.090   4
   5   1   7 7031.26 610.117   1
  -5  -1  -8 77.2124 185.442   4
   5   1   8-173.667 181.377   1
  -5  -1  -9 9280.42 729.938   4
   5   1   9 8663.66 725.615   1
  -5  -1 -10 41582.4 1622.97   4
   5   1  10 40538.6 1632.20   1
   5   1  11 3346.47 497.344   1
  -5  -1 -11 3521.32 499.074   4
  -5  -1 -12 2019.03 431.924   4
   5   1  12 1604.33 392.556   1
  -5  -1 -13 2415.99 447.759   4
   5   1  13 2204.89 451.680   1
  -5  -1 -14 1505.92 413.093   4
   5   1  14 1781.11 420.232   1
  -5  -1 -15-116.231 263.018   4
   5   1  15-324.246 248.188   1
   5   2 -14 451.584 254.653   2
  -5  -2  14 654.949 429.482   3
   5   2 -13 4267.62 616.495   2
  -5  -2  13 4525.47 886.299   3
   5   2 -13 5011.83 604.456   8
   5   2 -12 8455.42 829.244   2
   5   2 -12 8553.20 759.842   8
  -5  -2  12 7397.21 1057.21   3
   5   2 -11 62.9569 176.689   2
  -5  -2  11 1398.05 529.208   3
   5   2 -11-33.1123 171.570   8
   5   2 -10 22131.6 1227.30   2
  -5  -2  10 20174.2 1622.39   3
   5   2 -10 23381.1 1209.62   8
   5   2  -9 599.434 224.421   2
  -5  -2   9 1490.52 515.386   3
   5   2  -9 494.917 264.348   8
   5   2  -8 26984.1 1235.65   2
  -5  -2   8 24699.6 1689.08   3
   5   2  -8 25702.9 1216.49   8
   5   2  -7 2047.46 339.084   2
  -5  -2   7 1729.59 277.237   6
  -5  -2   7 2238.98 520.852   3
   5   2  -7 1835.03 333.775   8
   5   2  -6 2641.69 375.993   2
  -5  -2   6 2678.81 370.883   6
  -5  -2   6 2331.49 519.033   3
   5   2  -6 2286.22 370.713   8
   5   2  -5 2713.00 347.138   2
  -5  -2   5 1588.80 417.498   3
   5   2  -5 1932.83 221.920   1
  -5  -2   5 2198.59 390.775   6
  -5  -2   5 1736.50 364.909   4
   5   2  -5 1889.39 353.245   8
   5   2  -4 234.655 127.604   2
  -5  -2   4 346.664 235.345   3
  -5  -2   4-45.5306 209.962   6
   5   2  -4 278.214 116.368   1
   5   2  -4 315.070 212.036   8
  -5  -2   4 291.369 153.115   4
   5   2  -3 63.7703 110.813   2
  -5  -2   3 216.869 287.970   3
   5   2  -3 107.911 114.159   1
   5   2  -3-33.9044 156.536   8
  -5  -2   3 450.341 201.842   4
  -5  -2   2 300.716 175.256   4
  -5  -2   2 948.873 388.554   3
   5   2  -2 565.493 160.597   1
   5   2  -2 66.3838 155.549   8
   5   2  -1 26700.1 936.952   1
  -5  -2   1 25883.4 1005.42   4
   5   2  -1 27312.1 1142.27   8
  -5  -2   0 270.080 126.860   4
   5   2   0 511.014 156.217   1
   5   2   0 264.654 173.747   8
   5   2   1 3683.31 252.292   5
   5   2   1 4751.07 416.128   1
   5   2   1 4909.00 495.682   8
  -5  -2  -1 4242.14 415.062   4
   5   2   2 27172.9 641.374   5
   5   2   2 31282.4 1116.33   1
   5   2   2 33226.1 1246.99   8
  -5  -2  -2 30973.4 1151.95   4
   5   2   3 19161.9 877.032   1
  -5  -2  -3 18968.6 907.864   4
   5   2   4 8446.68 596.207   1
  -5  -2  -4 9486.75 662.758   4
   5   2   5 9249.35 656.183   1
  -5  -2  -5 9446.87 668.523   4
  -5  -2  -6 1071.79 269.152   4
   5   2   6 1043.32 271.421   1
  -5  -2  -7 1603.16 314.022   4
   5   2   7 2619.43 410.827   1
  -5  -2  -8 2713.30 415.095   4
   5   2   8 2985.06 430.760   1
  -5  -2  -9 5158.88 557.720   4
   5   2   9 4963.80 564.773   1
  -5  -2 -10 2681.95 445.431   4
   5   2  10 2540.98 432.049   1
  -5  -2 -11 1110.04 336.803   4
   5   2  11 1373.50 340.153   1
  -5  -2 -12-279.581 219.775   4
   5   2  12-0.89571 190.581   1
   5   2  13 295.440 266.462   1
  -5  -2 -13 57.6456 220.109   4
  -5  -2 -14 4942.56 661.287   4
   5   2  14 4062.40 593.310   1
  -5  -2 -15-297.870 285.048   4
   5   2  15 171.347 261.012   1
   5   3 -13 253.317 212.266   2
  -5  -3  13 28.4204 440.649   3
   5   3 -12 2920.33 484.854   2
  -5  -3  12 1835.16 549.442   3
   5   3 -12 2369.69 407.491   8
   5   3 -11 360.666 200.967   2
  -5  -3  11 275.060 323.024   3
   5   3 -11 403.620 186.293   8
   5   3 -10 2754.32 435.395   2
  -5  -3  10 2401.56 615.823   3
   5   3 -10 3659.79 488.304   8
   5   3  -9 2142.51 370.249   2
  -5  -3   9 2579.87 399.146   6
  -5  -3   9 1626.89 533.508   3
   5   3  -9 2551.54 422.682   8
   5   3  -8 1323.72 316.587   8
   5   3  -8 1149.23 264.525   2
  -5  -3   8 1141.06 301.711   6
  -5  -3   8 1136.05 440.204   3
   5   3  -7 222.810 169.071   2
  -5  -3   7-157.799 234.137   6
  -5  -3   7-847.908 470.016   3
   5   3  -7 154.347 167.404   8
   5   3  -6 13097.3 742.771   2
  -5  -3   6 9357.21 1019.37   3
  -5  -3   6 13776.3 1039.01   6
   5   3  -6 12110.0 647.365   1
   5   3  -6 12101.0 823.422   8
   5   3  -5 826.259 202.580   2
   5   3  -5 812.779 200.454   1
  -5  -3   5 203.424 286.087   3
  -5  -3   5 499.693 290.584   6
   5   3  -5 962.942 262.007   8
  -5  -3   5 163.578 295.865   4
   5   3  -4 11223.9 601.838   2
  -5  -3   4 10489.5 1033.26   3
  -5  -3   4 6934.84 859.798   6
   5   3  -4 9867.01 600.669   1
  -5  -3   4 9998.49 839.737   4
   5   3  -4 10004.4 743.509   8
   5   3  -3 253.606 127.990   2
   5   3  -3-60.1653 140.316   1
  -5  -3   3 416.576 319.263   3
   5   3  -3 181.511 156.253   8
  -5  -3   3 204.197 210.317   4
   5   3  -2 7788.12 430.198   2
  -5  -3   2 8777.03 914.202   3
   5   3  -2 7735.32 530.564   1
  -5  -3   2 7436.48 623.911   4
   5   3  -2 6641.02 621.034   8
   5   3  -1 12912.6 499.567   2
   5   3  -1 12203.7 686.031   1
  -5  -3   1 11367.2 728.585   4
   5   3  -1 13743.7 831.585   8
  -5  -3   0 3513.71 435.369   4
   5   3   0 3195.96 383.715   1
  -5  -3  -1 470.583 222.998   4
   5   3   1 293.672 182.581   1
   5   3   2 16854.5 517.360   7
   5   3   2 16838.3 862.932   1
  -5  -3  -2 16969.0 920.184   4
   5   3   3 37727.1 1358.89   1
  -5  -3  -3 39295.7 1408.31   4
  -5  -3  -4 1176.41 296.311   4
   5   3   4 913.180 239.949   1
   5   3   5 2800.40 406.882   1
  -5  -3  -5 2376.33 403.327   4
   5   3   6 47410.5 1614.65   1
  -5  -3  -6 45721.2 1623.60   4
   5   3   7 18919.5 1028.26   1
  -5  -3  -7 18209.3 1037.96   4
   5   3   8 6984.46 671.070   1
  -5  -3  -8 6963.95 648.879   4
  -5  -3  -9 131.988 198.632   4
   5   3   9 361.715 238.149   1
  -5  -3 -10 1677.72 357.544   4
   5   3  10 1355.24 331.758   1
  -5  -3 -11 1428.83 355.539   4
   5   3  11 1598.23 390.537   1
  -5  -3 -12 442.220 255.536   4
   5   3  12 596.541 267.570   1
  -5  -3 -13 335.304 233.110   4
   5   3  13 1308.93 371.328   1
  -5  -3 -14 62.8474 224.538   4
   5   3  14 10.4323 200.032   1
   5   3  15 2623.76 514.186   1
  -5  -3 -15 2706.16 524.155   4
   5   4 -13 11276.9 977.567   2
   5   4 -13 12916.5 1130.50   7
   5   4 -12 965.265 327.312   2
  -5  -4  12 989.515 442.849   3
   5   4 -11 540.866 230.634   2
  -5  -4  11 1040.38 443.725   3
   5   4 -10 3067.96 458.102   2
  -5  -4  10 3630.46 594.447   6
  -5  -4  10 2469.90 607.438   3
   5   4 -10 2744.85 437.875   8
   5   4  -9 5441.58 561.349   2
  -5  -4   9 6129.77 733.366   6
  -5  -4   9 5251.90 831.887   3
   5   4  -9 6324.57 618.155   8
   5   4  -8 1420.64 284.472   2
  -5  -4   8 725.428 273.145   6
  -5  -4   8 601.910 376.412   3
   5   4  -8 1041.07 277.248   8
   5   4  -7 208.569 134.981   1
   5   4  -7 195.182 125.922   2
  -5  -4   7 578.980 344.406   6
  -5  -4   7-723.349 425.036   3
   5   4  -7 158.054 196.083   8
   5   4  -6 828.326 240.767   1
   5   4  -6 985.238 226.834   2
  -5  -4   6 548.321 272.206   3
  -5  -4   6 302.833 317.034   6
   5   4  -6 1129.82 284.306   8
   5   4  -5 5633.45 452.694   2
  -5  -4   5 3266.34 640.818   3
   5   4  -5 4891.07 483.727   1
  -5  -4   5 3118.40 633.808   6
   5   4  -5 4854.18 569.599   8
  -5  -4   5 5601.10 728.074   4
   5   4  -4 16824.2 728.103   2
  -5  -4   4 13110.1 1180.10   3
  -5  -4   4 16698.1 1424.63   6
   5   4  -4 15205.3 844.132   1
  -5  -4   4 15881.0 1142.58   4
   5   4  -3 101.866 90.6092   2
   5   4  -3 152.909 153.462   1
  -5  -4   3 544.557 369.044   3
  -5  -4   3 68.1004 228.829   4
   5   4  -2 986.471 154.482   2
   5   4  -2 1202.89 230.444   7
   5   4  -2 1149.77 275.578   1
  -5  -4   2 1666.55 406.976   4
   5   4  -1 39293.1 1172.29   7
   5   4  -1 35688.0 1345.47   1
  -5  -4   1 34876.8 1445.19   4
  -5  -4   0 685.172 276.752   4
   5   4   0 646.553 163.066   7
   5   4   0 607.980 220.341   1
  -5  -4  -1 341.084 232.700   4
   5   4   1 31.1583 79.1872   7
   5   4   1 401.202 205.208   1
   5   4   2 16772.7 935.367   1
  -5  -4  -2 18084.9 1026.86   4
   5   4   3 6016.93 571.335   1
  -5  -4  -3 6474.03 617.351   4
  -5  -4  -4 2482.72 395.297   4
   5   4   4 2222.81 375.735   1
  -5  -4  -5 174.650 187.453   4
   5   4   5-80.7762 189.895   1
  -5  -4  -6 514.211 261.811   4
   5   4   6 556.813 239.640   1
   5   4   7 373.324 236.643   1
  -5  -4  -7 242.952 219.907   4
  -5  -4  -8 16.3270 195.973   4
   5   4   8 8.08749 186.948   1
  -5  -4  -9 739.526 277.857   4
   5   4   9 568.603 264.373   1
  -5  -4 -10 449.578 255.594   4
   5   4  10 205.601 213.470   1
  -5  -4 -11 2236.44 456.638   4
   5   4  11 1339.62 351.622   1
  -5  -4 -12 3479.53 513.654   4
   5   4  12 3302.93 518.944   1
  -5  -4 -13 194.069 259.669   4
   5   4  13 301.362 227.944   1
  -5  -4 -14 1274.12 361.812   4
   5   4  14 887.346 294.293   1
   5   5 -12 411.514 236.900   2
   5   5 -12 493.558 332.343   7
   5   5 -11 22.5215 180.244   2
   5   5 -11-21.4491 206.433   7
  -5  -5  11 39.5262 289.196   6
   5   5 -10 513.842 223.820   2
   5   5 -10 1242.72 351.327   7
  -5  -5  10 1056.51 379.061   6
   5   5  -9 3460.00 472.822   2
   5   5  -9 2953.66 479.688   7
  -5  -5   9 2618.86 550.286   6
   5   5  -8 1178.63 292.499   2
   5   5  -8 693.490 271.314   7
  -5  -5   8-140.915 343.273   6
  -5  -5   8 219.186 258.873   3
   5   5  -7 443.920 182.597   2
   5   5  -7 359.330 213.526   7
   5   5  -7 44.3472 178.447   1
  -5  -5   7 128.868 268.908   6
  -5  -5   7 282.593 282.224   3
   5   5  -6 466.774 200.771   1
   5   5  -6 603.506 185.795   2
   5   5  -6 581.076 246.937   7
  -5  -5   6-379.799 307.246   3
  -5  -5   6 439.154 352.885   6
   5   5  -5 1532.60 330.244   1
   5   5  -5 923.495 211.183   2
   5   5  -5 961.464 300.675   7
  -5  -5   5 458.149 304.645   3
  -5  -5   5 1033.55 484.955   6
  -5  -5   5 587.577 301.239   4
   5   5  -4 854.980 184.946   2
   5   5  -4 732.105 271.010   1
   5   5  -4 826.052 223.204   7
  -5  -5   4 171.632 239.015   3
  -5  -5   4 888.065 397.070   6
  -5  -5   4 980.197 337.796   4
   5   5  -3 184.640 166.255   1
   5   5  -3 113.313 159.140   7
  -5  -5   3 963.774 424.646   3
  -5  -5   3 979.649 503.926   6
  -5  -5   3-66.9716 280.458   4
   5   5  -2 3319.27 390.063   7
   5   5  -2 3167.04 468.641   1
  -5  -5   2 3141.89 536.438   4
   5   5  -1 15248.4 772.801   7
   5   5  -1 13631.1 909.862   1
  -5  -5   1 12070.5 959.267   4
   5   5   0 15766.0 747.899   7
   5   5   0 13444.2 905.727   1
  -5  -5   0 13231.7 962.521   4
  -5  -5  -1 1386.28 390.634   4
   5   5   1 601.819 261.974   1
  -5  -5  -2 772.603 305.544   4
   5   5   2 882.686 279.032   1
   5   5   3 26890.3 1293.17   1
  -5  -5  -3 27159.2 1348.01   4
  -5  -5  -4 436.271 241.733   4
   5   5   4 699.662 276.201   1
  -5  -5  -5 432.574 287.117   4
   5   5   5 627.578 277.987   1
  -5  -5  -6 204.468 210.639   4
   5   5   6-36.0458 187.634   1
  -5  -5  -7 503.221 269.633   4
   5   5   7 543.476 262.232   1
  -5  -5  -8 858.735 341.519   4
   5   5   8 907.634 296.275   1
   5   5   9-50.7343 209.283   1
  -5  -5  -9 156.010 233.447   4
   5   5  10 6017.88 697.376   1
  -5  -5 -10 7346.94 771.417   4
  -5  -5 -11 392.769 263.282   4
   5   5  11 257.813 232.905   1
  -5  -5 -12 3612.26 594.132   4
   5   5  12 3396.65 562.650   1
  -5  -5 -13 783.848 314.611   4
   5   5  13 505.318 281.341   1
   5   6 -10 200.701 204.668   2
   5   6 -10 214.475 247.745   7
  -5  -6  10 130.912 288.554   6
   5   6  -9 1348.06 366.214   7
  -5  -6   9 130.475 313.483   6
   5   6  -8 6185.39 734.747   7
  -5  -6   8 3611.77 764.621   6
   5   6  -7 3002.44 512.707   7
  -5  -6   7 1390.77 493.599   6
   5   6  -6 105.274 169.103   7
   5   6  -6 148.199 228.289   1
  -5  -6   6 224.642 372.298   6
   5   6  -5 1965.41 405.274   1
   5   6  -5 2756.76 470.260   7
  -5  -6   5 2131.74 488.071   3
  -5  -6   5 2713.63 715.805   6
   5   6  -4 10808.7 851.038   7
  -5  -6   4 7055.67 879.502   3
  -5  -6   4 10630.3 1217.05   6
   5   6  -4 7948.13 771.785   1
  -5  -6   4 9252.73 998.878   4
   5   6  -3 90.4969 240.173   1
   5   6  -3 249.367 196.585   7
  -5  -6   3 1006.04 369.705   3
  -5  -6   3 69.2550 387.872   6
  -5  -6   3-323.624 324.095   4
   5   6  -2 6946.03 621.994   7
   5   6  -2 5617.82 668.803   1
  -5  -6   2 5714.59 728.710   4
   5   6  -1 8345.90 644.783   7
   5   6  -1 7160.57 748.025   1
  -5  -6   1 6700.58 788.912   4
   5   6   0 9097.31 840.408   1
  -5  -6   0 8610.53 873.301   4
   5   6   1-230.416 251.016   1
  -5  -6  -1 1011.82 389.351   4
   5   6   2-253.587 248.509   1
  -5  -6  -2 268.850 289.856   4
  -5  -6  -3-256.533 217.167   4
   5   6   3 160.666 245.471   1
  -5  -6  -4 291.577 324.714   4
   5   6   4 552.803 279.957   1
  -5  -6  -5 522.507 279.062   4
   5   6   5 77.5409 239.973   1
  -5  -6  -6-23.6248 226.277   4
   5   6   6-47.2629 209.703   1
  -5  -6  -7 448.565 305.735   4
   5   6   7 155.612 229.683   1
  -5  -6  -8 221.497 249.676   4
   5   6   8 7.70685 216.426   1
  -5  -6  -9 2339.12 504.358   4
   5   6   9 2166.35 480.322   1
   5   6  10 666.874 279.610   1
  -5  -6 -10 853.733 351.764   4
  -5  -6 -11 1875.44 491.262   4
   5   6  11 2050.76 472.101   1
  -5  -6 -12 267.600 258.280   4
   5   6  12 1014.20 368.906   1
   5   7  -9 286.533 222.897   7
  -5  -7   9-830.997 529.200   6
   5   7  -8 601.417 289.280   7
  -5  -7   8 601.068 427.698   6
   5   7  -7 109.466 268.340   7
  -5  -7   7-34.3159 386.229   6
   5   7  -6 2483.56 509.252   7
   5   7  -6 1944.22 435.753   1
  -5  -7   6 2454.16 706.520   6
   5   7  -5 728.318 315.865   1
   5   7  -5 771.561 325.856   7
  -5  -7   5 338.263 416.023   6
   5   7  -4 12946.8 989.199   7
  -5  -7   4 14565.8 1427.57   6
   5   7  -4 10246.5 970.868   1
   5   7  -3 1111.39 363.998   1
   5   7  -3 1196.37 330.406   7
  -5  -7   3 2190.07 660.797   6
  -5  -7   3 1050.86 442.002   4
   5   7  -2 884.821 313.919   1
  -5  -7   2 1356.92 567.964   6
  -5  -7   2 934.374 390.928   4
   5   7  -1 496.850 305.449   1
  -5  -7   1 367.193 298.557   4
   5   7   0 7586.64 826.670   1
  -5  -7   0 6588.45 830.098   4
   5   7   1 861.955 355.828   1
  -5  -7  -1 929.730 349.710   4
   5   7   2 319.913 239.643   1
  -5  -7  -2 1274.00 427.697   4
   5   7   3 927.403 435.035   1
  -5  -7  -3 907.339 408.899   4
   5   7   4 1167.72 398.732   1
  -5  -7  -4 2806.56 576.803   4
   5   7   5-410.300 322.078   1
  -5  -7  -5 823.296 380.733   4
  -5  -7  -6 3162.15 591.717   4
   5   7   6 2510.15 524.900   1
   5   7   7 7893.53 892.876   1
  -5  -7  -7 8119.87 914.545   4
  -5  -7  -8 1398.34 431.704   4
   5   7   8 1394.83 452.454   1
  -5  -7  -9 1472.70 454.228   4
   5   7   9 2212.96 521.183   1
  -5  -7 -10 3601.37 625.806   4
   5   7  10 3519.72 624.195   1
   5   8  -6 382.832 325.547   7
   5   8  -6-30.3199 246.154   1
  -5  -8   6-221.061 339.654   6
   5   8  -5 5521.96 787.982   1
   5   8  -5 6044.04 784.202   7
  -5  -8   5 6317.04 1009.10   6
   5   8  -4 1.70933 260.890   1
  -5  -8   4 1652.93 576.262   6
   5   8  -3 2599.75 627.320   1
  -5  -8   3 2214.77 616.857   6
   5   8  -2 878.107 371.924   1
  -5  -8   2 1627.77 593.028   6
  -5  -8   2 831.060 394.919   4
   5   8  -1 182.432 284.324   1
  -5  -8   1 165.997 334.794   6
  -5  -8   1-597.395 469.619   4
   5   8   0-114.697 301.001   1
  -5  -8   0-796.545 452.479   4
   5   8   1 288.202 287.824   1
  -5  -8  -1-144.219 362.696   4
   5   8   2 240.282 361.163   1
  -5  -8  -2 41.2120 268.742   4
   5   8   3-71.5523 270.990   1
  -5  -8  -3 106.810 321.800   4
   5   8   4 606.927 371.855   1
  -5  -8  -4 841.213 417.054   4
   5   8   5 46.0018 314.873   1
  -5  -8  -5 234.758 329.398   4
   5   8   6 279.066 306.696   1
  -5  -8  -6 1375.33 452.683   4
   5   8   7 2184.24 554.199   1
  -5  -8  -7 2704.96 608.335   4
   5   8   8 1071.81 470.528   1
  -5  -8  -8 415.672 313.262   4
   5   9   0 1366.31 450.697   1
  -5  -9   0 16.0881 366.456   6
  -5  -9   0 713.694 401.653   4
   5   9   1 769.223 401.045   1
  -5  -9  -1-84.3257 312.101   4
   5   9   2 416.116 364.185   1
  -6   5   5-24.9656 258.701   3
   6  -5  -5 715.005 322.415   8
  -6   5   4-156.149 265.211   3
   6  -5  -4 260.503 268.451   8
   6  -5  -3 6653.60 817.446   8
   6  -5  -2 815.345 288.886   8
  -6   5   1 121.109 330.956   7
   6  -5  -1 131.728 203.651   8
  -6   5   0-14.2909 317.627   7
   6  -5   0 503.164 255.183   8
  -6   5  -1 20616.0 1573.81   7
   6  -5   1 27555.4 1918.57   5
   6  -5   1 21517.3 1321.88   8
  -6   5  -2 471.685 393.783   7
   6  -5   2 1904.47 622.344   5
  -6   5  -3 783.764 366.278   7
   6  -5   3 1125.70 498.940   5
  -6   5  -4 196.147 291.375   7
   6  -5   4 867.520 454.097   5
  -6   5  -5 430.891 375.225   7
   6  -5   5-300.159 356.218   5
  -6   5  -6 461.254 327.952   7
   6  -5   6 492.720 333.501   5
  -6   5  -7 486.495 349.486   7
   6  -5   7-939.372 615.591   5
  -6   4   8 3636.71 652.183   3
   6  -4  -8 2412.38 541.344   8
  -6   4   7 7966.62 908.870   3
   6  -4  -7 8219.92 919.394   8
  -6   4   6 16947.8 1260.81   3
   6  -4  -6 18595.6 1326.42   8
  -6   4   5 1100.80 341.387   3
   6  -4  -5 1208.61 370.504   8
  -6   4   4 5468.75 689.272   3
   6  -4  -4 5463.73 732.583   8
  -6   4   3 1561.02 371.308   3
   6  -4  -3 871.567 332.447   8
  -6   4   2 1194.30 348.954   3
   6  -4  -2 1888.74 429.812   8
  -6   4   1 959.279 314.436   3
   6  -4  -1 176.233 208.653   8
  -6   4   0 340.855 342.591   7
  -6   4   0 263.325 223.799   3
   6  -4   0 227.148 264.723   8
  -6   4  -1 115.807 256.655   7
   6  -4   1 508.672 233.198   8
  -6   4  -2 6878.93 856.283   7
   6  -4   2 9153.76 1111.42   5
   6  -4   2 7941.97 737.720   8
  -6   4  -3-352.923 385.122   7
   6  -4   3 302.844 367.274   5
  -6   4  -4 7969.46 921.586   7
   6  -4   4 8596.15 1119.79   5
  -6   4  -5 3504.44 656.267   7
   6  -4   5 2443.73 628.345   5
  -6   4  -6 10662.2 1049.50   7
   6  -4   6 7288.10 1045.44   5
  -6   4  -7 2823.80 592.096   7
   6  -4   7 1702.50 551.521   5
  -6   4  -8 2020.56 492.795   7
   6  -4   8 1301.16 513.460   5
  -6   4  -9 674.442 363.280   7
   6  -4   9 463.065 257.642   6
  -6   4 -10 42.4555 216.766   4
   6  -4  10-325.587 288.366   6
  -6   3   9 361.822 293.658   3
   6  -3  -9 1042.76 400.157   8
  -6   3   8-599.830 399.244   3
   6  -3  -8-405.008 299.795   8
  -6   3   7 389.187 276.217   3
   6  -3  -7-162.170 271.080   8
  -6   3   6 7403.96 824.360   3
   6  -3  -6 8624.55 900.660   8
  -6   3   5 1029.71 341.689   3
   6  -3  -5 1187.00 359.932   8
  -6   3   4 2258.60 451.002   3
   6  -3  -4 2405.65 478.528   8
  -6   3   3 2385.89 456.922   3
   6  -3  -3 3392.56 526.811   8
  -6   3   2 20659.8 1242.22   3
   6  -3  -2 21167.5 1238.36   8
  -6   3   1 727.193 273.410   3
   6  -3  -1 565.698 237.283   8
  -6   3   0-21.8676 219.397   7
  -6   3   0-362.816 234.882   3
   6  -3   0 226.243 223.202   8
  -6   3  -1-187.706 259.951   7
  -6   3  -1 256.547 148.919   4
  -6   3  -1 91.9178 150.601   3
   6  -3   1 137.039 196.536   8
  -6   3  -2 963.401 366.328   7
  -6   3  -2 401.505 170.790   4
  -6   3  -2 189.950 169.982   3
   6  -3   2 774.896 407.264   5
   6  -3   2 628.544 279.232   8
  -6   3  -3 645.283 346.595   7
  -6   3  -3-32.2552 157.459   4
  -6   3  -3 233.994 199.175   3
   6  -3   3 449.556 348.478   5
   6  -3   3 117.558 177.629   8
  -6   3  -4 5418.13 691.778   7
  -6   3  -4 5399.53 573.984   3
   6  -3   4 3597.63 696.949   5
   6  -3   4 5712.66 587.903   8
  -6   3  -4 5063.08 541.812   4
  -6   3  -5 3026.38 559.463   7
  -6   3  -5 2864.18 443.028   4
   6  -3   5 1601.41 487.701   5
  -6   3  -6 5083.12 710.744   7
  -6   3  -6 3980.67 516.960   4
   6  -3   6 3923.96 728.203   5
  -6   3  -7 1608.54 453.622   7
  -6   3  -7 885.743 286.557   4
   6  -3   7 1283.79 506.811   5
  -6   3  -8 22490.4 1425.24   7
   6  -3   8 24364.0 1705.25   5
  -6   3  -8 20810.2 1241.27   4
  -6   3  -9 286.427 251.280   4
  -6   3 -10 7173.48 766.940   4
  -6   3 -11 395.570 279.097   4
  -6   2  10 10629.3 1143.22   3
   6  -2 -10 10136.5 989.997   8
  -6   2   9 4151.44 724.232   3
   6  -2  -9 4497.76 686.487   8
  -6   2   8-195.340 315.658   3
   6  -2  -8 325.241 258.971   8
  -6   2   7 15529.8 1233.86   3
   6  -2  -7 18695.9 1239.86   8
  -6   2   6 11778.4 1041.68   3
   6  -2  -6 13712.0 1044.44   8
  -6   2   5 1528.73 405.745   3
   6  -2  -5 1972.51 434.796   8
  -6   2   4 736.834 313.740   3
   6  -2  -4 1076.81 320.504   8
  -6   2   3 4773.46 626.192   3
   6  -2  -3 5410.28 625.738   8
  -6   2   2 2626.78 461.571   3
   6  -2  -2 2581.35 431.203   8
  -6   2   1 7746.00 739.684   3
   6  -2  -1 9097.56 759.960   8
  -6   2   0 300.692 140.840   4
  -6   2   0 61.6918 178.480   3
   6  -2   0 311.493 213.878   8
   6  -2   1 24848.3 1079.38   1
  -6   2  -1 23141.5 1238.11   3
   6  -2   1 23013.4 1172.89   8
  -6   2  -1 25093.3 1025.66   4
  -6   2  -2 2217.96 423.955   7
  -6   2  -2 2506.32 341.456   4
  -6   2  -2 2248.98 393.919   3
   6  -2   2 2479.18 357.009   1
   6  -2   2 2138.82 550.419   5
   6  -2   2 2909.44 431.452   8
  -6   2  -3 232.538 218.840   7
  -6   2  -3 292.186 151.801   4
  -6   2  -3 277.980 227.019   3
   6  -2   3-540.660 423.786   5
   6  -2   3 480.179 205.114   1
   6  -2   3 269.932 182.283   8
  -6   2  -4 164.291 257.481   7
  -6   2  -4 660.597 244.507   4
   6  -2   4 551.828 227.210   1
  -6   2  -4 538.209 266.315   3
   6  -2   4 39.6563 238.871   5
   6  -2   4 233.809 190.284   8
  -6   2  -5 28375.2 1386.53   7
   6  -2   5 26497.3 1265.53   1
  -6   2  -5 26306.3 1269.15   3
   6  -2   5 27407.6 1641.43   5
   6  -2   5 28521.4 1246.26   8
  -6   2  -5 28667.5 1277.74   4
   6  -2   6 340.935 200.383   1
  -6   2  -6 313.243 216.347   7
  -6   2  -6 67.5874 171.293   4
   6  -2   6 412.507 289.264   5
   6  -2   7 135.882 184.977   1
  -6   2  -7-114.892 222.687   7
  -6   2  -7-335.040 239.928   4
   6  -2   7-276.030 212.191   5
  -6   2  -8 85.6452 191.435   4
   6  -2   8-22.0987 182.188   1
  -6   2  -9 152.794 205.919   4
   6  -2   9 79.8864 212.376   1
  -6   2 -10 648.192 278.325   4
   6  -2  10 1293.70 370.573   1
  -6   2 -11 3128.23 537.295   4
   6  -2  11 3680.78 576.017   1
  -6   2 -12 1908.86 434.397   4
   6  -2  12 1616.88 428.509   1
  -6   1  11-376.794 364.177   3
   6  -1 -11 533.842 284.314   8
  -6   1  10 1268.42 492.547   3
   6  -1 -10 1201.56 360.888   8
  -6   1   9 2624.04 606.068   3
   6  -1  -9 3194.91 539.938   8
  -6   1   8 1078.05 396.273   3
   6  -1  -8 1350.35 389.400   8
  -6   1   7 1585.73 403.186   3
   6  -1  -7 1499.63 385.127   8
  -6   1   6 405.234 304.194   3
   6  -1  -6 739.955 335.316   8
  -6   1   5 2591.51 504.594   3
   6  -1  -5 2490.01 435.450   8
  -6   1   4-52.3410 242.933   3
   6  -1  -4 617.121 294.912   8
  -6   1   3 5259.34 655.305   3
   6  -1  -3 4920.43 568.602   8
  -6   1   2 1435.46 358.738   3
   6  -1  -2 1893.22 368.229   8
  -6   1   1 2221.65 268.933   4
  -6   1   1 2414.63 450.647   3
   6  -1  -1 2581.18 412.170   8
  -6   1   0 269.626 143.732   4
   6  -1   0 214.102 133.530   1
  -6   1   0 446.898 234.137   3
   6  -1   0 341.695 223.711   8
   6  -1   1 22577.3 968.529   1
  -6   1  -1 19847.0 1146.64   3
   6  -1   1 22288.0 1112.43   8
  -6   1  -1 23176.2 962.626   4
  -6   1  -2 364.884 170.690   4
  -6   1  -2 500.112 250.682   3
   6  -1   2-128.055 348.331   5
   6  -1   2 315.958 192.392   8
   6  -1   2 194.013 158.334   1
  -6   1  -3 10246.1 751.477   7
   6  -1   3 10642.5 704.454   1
   6  -1   3 10332.3 731.017   8
  -6   1  -3 10269.6 807.044   3
   6  -1   3 10700.4 970.428   5
  -6   1  -3 11094.4 714.364   4
   6  -1   4 4791.73 493.291   1
  -6   1  -4 5151.76 538.043   7
   6  -1   4 4981.39 622.630   5
   6  -1   4 5211.02 518.137   8
  -6   1  -4 4264.64 474.491   4
   6  -1   5 38714.5 1468.26   1
  -6   1  -5 41530.2 1492.83   7
   6  -1   5 42838.5 1755.99   5
   6  -1   5 41878.9 1517.15   8
  -6   1  -5 39061.0 1482.64   4
   6  -1   6 5825.03 595.675   1
  -6   1  -6 6745.04 589.924   7
   6  -1   6 6936.01 685.194   5
   6  -1   6 6875.27 611.133   8
  -6   1  -6 6573.70 611.997   4
  -6   1  -7 4028.42 500.259   4
   6  -1   7 4981.77 590.612   5
   6  -1   7 4500.74 533.364   1
   6  -1   8-40.9761 195.213   1
  -6   1  -8 35.3853 194.187   4
   6  -1   9 17174.3 1087.13   1
  -6   1  -9 16710.2 1064.37   4
  -6   1 -10-93.0527 213.880   4
   6  -1  10 142.274 211.973   1
  -6   1 -11 1626.62 403.326   4
   6  -1  11 1657.42 390.255   1
  -6   1 -12 1538.69 399.498   4
   6  -1  12 1544.40 422.407   1
  -6   1 -13 3504.96 565.577   4
   6  -1  13 2877.41 542.749   1
  -6   0  12 528.881 387.263   3
   6   0 -12-17.5086 209.447   8
  -6   0  11 8557.00 1106.06   3
   6   0 -11 9321.32 906.307   8
  -6   0  10 7711.59 1001.54   3
   6   0 -10 6414.13 739.396   8
  -6   0   9 17153.9 1472.50   3
   6   0  -9 18945.8 1225.86   8
  -6   0   8-54.6760 317.833   3
   6   0  -8-323.896 242.753   8
  -6   0   7 772.816 418.349   3
   6   0  -7 657.217 291.767   8
  -6   0   6 8634.31 930.486   3
   6   0  -6 8006.12 743.482   8
  -6   0   5 39.8104 253.649   3
   6   0  -5 278.356 224.259   8
  -6   0   4 1026.11 324.821   3
   6   0  -4 1327.64 348.545   8
  -6   0   3 280.657 269.115   3
   6   0  -3 659.109 257.308   8
  -6   0   2 36536.2 1696.78   3
  -6   0   2 37086.6 1109.83   4
   6   0  -2 36850.3 1489.76   8
  -6   0   1 1599.80 243.746   4
   6   0  -1 1406.43 217.762   1
  -6   0   1 1158.28 290.069   3
   6   0  -1 1098.77 279.317   8
  -6   0   0 5969.71 659.036   3
   6   0   0 4718.42 526.487   8
  -6   0   0 6128.19 475.379   4
   6   0   0 5336.49 426.865   1
  -6   0  -1 9560.36 807.980   3
   6   0   1 10525.1 740.309   8
  -6   0  -1 11450.2 678.786   4
   6   0   1 10318.4 617.959   1
   6   0   2 47411.6 1879.09   5
   6   0   2 47329.2 1614.33   8
  -6   0  -2 51628.1 1576.22   4
   6   0   2 47295.4 1445.17   1
   6   0   3 4104.33 484.758   5
  -6   0  -3 4570.68 467.538   4
   6   0   3 4074.12 472.339   8
   6   0   3 4399.41 444.639   1
  -6   0  -4 1116.85 283.210   4
   6   0   4 636.389 209.300   1
   6   0   4 647.670 208.953   5
   6   0   4 617.238 199.969   8
  -6   0  -5 113.396 158.047   4
   6   0   5 22.4469 141.457   1
   6   0   5 118.313 168.777   5
   6   0   5 248.587 175.370   8
  -6   0  -6 474.392 219.670   4
   6   0   6 430.490 194.752   1
   6   0   6 751.136 220.422   5
  -6   0  -7 1686.92 374.745   4
   6   0   7 1671.08 339.360   1
  -6   0  -8 1769.64 362.457   4
   6   0   8 2019.12 387.035   1
  -6   0  -9 789.684 274.559   4
   6   0   9 856.661 323.323   1
  -6   0 -10 348.221 255.915   4
   6   0  10 1112.73 326.561   1
  -6   0 -11 1585.65 391.028   4
   6   0  11 2073.28 444.514   1
  -6   0 -12 2675.81 510.753   4
   6   0  12 3090.77 551.189   1
  -6   0 -13 274.033 262.426   4
   6   0  13 499.417 257.988   1
   6   0  14 868.700 353.845   1
  -6   0 -14 1307.07 385.931   4
   6   1 -12 132.829 214.519   2
  -6  -1  12 26.6429 352.931   3
   6   1 -12 108.070 214.551   8
   6   1 -11-557.055 302.464   2
  -6  -1  11 1217.64 595.020   3
   6   1 -11-156.793 242.495   8
   6   1 -10 846.330 331.643   2
  -6  -1  10 1267.56 553.152   3
   6   1 -10 532.251 336.761   8
   6   1  -9 1039.11 321.239   2
  -6  -1   9 152.381 318.742   3
   6   1  -9 718.895 262.594   8
  -6  -1   8-246.243 351.229   3
   6   1  -8 139.333 205.117   8
  -6  -1   7 62.8783 267.936   3
   6   1  -7-408.383 235.547   8
  -6  -1   6 5709.72 787.718   3
   6   1  -6 5734.08 630.646   8
  -6  -1   5-233.370 360.482   3
   6   1  -5 239.836 235.134   8
  -6  -1   4 1708.19 440.884   3
   6   1  -4 2045.67 383.633   8
  -6  -1   3 13511.9 1106.02   3
   6   1  -3 12683.3 880.820   8
  -6  -1   2 11796.6 995.591   3
  -6  -1   2 11801.1 662.438   4
   6   1  -2 11285.8 822.093   8
   6   1  -2 11775.7 593.144   1
  -6  -1   1 6043.19 729.826   3
  -6  -1   1 5606.39 460.556   4
   6   1  -1 5662.37 563.593   8
   6   1  -1 5766.48 425.552   1
  -6  -1   0 1660.10 274.847   4
  -6  -1   0 1678.94 386.482   3
   6   1   0 1403.06 226.344   1
   6   1   0 1547.64 323.362   8
   6   1   1 13766.3 858.177   8
  -6  -1  -1 12793.2 733.798   4
   6   1   1 13922.5 713.513   1
   6   1   2 21652.1 948.231   5
   6   1   2 21099.4 1073.67   8
  -6  -1  -2 22543.3 1009.96   4
   6   1   2 21897.5 946.399   1
   6   1   3 5424.25 543.454   8
   6   1   3 5168.03 413.216   5
  -6  -1  -3 6130.44 544.264   4
   6   1   3 4595.43 464.454   1
  -6  -1  -4 836.031 249.531   4
   6   1   4 573.170 193.888   1
   6   1   4 955.506 184.535   5
   6   1   4 761.346 217.063   8
  -6  -1  -5 10143.5 743.912   4
   6   1   5 11064.0 744.751   1
  -6  -1  -6 20390.5 1082.23   4
   6   1   6 17973.7 1005.76   1
  -6  -1  -7 8904.74 734.397   4
   6   1   7 7879.61 678.042   1
  -6  -1  -8 3307.79 487.200   4
   6   1   8 2613.59 423.313   1
   6   1   9 972.886 305.565   1
  -6  -1  -9 1569.86 371.403   4
  -6  -1 -10 10524.8 868.939   4
   6   1  10 11272.1 917.541   1
  -6  -1 -11 2347.76 457.057   4
   6   1  11 2972.25 507.257   1
  -6  -1 -12-285.716 289.793   4
   6   1  12 74.2242 214.611   1
  -6  -1 -13 177.234 224.020   4
   6   1  13 580.805 298.754   1
   6   1  14 9797.39 962.352   1
  -6  -1 -14 10489.9 1006.29   4
   6   2 -12 2495.45 515.240   2
  -6  -2  12 1733.02 639.246   3
   6   2 -12 3418.74 547.951   8
   6   2 -11 1070.62 343.079   2
  -6  -2  11 916.976 461.555   3
   6   2 -11 1734.77 406.680   8
   6   2 -10 264.166 251.139   2
  -6  -2  10-191.932 334.713   3
   6   2 -10-1.20386 186.675   8
   6   2  -9 2414.76 422.343   2
  -6  -2   9 1411.68 462.066   3
   6   2  -9 2626.83 447.537   8
   6   2  -8 514.002 211.180   2
  -6  -2   8 444.420 305.500   3
   6   2  -8 579.627 226.532   8
   6   2  -7 1043.42 294.741   2
  -6  -2   7 312.713 283.564   3
   6   2  -7 966.551 314.794   8
   6   2  -6 3017.12 417.386   2
  -6  -2   6 3184.99 649.959   3
   6   2  -6 3851.63 511.574   8
  -6  -2   5 23319.1 1590.65   3
   6   2  -5 20589.7 1174.92   8
  -6  -2   4 123.759 258.497   3
   6   2  -4-142.228 190.665   8
  -6  -2   3 4882.66 703.580   3
   6   2  -3 4535.29 376.802   1
  -6  -2   3 5284.69 521.783   4
   6   2  -3 4787.23 548.501   8
  -6  -2   2 40818.8 1932.51   3
   6   2  -2 39338.6 1192.82   1
  -6  -2   2 39816.3 1362.08   4
   6   2  -2 40197.9 1546.54   8
  -6  -2   1 6327.11 795.244   3
   6   2  -1 5388.50 443.947   1
  -6  -2   1 6218.45 541.331   4
   6   2  -1 5121.15 568.154   8
   6   2   0 7058.17 522.745   1
  -6  -2   0 7274.04 565.248   4
   6   2   0 7030.00 645.100   8
   6   2   1 4903.78 448.026   1
   6   2   1 4927.33 537.936   8
  -6  -2  -1 4996.21 489.646   4
  -6  -2  -2 1781.81 320.240   4
   6   2   2 2094.75 318.066   1
   6   2   2 1737.11 339.037   8
  -6  -2  -3 1429.70 302.750   4
   6   2   3 1037.27 243.474   1
  -6  -2  -4 857.547 261.912   4
   6   2   4 473.766 188.618   1
  -6  -2  -5 351.394 182.127   4
   6   2   5 465.350 203.927   1
  -6  -2  -6-218.982 202.768   4
   6   2   6 19.6754 153.627   1
  -6  -2  -7 5918.59 633.647   4
   6   2   7 6370.78 618.583   1
  -6  -2  -8 163.584 195.444   4
   6   2   8 23.4356 208.312   1
  -6  -2  -9 7143.78 710.602   4
   6   2   9 6132.31 658.744   1
  -6  -2 -10 3827.29 545.989   4
   6   2  10 4758.13 610.375   1
  -6  -2 -11 1276.73 374.134   4
   6   2  11 1234.63 352.846   1
   6   2  12 2751.46 494.705   1
  -6  -2 -12 1554.12 403.143   4
   6   2  13 1737.15 422.250   1
  -6  -2 -13 1199.88 363.353   4
  -6  -2 -14 1475.53 417.708   4
   6   2  14 2109.21 497.857   1
   6   3 -12 1007.65 330.462   2
  -6  -3  12 1649.88 647.256   3
   6   3 -12 1368.58 356.140   8
   6   3 -11 550.731 255.783   2
  -6  -3  11 166.842 368.326   3
   6   3 -11 113.868 177.252   8
   6   3 -10-258.407 187.407   2
  -6  -3  10-66.5150 323.479   3
   6   3 -10-21.6595 184.518   8
   6   3  -9 461.795 206.364   2
  -6  -3   9 707.499 499.779   3
   6   3  -9 660.155 288.196   8
   6   3  -8 583.733 229.233   2
  -6  -3   8 161.283 391.804   3
   6   3  -8 487.321 219.629   8
   6   3  -7 69.1934 136.421   2
  -6  -3   7-1258.97 570.170   3
   6   3  -7-153.052 215.315   8
   6   3  -6 13000.2 804.056   2
  -6  -3   6 10293.7 1170.14   3
   6   3  -6 13970.9 963.216   8
   6   3  -5 1122.53 259.656   2
  -6  -3   5 1025.66 449.153   3
  -6  -3   5 493.727 313.106   6
   6   3  -5 1056.76 285.380   8
  -6  -3   4 1338.71 462.717   3
  -6  -3   4 161.751 241.365   6
   6   3  -4 981.036 215.538   1
   6   3  -4 918.040 273.275   8
  -6  -3   4 1037.97 326.842   4
  -6  -3   3 1323.64 463.775   3
   6   3  -3 1049.40 220.048   1
   6   3  -3 926.000 277.599   8
  -6  -3   3 1299.46 359.529   4
  -6  -3   2 6997.08 865.327   3
   6   3  -2 7542.55 554.470   1
  -6  -3   2 7779.11 657.563   4
   6   3  -2 8229.17 716.721   8
   6   3  -1 12823.9 738.372   1
  -6  -3   1 12106.5 803.339   4
   6   3  -1 12411.4 868.599   8
  -6  -3   0 303.147 174.269   4
   6   3   0 413.441 217.381   8
   6   3   0 411.162 157.629   1
  -6  -3  -1 987.185 296.803   4
   6   3   1 915.575 248.306   1
   6   3   2 15616.9 876.033   1
  -6  -3  -2 16755.7 970.188   4
   6   3   3 4063.38 468.528   1
  -6  -3  -3 4716.76 551.300   4
   6   3   4 5302.91 557.319   1
  -6  -3  -4 5567.48 602.739   4
  -6  -3  -5 1381.26 330.188   4
   6   3   5 826.145 252.288   1
  -6  -3  -6 649.829 260.234   4
   6   3   6 204.125 185.422   1
   6   3   7 5791.66 611.620   1
  -6  -3  -7 5569.87 630.345   4
  -6  -3  -8-179.259 255.095   4
   6   3   8 339.966 229.160   1
  -6  -3  -9 5119.64 638.315   4
   6   3   9 5851.66 645.724   1
  -6  -3 -10 380.425 262.545   4
   6   3  10 276.155 205.101   1
  -6  -3 -11 8362.62 829.098   4
   6   3  11 9073.77 836.530   1
  -6  -3 -12 2047.49 446.638   4
   6   3  12 1421.88 389.255   1
  -6  -3 -13 8611.47 876.971   4
   6   3  13 8610.31 887.540   1
  -6  -3 -14 4263.86 685.415   4
   6   3  14 5789.89 743.273   1
   6   4 -11 509.572 264.881   2
  -6  -4  11 628.161 450.273   3
   6   4 -11 134.397 209.979   8
   6   4 -10 3446.61 505.505   2
  -6  -4  10 2540.39 689.300   3
   6   4 -10 4585.20 597.156   8
   6   4  -9 10436.2 814.218   2
  -6  -4   9 7104.17 1081.01   3
   6   4  -9 8544.49 793.927   8
  -6  -4   8 4966.49 885.192   3
   6   4  -8 7784.00 756.513   8
  -6  -4   7 1016.05 370.612   6
  -6  -4   7-266.943 355.067   3
   6   4  -7 607.447 286.352   8
  -6  -4   6 1162.96 474.065   3
  -6  -4   6 3451.04 616.402   6
   6   4  -6 3700.75 525.576   8
  -6  -4   5 18111.8 1532.86   3
  -6  -4   5 19607.7 1543.28   6
   6   4  -5 23737.8 1064.43   1
  -6  -4   5 28575.0 1698.42   4
   6   4  -5 24320.0 1321.17   8
   6   4  -4 506.269 194.662   1
  -6  -4   4 1146.49 493.517   3
  -6  -4   4 270.889 316.177   6
   6   4  -4 444.366 261.980   8
  -6  -4   4-145.688 232.359   4
  -6  -4   3 433.787 385.709   3
   6   4  -3 313.864 171.262   1
  -6  -4   3 183.642 248.055   4
  -6  -4   2 7171.26 927.457   3
   6   4  -2 6542.20 577.861   1
  -6  -4   2 7126.73 694.184   4
   6   4  -1 8015.03 530.735   7
   6   4  -1 6920.22 599.214   1
  -6  -4   1 8333.41 728.502   4
  -6  -4   0-267.676 222.400   4
   6   4   0 217.664 196.285   1
  -6  -4  -1-114.568 201.520   4
   6   4   1-23.7573 155.279   1
   6   4   2 5158.42 552.819   1
  -6  -4  -2 5882.58 633.274   4
  -6  -4  -3 590.612 244.030   4
   6   4   3 383.776 214.128   1
  -6  -4  -4 3905.23 521.368   4
   6   4   4 3061.86 447.741   1
   6   4   5 1078.28 288.998   1
  -6  -4  -5 1393.76 335.672   4
  -6  -4  -6 5260.00 621.660   4
   6   4   6 5138.17 590.602   1
   6   4   7 5665.70 632.399   1
  -6  -4  -7 6041.03 695.527   4
  -6  -4  -8 645.996 269.918   4
   6   4   8 421.954 237.277   1
  -6  -4  -9 580.390 305.404   4
   6   4   9 353.084 237.890   1
   6   4  10 5917.99 690.191   1
  -6  -4 -10 7747.96 791.540   4
  -6  -4 -11-42.1865 235.994   4
   6   4  11 348.276 302.415   1
  -6  -4 -12-236.348 263.955   4
   6   4  12-412.586 299.242   1
  -6  -4 -13 17.9295 215.750   4
   6   4  13 84.8203 237.026   1
   6   5 -10 2111.89 458.767   7
   6   5  -9 3306.32 532.207   7
  -6  -5   9 2172.32 635.317   3
   6   5  -8 1808.89 387.607   7
  -6  -5   8 837.017 397.409   6
  -6  -5   8 943.924 395.121   3
   6   5  -7 909.541 287.394   7
  -6  -5   7 208.255 386.676   3
  -6  -5   7 257.330 330.379   6
   6   5  -6 234.202 184.184   7
   6   5  -6 593.242 225.129   1
  -6  -5   6-504.712 495.958   3
  -6  -5   6-326.156 397.998   6
   6   5  -5 6018.04 613.214   7
  -6  -5   5 3619.28 745.690   3
  -6  -5   5 4089.97 790.618   6
   6   5  -5 5115.06 550.057   1
  -6  -5   5 4944.78 780.717   4
   6   5  -4 1150.81 269.961   7
   6   5  -4 1328.91 287.156   1
  -6  -5   4 1176.45 514.104   3
  -6  -5   4 2571.54 697.506   6
  -6  -5   4-21.4678 350.063   4
   6   5  -3 1536.53 300.420   7
   6   5  -3 1342.52 323.151   1
  -6  -5   3 1548.97 497.750   3
  -6  -5   3 1522.07 626.133   6
  -6  -5   3 918.697 326.716   4
  -6  -5   2 2094.64 566.471   3
   6   5  -2 603.433 281.395   1
  -6  -5   2 639.750 279.478   4
   6   5  -1 4641.82 557.554   1
  -6  -5   1 6969.56 737.436   4
   6   5   0 452.203 226.201   1
  -6  -5   0 989.790 343.173   4
  -6  -5  -1 1924.05 410.430   4
   6   5   1 1146.39 302.171   1
  -6  -5  -2-29.6132 222.522   4
   6   5   2 70.0872 180.641   1
  -6  -5  -3 304.095 274.157   4
   6   5   3-7.80469 181.061   1
  -6  -5  -4 155.607 257.314   4
   6   5   4 563.675 271.575   1
  -6  -5  -5 2573.91 483.519   4
   6   5   5 1792.19 399.136   1
   6   5   6 11074.7 903.408   1
  -6  -5  -6 11353.9 987.619   4
   6   5   7 734.484 321.065   1
  -6  -5  -7 839.741 333.273   4
  -6  -5  -8 4243.70 631.010   4
   6   5   8 4462.75 613.830   1
  -6  -5  -9 5782.27 706.239   4
   6   5   9 7104.50 768.082   1
  -6  -5 -10 4668.37 657.415   4
   6   5  10 3162.93 553.552   1
  -6  -5 -11 3423.19 644.997   4
   6   5  11 4338.81 633.546   1
  -6  -5 -12 118.091 288.004   4
   6   5  12-102.908 240.137   1
   6   6  -9 201.196 242.991   7
  -6  -6   9-854.282 540.164   6
   6   6  -8 4802.67 640.756   7
  -6  -6   8 1663.62 547.328   6
   6   6  -7 660.100 268.642   7
  -6  -6   7-375.904 499.448   6
   6   6  -6 5623.12 638.017   7
   6   6  -6 4554.01 588.993   1
  -6  -6   6 4876.18 922.625   6
   6   6  -5 253.769 208.277   7
   6   6  -5 31.7744 189.907   1
  -6  -6   5-215.945 360.689   3
  -6  -6   5 994.490 506.492   6
  -6  -6   5 102.245 271.915   4
   6   6  -4 6254.06 647.723   7
   6   6  -4 4726.96 600.707   1
  -6  -6   4 4370.57 765.255   3
  -6  -6   4 5878.06 1053.84   6
  -6  -6   4 3889.65 671.430   4
   6   6  -3 568.647 239.560   1
  -6  -6   3 1852.58 538.055   3
  -6  -6   3 1333.08 584.473   6
  -6  -6   3-964.847 451.957   4
  -6  -6   2 1493.44 490.359   3
   6   6  -2 307.569 259.408   1
  -6  -6   2 776.777 345.677   4
   6   6  -1 7668.27 783.075   1
  -6  -6   1 6799.01 824.524   4
   6   6   0 845.376 324.107   1
  -6  -6   0 1178.06 382.217   4
   6   6   1 491.581 288.592   1
  -6  -6  -1 871.702 403.813   4
  -6  -6  -2 1885.92 457.738   4
   6   6   2 1965.84 426.268   1
   6   6   3 6454.29 722.814   1
  -6  -6  -3 6380.10 794.541   4
  -6  -6  -4 485.434 282.883   4
   6   6   4 316.590 276.544   1
  -6  -6  -5 2161.44 463.325   4
   6   6   5 1861.34 443.962   1
  -6  -6  -6 3888.76 648.239   4
   6   6   6 3238.08 547.577   1
  -6  -6  -7 6202.78 775.864   4
   6   6   7 6171.74 756.320   1
  -6  -6  -8 900.787 357.267   4
   6   6   8 441.967 251.300   1
  -6  -6  -9-128.668 267.473   4
   6   6   9 331.027 262.185   1
  -6  -6 -10-120.101 287.739   4
   6   6  10 162.501 220.329   1
  -6  -6 -11 53.3843 287.175   4
   6   6  11 2.40722 216.461   1
   6   7  -7-72.6283 228.488   1
   6   7  -7 570.383 286.404   7
  -6  -7   7-766.020 595.917   6
   6   7  -6-336.739 254.760   1
  -6  -7   6 102.475 329.136   6
   6   7  -5 506.697 271.142   1
  -6  -7   5 853.129 514.837   6
   6   7  -4 726.540 330.041   1
  -6  -7   4 562.146 468.384   6
  -6  -7   4 442.223 392.059   4
   6   7  -3 534.348 294.095   1
  -6  -7   3 6.46482 335.747   6
  -6  -7   3-344.156 408.661   4
  -6  -7   2 690.819 410.668   3
   6   7  -2 278.998 299.749   1
  -6  -7   2 344.422 381.325   6
  -6  -7   2 151.317 300.469   4
   6   7  -1 92.1086 261.381   1
  -6  -7   1-186.248 298.793   4
   6   7   0 206.015 256.696   1
  -6  -7   0-110.622 263.516   4
   6   7   1-57.8790 254.203   1
  -6  -7  -1 176.269 298.959   4
   6   7   2 5314.35 721.025   1
  -6  -7  -2 7319.18 891.276   4
   6   7   3 5504.32 741.140   1
  -6  -7  -3 4237.32 689.878   4
   6   7   4 1781.49 469.654   1
  -6  -7  -4 2329.51 575.353   4
  -6  -7  -5 1467.85 476.271   4
   6   7   5 926.408 369.817   1
  -6  -7  -6 3020.71 621.325   4
   6   7   6 3832.95 630.341   1
  -6  -7  -7 313.991 283.504   4
   6   7   7 1334.47 426.882   1
  -6  -7  -8 1600.51 479.219   4
   6   7   8 2262.61 513.031   1
  -6  -7  -9 119.282 287.336   4
   6   7   9 847.458 406.502   1
   6   8  -3 615.634 397.144   1
  -6  -8   3 824.875 494.706   6
  -6  -8   3-613.979 441.722   4
   6   8  -2 548.410 342.852   1
  -6  -8   2-308.690 376.393   6
  -6  -8   2-272.693 421.510   4
   6   8  -1 3047.03 584.554   1
  -6  -8   1 4038.87 817.415   6
  -6  -8   1 2191.28 586.355   4
   6   8   0 2444.54 564.928   1
  -6  -8   0 1712.42 518.652   4
   6   8   1-90.2159 273.412   1
  -6  -8  -1-23.9039 325.643   4
   6   8   2 899.827 392.665   1
  -6  -8  -2 365.380 337.828   4
   6   8   3 6466.29 876.361   1
  -6  -8  -3 4751.31 870.254   4
   6   8   4 471.888 289.650   1
  -6  -8  -4 394.710 388.040   4
   6   8   5 328.785 348.501   1
  -6  -8  -5 1466.93 528.805   4
  -7   4   3 1236.20 373.597   3
   7  -4  -3 979.910 394.802   8
  -7   4   2 5989.35 736.565   3
   7  -4  -2 5521.20 745.543   8
   7  -4  -1 1120.14 393.880   8
   7  -4   0 17971.1 1251.49   8
   7  -4   1 2296.82 664.547   5
   7  -4   1 1149.00 398.937   8
  -7   4  -2 6118.42 871.593   7
   7  -4   2 7760.92 1115.20   5
  -7   4  -3 280.372 305.079   7
   7  -4   3 1434.46 501.702   5
  -7   4  -4 7293.56 905.523   7
   7  -4   4 8564.30 1147.51   5
  -7   4  -5 194.110 284.221   7
  -7   4  -5 420.659 278.556   4
   7  -4   5-403.960 400.417   5
  -7   4  -6-315.225 308.438   7
  -7   4  -6-376.020 268.696   4
   7  -4   6-1177.26 604.301   5
  -7   3   6 2809.69 580.254   3
   7  -3  -6 2694.61 556.517   8
  -7   3   5 463.243 302.308   3
   7  -3  -5 563.556 287.336   8
  -7   3   4 216.935 272.307   3
   7  -3  -4-394.245 301.291   8
  -7   3   3 4393.09 649.943   3
   7  -3  -3 4287.19 645.079   8
  -7   3   2 169.610 258.723   3
   7  -3  -2 353.551 251.886   8
  -7   3   1-110.709 218.522   3
   7  -3  -1 6.13573 246.968   8
  -7   3   0 3189.05 521.751   3
   7  -3   0 3242.44 531.044   8
  -7   3  -1 1534.49 387.730   3
   7  -3   1 1880.83 422.959   8
  -7   3  -2 3194.22 592.029   7
  -7   3  -2 2685.42 461.292   3
   7  -3   2 4194.22 816.790   5
   7  -3   2 3169.36 522.207   8
  -7   3  -3 1320.38 412.990   7
  -7   3  -3 1883.97 392.564   3
   7  -3   3 2426.59 623.636   5
   7  -3   3 2449.33 482.509   8
  -7   3  -4 12291.7 1071.46   7
   7  -3   4 9151.62 1135.47   5
  -7   3  -4 12433.9 903.558   4
  -7   3  -5 37.9930 236.002   7
  -7   3  -5 398.969 234.655   4
   7  -3   5 16.4055 311.738   5
   7  -3   6 7622.40 1021.50   5
  -7   3  -6 7450.82 736.958   4
  -7   3  -7 15.7328 187.978   4
   7  -3   7 35.8831 276.488   5
  -7   3  -8 679.230 272.301   4
   7  -3   8 688.303 425.845   5
  -7   2   8-493.155 398.862   3
   7  -2  -8 55.0603 260.059   8
  -7   2   7 11381.3 1128.97   3
   7  -2  -7 9708.09 997.226   8
  -7   2   6 139.195 272.630   3
   7  -2  -6 359.832 287.081   8
  -7   2   5 3486.90 607.392   3
   7  -2  -5 3960.61 608.536   8
  -7   2   4 931.396 384.268   3
   7  -2  -4 685.522 298.929   8
  -7   2   3 27393.5 1584.55   3
   7  -2  -3 29104.6 1535.64   8
  -7   2   2 1480.97 409.983   3
   7  -2  -2 1894.03 447.160   8
  -7   2   1 232.254 218.972   3
   7  -2  -1 331.674 251.050   8
  -7   2   0 338.513 261.463   3
   7  -2   0 469.412 292.470   8
  -7   2  -1 25790.4 1432.21   3
   7  -2   1 30184.5 1474.04   8
  -7   2  -2 1485.76 382.897   3
   7  -2   2 1966.30 558.081   5
   7  -2   2 1464.58 345.006   8
  -7   2  -3 39.2942 133.035   4
  -7   2  -3 360.881 209.579   3
   7  -2   3-136.065 390.901   5
   7  -2   3 326.647 237.453   8
   7  -2   3 265.490 175.119   1
  -7   2  -4 1539.07 392.922   7
  -7   2  -4 1524.75 338.400   4
   7  -2   4 1147.46 295.548   1
  -7   2  -4 1366.66 360.051   3
   7  -2   4 967.207 374.661   5
   7  -2   4 1353.15 340.442   8
   7  -2   5 2495.49 423.865   1
  -7   2  -5 2568.21 426.507   4
  -7   2  -5 2793.85 479.663   3
   7  -2   5 2829.00 557.039   5
  -7   2  -6 2134.89 396.840   4
  -7   2  -6 1586.47 393.294   3
   7  -2   6 2072.06 517.573   5
   7  -2   6 1581.82 346.737   1
  -7   2  -7 65.9893 181.710   4
   7  -2   7 221.193 234.736   1
   7  -2   7 769.004 375.006   5
  -7   2  -8 64.5081 246.185   4
   7  -2   8 44.7723 182.361   1
   7  -2   9 7506.95 785.261   1
  -7   2  -9 7972.36 815.662   4
   7  -2  10 277.777 275.760   1
  -7   2 -10 1120.49 355.043   4
  -7   1   9 92.0996 333.822   3
   7  -1  -9 209.271 325.107   8
  -7   1   8 1717.72 497.274   3
   7  -1  -8 1580.35 433.296   8
  -7   1   7 3134.82 641.519   3
   7  -1  -7 2675.74 507.539   8
  -7   1   6 6189.64 872.024   3
   7  -1  -6 6129.21 723.619   8
  -7   1   5 1452.83 458.510   3
   7  -1  -5 2285.56 474.349   8
  -7   1   4 2097.97 486.167   3
   7  -1  -4 2017.65 444.766   8
  -7   1   3 5254.84 713.177   3
   7  -1  -3 6133.51 697.736   8
  -7   1   2-336.831 298.029   3
   7  -1  -2 703.171 316.413   8
  -7   1   1 2249.26 476.869   3
   7  -1  -1 2439.72 477.751   8
  -7   1   0 3372.15 563.102   3
   7  -1   0 3379.18 512.120   8
  -7   1  -1 7075.96 745.315   3
   7  -1   1 8112.55 750.747   8
  -7   1  -2 180.119 136.781   4
   7  -1   2 157.772 126.736   1
  -7   1  -2-102.331 180.481   3
   7  -1   2-240.272 323.452   5
   7  -1   2 158.885 202.210   8
  -7   1  -3 1063.40 291.262   4
   7  -1   3 836.649 257.396   1
  -7   1  -3 1145.85 330.956   3
   7  -1   3 1094.45 323.906   5
   7  -1   3 527.047 247.404   8
   7  -1   4 90.0758 155.258   1
  -7   1  -4 9.58084 144.800   4
  -7   1  -4 393.425 247.679   3
   7  -1   4 443.725 274.541   5
   7  -1   4 69.5247 176.235   8
   7  -1   5 4068.93 506.548   1
   7  -1   5 5781.64 687.117   5
  -7   1  -5 4999.41 574.764   4
   7  -1   5 4544.38 561.026   8
   7  -1   6 503.011 235.475   1
  -7   1  -6 534.108 233.124   4
   7  -1   6 539.543 275.868   5
   7  -1   6 471.227 211.150   8
   7  -1   7 2829.68 457.049   1
  -7   1  -7 2259.18 426.253   4
   7  -1   7 3884.24 555.457   5
  -7   1  -8 1757.62 403.995   4
   7  -1   8 1335.88 351.465   1
   7  -1   9 7408.87 762.661   1
  -7   1  -9 7636.63 778.872   4
  -7   1 -10 1630.53 375.315   4
   7  -1  10 2425.31 475.061   1
  -7   1 -11-18.0319 229.814   4
   7  -1  11 141.471 205.667   1
  -7   0  10 6824.76 1016.45   3
   7   0 -10 6103.39 774.874   8
  -7   0   9 340.618 363.649   3
   7   0  -9 458.824 305.752   8
  -7   0   8 706.400 435.223   3
   7   0  -8 386.091 293.140   8
  -7   0   7 2551.85 620.620   3
   7   0  -7 2375.32 456.935   8
  -7   0   6 23648.7 1653.90   3
   7   0  -6 23033.8 1381.10   8
  -7   0   5 230.673 257.319   3
   7   0  -5 700.957 298.254   8
  -7   0   4 4466.55 708.673   3
   7   0  -4 4138.05 587.820   8
  -7   0   3 14898.3 1186.28   3
   7   0  -3 15381.6 1060.98   8
  -7   0   2 19038.7 1323.21   3
   7   0  -2 18397.7 1150.18   8
  -7   0   1 5988.76 741.815   3
   7   0  -1 7171.84 698.846   8
  -7   0   0-231.814 220.679   3
   7   0   0 72.4383 205.330   8
  -7   0  -1 2290.94 347.987   4
   7   0   1 2280.71 323.266   1
  -7   0  -1 2086.52 476.684   3
   7   0   1 2252.77 415.455   8
  -7   0  -2 4332.77 602.139   3
   7   0   2 5087.47 587.672   8
  -7   0  -2 4907.39 527.433   4
   7   0   2 4947.08 487.043   1
  -7   0  -3 105.677 157.936   4
   7   0   3 209.295 157.353   1
   7   0   3 47.2554 167.279   8
  -7   0  -4 1202.33 303.819   4
   7   0   4 1061.93 271.000   1
   7   0   4 752.153 261.800   8
  -7   0  -5 952.734 291.570   4
   7   0   5 360.640 202.544   1
   7   0   5 678.291 252.222   8
  -7   0  -6 10976.5 845.929   4
   7   0   6 9660.99 771.588   1
  -7   0  -7 490.586 212.805   4
   7   0   7 195.013 188.568   1
   7   0   8 12139.4 940.573   1
  -7   0  -8 13655.6 1005.51   4
  -7   0  -9 816.473 314.439   4
   7   0   9 208.733 237.818   1
   7   0  10 7383.25 772.410   1
  -7   0 -10 7881.00 806.601   4
  -7   0 -11 417.219 267.805   4
   7   0  11 347.810 271.312   1
  -7   0 -12 147.146 213.678   4
   7   0  12 526.912 246.822   1
  -7  -1  10 4027.89 878.250   3
   7   1 -10 5383.49 726.003   8
  -7  -1   9 562.843 416.334   3
   7   1  -9 17.5699 214.092   8
  -7  -1   8 367.407 377.901   3
   7   1  -8 1023.22 406.082   8
  -7  -1   7 9609.67 1151.82   3
   7   1  -7 8877.83 869.481   8
  -7  -1   6 140.155 294.805   3
   7   1  -6 36.0923 223.546   8
  -7  -1   5 183.439 296.978   3
   7   1  -5 81.8437 223.805   8
  -7  -1   4 282.654 342.840   3
   7   1  -4 28.6590 201.378   8
  -7  -1   3 311.558 259.436   3
   7   1  -3 389.924 314.954   8
  -7  -1   2 1638.83 472.649   3
   7   1  -2 1983.91 420.441   8
  -7  -1   1 1525.07 455.549   3
   7   1  -1 1146.73 332.228   8
  -7  -1   0 585.983 194.179   4
  -7  -1   0 1317.22 409.770   3
   7   1   0 403.596 159.085   1
   7   1   0-27.2587 211.188   8
  -7  -1  -1 519.229 231.286   4
  -7  -1  -1 64.1522 233.371   3
   7   1   1 88.5141 122.818   1
   7   1   1 224.315 204.139   8
  -7  -1  -2 4998.71 519.313   4
   7   1   2 5079.15 586.866   8
   7   1   2 4896.98 486.417   1
  -7  -1  -3 84.6174 188.084   4
   7   1   3 239.599 171.241   1
   7   1   3 186.979 175.693   8
   7   1   4 4896.27 583.633   8
  -7  -1  -4 5258.86 566.159   4
   7   1   4 5537.60 546.000   1
  -7  -1  -5 1998.86 383.601   4
   7   1   5 2207.70 366.623   1
  -7  -1  -6 8612.68 774.793   4
   7   1   6 8731.63 733.436   1
   7   1   7-5.64239 194.757   1
  -7  -1  -7 260.541 235.410   4
   7   1   8 1676.35 371.937   1
  -7  -1  -8 1419.12 356.106   4
  -7  -1  -9 299.500 252.508   4
   7   1   9 776.105 284.045   1
  -7  -1 -10 8348.36 859.127   4
   7   1  10 8075.57 806.244   1
  -7  -1 -11 22.0300 293.065   4
   7   1  11 245.550 295.445   1
  -7  -1 -12 5099.07 707.964   4
   7   1  12 4635.52 678.502   1
  -7  -2  10 3395.79 796.066   3
   7   2 -10 4065.96 638.253   8
  -7  -2   9 8719.61 1221.76   3
   7   2  -9 6908.21 783.685   8
  -7  -2   8 143.976 383.231   3
   7   2  -8 453.903 296.139   8
  -7  -2   7 2222.05 692.831   3
   7   2  -7 2572.58 494.333   8
  -7  -2   6 22721.6 1739.34   3
   7   2  -6 21734.0 1299.68   8
  -7  -2   5 478.375 312.357   3
   7   2  -5 1672.12 411.447   8
  -7  -2   4 2241.39 540.398   3
   7   2  -4 2314.92 454.826   8
  -7  -2   3 638.062 346.808   3
   7   2  -3 357.640 273.055   8
  -7  -2   2 2059.79 522.352   3
   7   2  -2 2152.58 435.985   8
  -7  -2   1 914.273 259.548   4
   7   2  -1 648.754 195.031   1
  -7  -2   1 1495.17 476.717   3
   7   2  -1 380.415 238.663   8
  -7  -2   0 156.591 171.980   4
   7   2   0-69.2209 116.516   1
  -7  -2   0 279.679 298.071   3
   7   2   0 241.427 224.953   8
   7   2   1 11750.1 905.947   8
  -7  -2  -1 11773.8 808.259   4
   7   2   1 11183.5 727.038   1
  -7  -2  -2 669.490 271.735   4
   7   2   2 775.026 237.523   1
   7   2   2 475.086 254.152   8
  -7  -2  -3 6253.14 622.139   4
   7   2   3 4755.98 511.729   1
  -7  -2  -4 2494.03 414.823   4
   7   2   4 1643.05 326.733   1
  -7  -2  -5 16930.7 1078.43   4
   7   2   5 15701.1 981.899   1
  -7  -2  -6 7330.41 734.479   4
   7   2   6 6808.72 662.757   1
  -7  -2  -7 620.079 290.817   4
   7   2   7 253.176 217.683   1
  -7  -2  -8 912.304 321.274   4
   7   2   8 448.780 262.936   1
  -7  -2  -9 2775.63 498.483   4
   7   2   9 2793.16 513.521   1
  -7  -2 -10 259.591 269.473   4
   7   2  10 89.0779 222.562   1
   7   2  11 2234.52 478.947   1
  -7  -2 -11 1126.69 365.205   4
   7   2  12-189.697 235.148   1
  -7  -2 -12-23.6673 228.951   4
  -7  -3  10 2806.24 799.240   3
   7   3 -10 4157.85 614.841   8
  -7  -3   9 1466.90 571.633   3
   7   3  -9 2827.02 508.874   8
  -7  -3   8-377.265 415.050   3
   7   3  -8 76.2037 221.867   8
  -7  -3   7-396.020 482.199   3
   7   3  -7-171.766 217.313   8
  -7  -3   6 43.8419 352.101   3
   7   3  -6 249.537 195.348   8
  -7  -3   5-378.199 421.533   3
   7   3  -5-51.9832 209.396   8
  -7  -3   4 1141.04 460.927   3
   7   3  -4 1219.89 368.981   8
  -7  -3   3 379.496 346.047   3
   7   3  -3-72.3325 260.087   8
  -7  -3   2 533.857 249.278   4
  -7  -3   2 18.0284 279.376   3
   7   3  -2 148.005 202.250   8
   7   3  -2 185.073 133.674   1
  -7  -3   1-284.529 222.877   4
   7   3  -1 63.5892 118.052   1
  -7  -3   1-164.026 290.842   3
   7   3  -1 239.168 289.085   8
  -7  -3   0 3505.62 468.328   4
   7   3   0 3901.52 451.577   1
   7   3   0 3605.08 538.105   8
  -7  -3  -1 1258.61 361.408   4
   7   3   1 1412.15 294.635   1
   7   3   2 4731.56 508.992   1
  -7  -3  -2 5826.17 619.499   4
  -7  -3  -3 2784.28 455.451   4
   7   3   3 2437.84 388.927   1
  -7  -3  -4 733.643 267.810   4
   7   3   4 884.582 282.287   1
   7   3   5 5728.87 613.206   1
  -7  -3  -5 5846.99 672.803   4
  -7  -3  -6 672.377 321.895   4
   7   3   6 616.871 274.662   1
  -7  -3  -7 5925.46 687.454   4
   7   3   7 5791.48 659.535   1
  -7  -3  -8 4152.76 597.663   4
   7   3   8 3298.92 511.479   1
  -7  -3  -9 4686.84 633.468   4
   7   3   9 5272.12 658.211   1
  -7  -3 -10 2821.54 522.993   4
   7   3  10 3453.26 575.399   1
  -7  -3 -11 3586.99 589.051   4
   7   3  11 3163.17 543.084   1
  -7  -3 -12 297.966 276.023   4
   7   3  12 45.7970 219.147   1
  -7  -4   9 2744.18 780.225   3
   7   4  -9 4319.66 634.925   8
  -7  -4   8 507.270 385.884   3
   7   4  -8 984.012 340.598   8
  -7  -4   7-746.758 498.453   3
   7   4  -7-34.2900 206.026   8
  -7  -4   6-562.879 487.495   3
   7   4  -6 144.466 237.167   8
  -7  -4   5 542.606 332.197   3
   7   4  -5 1762.48 429.963   8
  -7  -4   4 653.919 407.331   3
   7   4  -4 37.8339 224.957   8
  -7  -4   3 2232.90 597.179   3
   7   4  -3 1214.41 277.571   1
  -7  -4   3 1868.48 450.036   4
  -7  -4   2 20015.7 1600.24   3
   7   4  -2 20148.0 1041.04   1
  -7  -4   2 20717.7 1244.12   4
  -7  -4   1 1814.73 408.333   4
  -7  -4   1 2715.79 639.254   3
   7   4  -1 2072.23 355.525   1
  -7  -4   0 2678.82 470.273   4
   7   4   0 3347.34 450.681   1
  -7  -4  -1 4291.86 586.015   4
   7   4   1 4025.13 516.945   1
   7   4   2 12176.5 884.393   1
  -7  -4  -2 13623.9 1000.59   4
   7   4   3 5745.13 622.954   1
  -7  -4  -3 6005.01 697.787   4
  -7  -4  -4 120.215 210.105   4
   7   4   4 610.698 281.185   1
  -7  -4  -5 1193.73 348.942   4
   7   4   5 948.597 288.329   1
   7   4   6 7367.27 739.357   1
  -7  -4  -6 6963.02 762.499   4
  -7  -4  -7 50.5206 225.413   4
   7   4   7 668.437 285.679   1
  -7  -4  -8 3.44128 299.523   4
   7   4   8-140.705 257.825   1
  -7  -4  -9 542.074 294.753   4
   7   4   9 317.787 202.345   1
  -7  -4 -10 1592.68 434.039   4
   7   4  10 1549.46 399.062   1
  -7  -4 -11 199.858 238.118   4
   7   4  11 215.184 213.842   1
   7   5  -8 271.166 213.363   7
  -7  -5   8 306.144 387.785   3
   7   5  -7 363.419 244.895   7
  -7  -5   7-589.247 552.007   3
   7   5  -6 313.728 222.935   7
  -7  -5   6-291.450 427.304   3
  -7  -5   5 1100.73 523.113   3
  -7  -5   5 476.072 438.699   6
  -7  -5   4 792.170 471.186   3
  -7  -5   4 44.5000 296.703   6
  -7  -5   4 5.28067 256.683   4
  -7  -5   3 1668.45 571.153   3
   7   5  -3 1746.73 338.046   1
  -7  -5   3 2764.08 790.716   6
  -7  -5   3 1396.52 413.512   4
  -7  -5   2 995.288 496.507   3
   7   5  -2 1045.02 279.558   1
  -7  -5   2 806.133 339.642   4
   7   5  -1 2748.22 436.471   1
  -7  -5   1 2367.61 482.201   4
  -7  -5   0 919.265 354.768   4
   7   5   0 364.681 229.319   1
  -7  -5  -1 3482.14 580.511   4
   7   5   1 2989.88 476.721   1
  -7  -5  -2 3335.05 536.545   4
   7   5   2 3028.04 481.641   1
  -7  -5  -3 1209.04 421.572   4
   7   5   3 983.266 315.343   1
  -7  -5  -4 1068.76 374.975   4
   7   5   4 1152.92 336.592   1
   7   5   5 2924.03 496.017   1
  -7  -5  -5 2560.92 508.257   4
  -7  -5  -6 969.514 377.680   4
   7   5   6 711.480 304.372   1
  -7  -5  -7 3564.44 585.133   4
   7   5   7 3450.84 547.351   1
  -7  -5  -8 96.1364 239.127   4
   7   5   8 297.937 223.482   1
  -7  -5  -9-99.4042 273.058   4
   7   5   9-81.1416 220.910   1
  -7  -5 -10-361.657 330.166   4
   7   5  10-11.1597 207.098   1
  -7  -6   6 2726.19 701.109   3
  -7  -6   6 2048.40 621.703   6
  -7  -6   5 4183.98 831.486   3
  -7  -6   5 5099.01 1002.53   6
   7   6  -4 1148.36 316.999   1
  -7  -6   4 2837.81 717.675   3
  -7  -6   4 2531.22 735.287   6
  -7  -6   4 1597.11 511.503   4
  -7  -6   3 540.026 422.236   3
   7   6  -3-98.1685 186.036   1
  -7  -6   3-44.7694 399.109   6
  -7  -6   3-69.2680 287.152   4
  -7  -6   2 4111.76 780.128   3
   7   6  -2 4114.93 560.524   1
  -7  -6   2 3490.00 640.900   4
   7   6  -1 3909.80 569.780   1
  -7  -6   1 3969.72 677.007   4
   7   6   0 745.434 310.630   1
  -7  -6   0 1404.94 464.301   4
   7   6   1 567.322 306.950   1
  -7  -6  -1 1167.66 454.635   4
   7   6   2 7308.21 773.867   1
  -7  -6  -2 6969.26 849.004   4
  -7  -6  -3 1013.27 382.954   4
   7   6   3 1232.13 384.856   1
  -7  -6  -4 2016.15 499.414   4
   7   6   4 2352.27 479.434   1
  -7  -6  -5 567.973 317.437   4
   7   6   5 221.684 230.463   1
  -7  -6  -6 214.684 262.650   4
   7   6   6 183.020 222.487   1
   7   6   7 3224.97 580.547   1
  -7  -6  -7 2857.46 582.058   4
  -7  -6  -8 76.9097 285.196   4
   7   6   8-252.550 269.367   1
  -7  -6  -9-47.1621 307.602   4
   7   6   9 501.664 320.425   1
   7   7  -4-166.233 215.018   1
  -7  -7   4 555.422 409.197   6
  -7  -7   4-61.4530 282.433   4
   7   7  -3-294.849 230.242   1
  -7  -7   3 590.769 430.739   6
  -7  -7   3-659.283 436.884   4
  -7  -7   2 2602.59 668.282   3
   7   7  -2 2828.81 539.307   1
  -7  -7   2 4850.73 917.350   6
  -7  -7   2 2736.75 632.990   4
   7   7  -1 857.903 363.290   1
  -7  -7   1 271.188 291.237   4
   7   7   0 580.138 284.030   1
  -7  -7   0-48.7790 253.433   4
   7   7   1 64.0207 264.710   1
  -7  -7  -1 393.957 364.464   4
   7   7   2-131.234 277.868   1
  -7  -7  -2 510.287 359.859   4
   7   7   3 324.685 263.539   1
  -7  -7  -3 599.020 322.981   4
  -7  -7  -4 79.1444 320.433   4
   7   7   4-84.0902 244.328   1
  -7  -7  -5 557.039 371.841   4
   7   7   5 25.8024 258.916   1
  -7  -7  -6-262.858 333.181   4
   7   7   6 224.871 272.760   1
  -8   2   3 6096.96 838.106   3
   8  -2  -3 7343.49 861.426   8
  -8   2   2 845.334 388.170   3
   8  -2  -2 723.285 306.495   8
  -8   2   1 52.6354 265.831   3
   8  -2  -1 1604.65 435.137   8
  -8   2   0 1530.50 433.149   3
   8  -2   0 1949.06 475.348   8
  -8   2  -1 7815.69 846.717   3
   8  -2   1 6787.16 967.508   5
   8  -2   1 7228.15 805.459   8
  -8   2  -2 1152.94 359.544   3
   8  -2   2 1941.66 441.396   8
  -8   2  -3 522.123 286.729   3
   8  -2   3 463.963 304.578   8
  -8   2  -4 877.797 335.526   3
  -8   2  -5 11327.0 978.327   3
  -8   2  -5 12504.2 958.724   4
  -8   2  -6 483.008 293.692   4
   8  -2   6-144.417 206.636   1
  -8   1   5 536.478 337.390   3
   8  -1  -5 67.1302 317.692   8
  -8   1   4-160.982 291.427   3
   8  -1  -4 246.980 309.621   8
  -8   1   3-319.961 365.782   3
   8  -1  -3 22.0076 231.387   8
  -8   1   2 2526.91 544.420   3
   8  -1  -2 2194.97 484.650   8
  -8   1   1-581.748 326.540   3
   8  -1  -1-437.297 290.995   8
  -8   1   0 4716.29 689.466   3
   8  -1   0 4838.10 643.412   8
  -8   1  -1 418.267 328.845   3
   8  -1   1 640.968 315.044   8
  -8   1  -2 1488.96 401.256   3
   8  -1   2 822.943 318.769   8
  -8   1  -3 3488.92 583.216   3
   8  -1   3 2743.05 491.130   8
  -8   1  -4 297.975 231.590   4
  -8   1  -4 581.820 289.468   3
   8  -1   4 215.132 239.500   8
  -8   1  -5 5307.26 630.172   4
  -8   1  -5 5018.30 672.481   3
   8  -1   5 4146.92 542.833   1
   8  -1   5 4283.53 590.225   8
  -8   1  -6 3270.64 512.517   4
  -8   1  -6 2785.08 538.524   3
   8  -1   6 2327.92 422.345   1
  -8   1  -7 425.996 264.760   4
   8  -1   7 302.149 218.370   1
  -8   1  -8 173.231 274.175   4
   8  -1   8-129.983 203.401   1
  -8   0   6 1967.65 578.847   3
   8   0  -6 1639.40 458.729   8
  -8   0   5 2017.30 543.659   3
   8   0  -5 2382.39 493.792   8
  -8   0   4 1042.82 391.385   3
   8   0  -4 1539.21 421.246   8
  -8   0   3 46.1253 249.882   3
   8   0  -3 658.526 318.789   8
  -8   0   2 6574.41 842.612   3
   8   0  -2 6781.61 771.237   8
  -8   0   1 360.199 292.919   3
   8   0  -1-34.5655 225.756   8
  -8   0   0 6989.49 850.612   3
   8   0   0 6792.75 760.064   8
  -8   0  -1 259.679 327.089   3
   8   0   1 593.536 289.646   8
  -8   0  -2 10542.1 997.547   3
   8   0   2 10571.7 923.972   8
  -8   0  -3 331.985 197.252   4
  -8   0  -3 1070.35 406.936   3
   8   0   3 430.204 205.607   1
   8   0   3 274.088 272.740   8
   8   0   4 15841.7 988.694   1
  -8   0  -4 13947.0 1139.96   3
   8   0   4 15926.0 1130.06   8
  -8   0  -4 18118.4 1105.02   4
  -8   0  -5 1909.06 408.647   4
   8   0   5 2307.34 415.511   1
   8   0   5 2204.05 441.638   8
   8   0   6 7014.80 711.386   1
  -8   0  -6 8538.83 815.908   4
  -8   0  -7 847.059 306.850   4
   8   0   7 865.757 302.309   1
  -8   0  -8 265.299 239.699   4
   8   0   8 126.457 189.430   1
  -8   0  -9-65.9203 218.594   4
   8   0   9 257.061 226.793   1
  -8  -1   7 3672.28 759.650   3
   8   1  -7 3308.86 600.300   8
  -8  -1   6-355.809 413.761   3
   8   1  -6 705.286 323.613   8
  -8  -1   5 2592.77 653.161   3
   8   1  -5 3158.60 568.475   8
  -8  -1   4-58.0869 301.413   3
   8   1  -4 426.735 346.434   8
  -8  -1   3 6510.99 901.225   3
   8   1  -3 6696.09 765.282   8
  -8  -1   2 2352.83 553.356   3
   8   1  -2 2366.13 496.965   8
  -8  -1   1 493.569 363.436   3
   8   1  -1 306.049 220.758   8
  -8  -1   0 2520.07 559.999   3
   8   1   0 2108.73 443.025   8
  -8  -1  -1 6233.37 805.290   3
   8   1   1 6453.78 712.851   8
   8   1   2 1060.59 270.818   1
  -8  -1  -2 1988.49 361.167   4
  -8  -1  -2 1005.78 374.827   3
   8   1   2 1291.76 387.562   8
   8   1   3 275.624 174.967   1
  -8  -1  -3 722.436 268.593   4
   8   1   3 800.894 285.038   8
   8   1   4 380.549 210.056   1
  -8  -1  -4 264.259 192.110   4
  -8  -1  -5 11.0253 182.054   4
   8   1   5 595.884 267.090   1
  -8  -1  -6 958.760 344.376   4
   8   1   6 1364.88 341.983   1
  -8  -1  -7 944.742 310.627   4
   8   1   7 2226.02 411.087   1
  -8  -1  -8 1347.33 398.999   4
   8   1   8 1655.55 400.560   1
  -8  -1  -9 28.7054 218.711   4
   8   1   9 53.9708 188.384   1
  -8  -1 -10 3331.27 586.387   4
   8   1  10 3464.83 582.939   1
  -8  -2   7 323.958 389.567   3
   8   2  -7-279.622 282.714   8
  -8  -2   6-189.156 398.969   3
   8   2  -6 75.8313 247.270   8
  -8  -2   5 618.568 466.983   3
   8   2  -5-30.9552 248.479   8
  -8  -2   4 484.776 389.112   3
   8   2  -4 558.480 317.828   8
  -8  -2   3 13836.1 1343.90   3
   8   2  -3 13091.3 1064.29   8
  -8  -2   2 923.712 407.814   3
   8   2  -2 608.357 296.604   8
  -8  -2   1 4075.26 732.381   3
   8   2  -1 4424.42 639.685   8
  -8  -2   0 4259.25 723.977   3
   8   2   0 3546.41 559.431   8
  -8  -2  -1 12673.9 1178.89   3
  -8  -2  -1 12987.4 910.086   4
   8   2   1 11249.7 955.490   8
   8   2   2 6831.26 771.432   8
  -8  -2  -2 7913.17 748.528   4
   8   2   2 6925.03 628.967   1
  -8  -2  -3 926.036 326.148   4
   8   2   3 812.871 261.104   1
  -8  -2  -4 283.939 276.393   4
   8   2   4 33.5675 153.493   1
  -8  -2  -5 1095.40 373.585   4
   8   2   5 735.453 263.251   1
  -8  -2  -6 740.563 282.551   4
   8   2   6 777.945 281.331   1
  -8  -2  -7 488.650 298.863   4
   8   2   7 53.6176 197.296   1
  -8  -2  -8 634.224 296.908   4
   8   2   8 738.547 281.235   1
   8   2   9 3491.95 562.097   1
  -8  -2  -9 3532.01 588.804   4
   8   2  10 1311.69 387.774   1
  -8  -2 -10 1606.08 449.612   4
  -8  -3   7-957.590 617.673   3
   8   3  -7-194.113 293.065   8
  -8  -3   6 3523.45 830.888   3
   8   3  -6 4435.29 667.131   8
  -8  -3   5-229.655 369.077   3
   8   3  -5 253.104 275.589   8
  -8  -3   4 1559.77 545.811   3
   8   3  -4 2535.49 559.224   8
  -8  -3   3 518.810 349.442   3
   8   3  -3 151.968 236.515   8
  -8  -3   2 5340.08 855.024   3
   8   3  -2 5817.02 741.450   8
  -8  -3   1 640.114 431.860   3
   8   3  -1 441.822 296.342   8
  -8  -3   0-54.8659 219.720   4
  -8  -3   0 183.555 310.833   3
  -8  -3  -1 256.217 220.670   4
   8   3   1 290.963 171.779   1
  -8  -3  -2 649.091 255.517   4
   8   3   2 784.461 264.084   1
  -8  -3  -3 161.944 240.285   4
   8   3   3 450.186 233.208   1
  -8  -3  -4 676.677 299.674   4
   8   3   4 586.683 253.554   1
  -8  -3  -5 205.365 233.766   4
   8   3   5 44.3060 179.137   1
  -8  -3  -6-6.15927 264.995   4
   8   3   6 663.884 294.492   1
  -8  -3  -7 162.366 225.794   4
   8   3   7 363.948 204.731   1
  -8  -3  -8 2019.21 501.393   4
   8   3   8 1864.76 438.387   1
  -8  -3  -9 1766.82 470.669   4
   8   3   9 1602.82 423.094   1
  -8  -4   6 5111.94 1006.56   3
   8   4  -6 7783.39 915.384   8
  -8  -4   5 278.043 381.449   3
   8   4  -5 1262.83 410.129   8
  -8  -4   4 850.349 489.246   3
   8   4  -4 456.190 305.442   8
  -8  -4   3 3350.72 738.462   3
  -8  -4   2 2403.55 673.560   3
  -8  -4   1 3114.11 702.885   3
  -8  -4   0 739.631 289.772   4
   8   4   0 436.093 202.600   1
  -8  -4   0 520.689 404.371   3
  -8  -4  -1 601.424 288.906   4
   8   4   1 456.427 236.588   1
  -8  -4  -2 3.33237 213.547   4
   8   4   2-81.1623 156.826   1
  -8  -4  -3 1542.99 445.537   4
   8   4   3 1661.34 368.577   1
  -8  -4  -4 1187.00 372.569   4
   8   4   4 1693.92 376.511   1
  -8  -4  -5-338.951 282.299   4
   8   4   5 669.107 286.569   1
  -8  -4  -6 9301.19 958.132   4
   8   4   6 10899.7 938.372   1
  -8  -4  -7 859.511 385.265   4
   8   4   7 533.465 300.556   1
  -8  -4  -8 641.904 393.089   4
   8   4   8 437.755 292.841   1
  -8  -4  -9 26.1985 261.690   4
   8   4   9 726.096 301.778   1
  -8  -5   5 197.549 352.916   3
  -8  -5   4 907.137 439.427   3
  -8  -5   3 1841.78 645.796   3
  -8  -5   2 61.6732 346.238   3
  -8  -5   1 1040.98 466.858   3
   8   5  -1-5.36666 165.702   1
  -8  -5   1 524.013 292.255   4
   8   5   0 64.4297 161.113   1
  -8  -5   0 906.453 371.363   4
  -8  -5  -1 167.047 227.515   4
   8   5   1-158.210 200.061   1
   8   5   2 307.040 219.902   1
  -8  -5  -2 450.979 311.060   4
  -8  -5  -3-288.030 244.600   4
   8   5   3 64.2592 181.324   1
  -8  -5  -4 458.797 333.766   4
   8   5   4 360.873 256.200   1
  -8  -5  -5 2287.90 540.051   4
   8   5   5 2035.73 449.003   1
  -8  -5  -6 250.553 258.513   4
   8   5   6 495.571 290.823   1
  -8  -5  -7 365.164 327.047   4
   8   5   7 295.661 275.402   1
  -8  -6   2 1899.41 590.546   3
  -8  -6   2 2393.36 584.214   4
  -8  -6   1 782.499 463.517   3
   8   6  -1 653.089 289.053   1
  -8  -6   1 271.723 273.648   4
   8   6   0 1811.14 396.313   1
  -8  -6   0 1999.59 488.582   4
   8   6   1 1086.16 355.624   1
  -8  -6  -1 1110.28 446.385   4
  -8  -6  -2 1317.21 449.489   4
   8   6   2 1134.25 381.095   1
  -8  -6  -3 5802.29 813.718   4
   8   6   3 4912.88 676.041   1
  -8  -6  -4-97.7787 285.244   4
   8   6   4-211.487 249.475   1
  -8  -6  -5 1696.03 479.671   4
   8   6   5 1223.10 383.745   1
  -9  -1   1 442.445 312.749   3
   9   1  -1-234.517 281.487   8
  -9  -1   0 507.978 338.373   3
   9   1   0 105.099 261.901   8
  -9  -1  -1 3663.99 703.292   3
   9   1   1 3210.16 582.738   8
  -9  -1  -2 166.036 273.341   3
   9   1   2 562.328 302.993   8
  -9  -1  -3 940.683 464.810   3
   9   1   3 349.179 344.192   8
  -9  -1  -4 277.124 341.216   3
  -9  -2   2 1401.11 499.001   3
   9   2  -2 1390.82 435.254   8
  -9  -2   1 348.746 329.569   3
   9   2  -1-86.6404 255.928   8
  -9  -2   0 718.186 366.336   3
   9   2   0 188.330 229.352   8
  -9  -2  -1 478.560 408.371   3
   9   2   1-138.301 244.817   8
  -9  -2  -2 407.395 372.750   3
  -9  -2  -3 1598.36 512.090   3
  -9  -2  -4 876.577 346.024   4
   9   2   4-64.8601 163.358   1
  -9  -2  -5 8647.04 878.626   4
   9   2   5 6838.87 728.457   1
  -9  -3   1 918.001 452.740   3
   9   3  -1 57.9214 241.102   8
  -9  -3   0 469.417 350.574   3
  -9  -3  -1 846.575 475.680   3
  -9  -3  -2 1260.87 535.585   3
  -9  -3  -3 282.935 230.737   4
   9   3   3 301.718 220.482   1
  -9  -3  -4 3549.80 601.002   4
   9   3   4 3223.66 510.905   1
   0   0   0    0.00    0.00   0
TITL uo080 in P-1
REM P-1 (#2 in standard setting)
CELL 0.71073   7.090321   7.431835  13.807122  88.7451  84.9930  77.7279
ZERR   10.00   0.000308   0.000465   0.000460   0.0037   0.0031   0.0044
LATT  1
SFAC C H O F P
UNIT 10.00 10.00 10.00 10.00 10.00
TREF
HKLF 4
END
;
_shelx_hkl_checksum     2464
_shelx_res_file
;
TITL shelx            P -1         R = 0.04
    shelx.res
    created by SHELXL-2018/3 at 11:54:02 on 14-May-2022
CELL  0.71073   7.0903   7.4318  13.8071   88.745   84.993   77.728
ZERR     2.00   0.0003   0.0005   0.0005    0.004    0.003    0.004
LATT   1
SFAC  C    H    BR   FE
UNIT  20 8.08 11.93 2
MERG   2
FMAP   2
SIZE     0.048   0.147   0.486
SADI C13 BR14 C15 BR14
SADI C23 BR24 C25 BR24
BOND   $H
CONF
ACTA
L.S.   65
TEMP  -120.00
WGHT    0.026300    2.132300
FVAR       2.11165
PART  1
BR11  3    0.187912    0.937818    0.663852    10.96400    0.03072    0.03582 =
         0.02531    0.00374   -0.00121    0.00763
BR12  3    0.704668    0.826120    0.598012    10.96400    0.03396    0.04322 =
         0.03278    0.00786    0.00710   -0.00844
PART  0
BR13  3    0.850277    0.330222    0.576253    11.00000    0.03713    0.05079 =
         0.01998   -0.00412   -0.00033    0.01215
PART  1
BR21  3    0.284428    0.903680    0.921007    10.96200    0.03234    0.03592 =
         0.02322   -0.00415    0.00140    0.00669
PART  0
BR22  3    0.803176    0.771384    0.861371    11.00000    0.03129    0.04082 =
         0.03751   -0.00797   -0.00171   -0.01068
BR23  3    0.926496    0.276089    0.834658    11.00000    0.02944    0.03801 =
         0.02773    0.00202   -0.00449    0.00634
PART  2
BR14  3    0.434044    0.195384    0.636895    10.03600    0.03475
BR24  3    0.468121    0.153954    0.863409    10.03800    0.03416
PART  0
FE1   4    0.483017    0.534191    0.756943    11.00000    0.02400    0.03138 =
         0.01428    0.00156   -0.00291   -0.00220
C11   1    0.342317    0.700106    0.653644    11.00000    0.02773    0.03124 =
         0.01578    0.00318   -0.00317    0.00166
PART 2
AFIX  43
H11   2    0.264311    0.820193    0.663236    10.03600   -1.20000
AFIX   0
PART 0
C12   1    0.546699    0.658205    0.627284    11.00000    0.03096    0.03138 =
         0.01567   -0.00075   -0.00062    0.00048
PART 2
AFIX  43
H12   2    0.628980    0.743553    0.616656    10.03600   -1.20000
AFIX   0
PART 0
C13   1    0.601834    0.462826    0.620202    11.00000    0.03217    0.03625 =
         0.01489   -0.00342   -0.00444   -0.00183
C14   1    0.434537    0.385129    0.640664    11.00000    0.04049    0.03803 =
         0.02121   -0.00445   -0.00780   -0.01012
PART  1
AFIX  43
H14   2    0.430543    0.258235    0.639497    10.96400   -1.20000
PART  0
AFIX   0
C15   1    0.275455    0.534273    0.663074    11.00000    0.03049    0.04699 =
         0.02083    0.00714   -0.00929   -0.01352
AFIX  43
H15   2    0.145828    0.524053    0.681342    11.00000   -1.20000
AFIX   0
C21   1    0.423074    0.667834    0.887851    11.00000    0.01930    0.03342 =
         0.02100    0.00396    0.00073    0.00209
PART 2
AFIX  43
H21   2    0.351021    0.789982    0.898573    10.03800   -1.20000
AFIX   0
PART 0
C22   1    0.627382    0.615425    0.864671    11.00000    0.02331    0.03255 =
         0.01512   -0.00097   -0.00252   -0.00525
C23   1    0.674349    0.420804    0.854763    11.00000    0.01782    0.03704 =
         0.01321    0.00083   -0.00285   -0.00109
C24   1    0.503196    0.351491    0.871254    11.00000    0.04368    0.03728 =
         0.01842    0.00555   -0.00553   -0.00728
PART  1
AFIX  43
H24   2    0.493556    0.226119    0.868992    10.96200   -1.20000
PART  0
AFIX   0
C25   1    0.346509    0.507431    0.892115    11.00000    0.02425    0.04464 =
         0.01734    0.00206   -0.00313   -0.00303
AFIX  43
H25   2    0.214046    0.502975    0.906335    11.00000   -1.20000
AFIX   0
HKLF 4
REM  shelx            P -1         R = 0.04
REM wR2 = 0.0899, GooF = S = 1.088, Restrained GooF = 1.091 for all data
REM R1 = 0.0431 for 2496 Fo > 4sig(Fo) and 0.0622 for all 3234 data
REM 162 parameters refined using 2 restraints
END
WGHT      0.0263      2.1286
REM Highest difference peak  2.305,  deepest hole -0.967,  1-sigma level  0.164
Q1    1   0.2462  0.7938  0.9359  11.00000  0.05    2.30
Q2    1   0.6742  0.7104  0.5777  11.00000  0.05    1.27
Q3    1   0.1765  0.8234  0.6528  11.00000  0.05    1.13
Q4    1   0.7817  0.6699  0.8768  11.00000  0.05    1.04
Q5    1   0.8778  0.4453  0.5762  11.00000  0.05    0.88
Q6    1   0.5045  0.1818  0.6214  11.00000  0.05    0.77
Q7    1   0.7144  0.9387  0.6014  11.00000  0.05    0.74
Q8    1   0.4155  0.5186  0.9894  11.00000  0.05    0.73
Q9    1   0.3078  0.8994  0.8941  11.00000  0.05    0.69
Q10   1   0.2824  0.9158  0.6639  11.00000  0.05    0.68
Q11   1   0.2801  1.0349  0.9223  11.00000  0.05    0.65
Q12   1   0.6440  0.8408  0.6267  11.00000  0.05    0.63
Q13   1   0.9141  0.4151  0.8276  11.00000  0.05    0.62
Q14   1   0.2197  1.0466  0.6786  11.00000  0.05    0.62
Q15   1   0.8141  0.9044  0.8640  11.00000  0.05    0.59
Q16   1   0.4104  0.1627  0.8812  11.00000  0.05    0.58
Q17   1   0.5070  0.6547  0.7566  11.00000  0.05    0.57
Q18   1   0.4766  0.4054  0.7607  11.00000  0.05    0.56
Q19   1   0.6825  0.8206  0.8790  11.00000  0.05    0.56
Q20   1   0.4110  0.4146  0.8990  11.00000  0.05    0.55
;
_shelx_res_checksum     63550
data_compd_5
_audit_creation_method     'SHELXL-2018/3'
_chemical_name_systematic
;
Bis(1,2,3,4-tetrabromocyclopentadienyl)iron(II)
;
_chemical_name_common     ?
_chemical_formula_moiety     'C10 H2 Br8 Fe'
_chemical_formula_sum     'C10 H2 Br8 Fe'
_chemical_formula_iupac     '[Fe (C5 H Br4)2]'
_chemical_formula_weight     817.25
_chemical_melting_point     ?
_space_group_crystal_system     triclinic
_space_group_name_H-M_alt     'P -1'
_space_group_name_Hall     '-P 1'
loop_
    _space_group_symop_operation_xyz
    'x, y, z'
    '-x, -y, -z'
_cell_length_a     6.9395(2)
_cell_length_b     7.0548(2)
_cell_length_c     8.9271(3)
_cell_angle_alpha     67.5770(10)
_cell_angle_beta     76.1600(10)
_cell_angle_gamma     86.4610(10)
_cell_volume     392.06(2)
_cell_formula_units_Z     1
_cell_measurement_reflns_used     7252
_cell_measurement_theta_min     3.0248
_cell_measurement_theta_max     36.2236
_cell_measurement_temperature     103(2)
_exptl_crystal_description     rod
_exptl_crystal_colour     yellow
_exptl_crystal_size_max     0.030
_exptl_crystal_size_mid     0.010
_exptl_crystal_size_min     0.010
_exptl_crystal_density_diffrn     3.461
_exptl_crystal_density_meas     ?
_exptl_crystal_density_method     'not measured'
_exptl_crystal_F_000     368
_exptl_absorpt_coefficient_mu     21.325
_exptl_absorpt_correction_type     multi-scan
_exptl_absorpt_process_details
;
(TWINABS; Bruker, 2012)
;
_exptl_absorpt_correction_T_min     0.1798
_exptl_absorpt_correction_T_max     0.3438
_diffrn_ambient_temperature     103(2)
_diffrn_source     'rotating anode generator'
_diffrn_radiation_type     MoK\a
_diffrn_radiation_wavelength     0.71073
_diffrn_measurement_device_type     'D8 Venture'
_diffrn_measurement_method     'mix of omega and phi scans'
_diffrn_detector_area_resol_mean     7.4074
_diffrn_reflns_number     3772
_diffrn_reflns_av_R_equivalents     ?
_diffrn_reflns_av_unetI/netI     0.0376
_diffrn_reflns_theta_min     3.025
_diffrn_reflns_theta_max     36.249
_diffrn_reflns_theta_full     25.242
_diffrn_measured_fraction_theta_max     0.998
_diffrn_measured_fraction_theta_full     0.997
_diffrn_reflns_limit_h_min     -11
_diffrn_reflns_limit_h_max     11
_diffrn_reflns_limit_k_min     -10
_diffrn_reflns_limit_k_max     11
_diffrn_reflns_limit_l_min     0
_diffrn_reflns_limit_l_max     14
_refine_special_details
;
Refined as a 2-component twin.
;
_reflns_number_total     3772
_reflns_number_gt     3107
_reflns_threshold_expression     'I > 2\s(I)'
_refine_ls_structure_factor_coef     Fsqd
_refine_ls_matrix_type     full
_refine_ls_R_factor_all     0.0529
_refine_ls_R_factor_gt     0.0374
_refine_ls_wR_factor_gt     0.0713
_refine_ls_wR_factor_ref     0.0762
_refine_ls_goodness_of_fit_ref     1.063
_refine_ls_restrained_S_all     1.063
_refine_ls_number_reflns     3772
_refine_ls_number_parameters     89
_refine_ls_number_restraints     0
_refine_ls_hydrogen_treatment     constr
_refine_ls_weighting_scheme     calc
_refine_ls_weighting_details
              'w=1/[\s^2^(Fo^2^)+(0.0237P)^2^+1.5954P] where P=(Fo^2^+2Fc^2^)/3'
_atom_sites_solution_hydrogens     geom
_atom_sites_solution_primary     dual
_atom_sites_solution_secondary     ?
_refine_ls_shift/su_max     0.001
_refine_ls_shift/su_mean     0.000
_refine_diff_density_max     1.315
_refine_diff_density_min     -1.312
_refine_ls_extinction_method     none
_refine_ls_extinction_coef     .
loop_
    _atom_type_symbol
    _atom_type_description
    _atom_type_scat_dispersion_real
    _atom_type_scat_dispersion_imag
    _atom_type_scat_source
    'C' 'C' 0.0033 0.0016
                         'International Tables Vol C Tables 4.2.6.8 and 6.1.1.4'
    'H' 'H' 0.0000 0.0000
                         'International Tables Vol C Tables 4.2.6.8 and 6.1.1.4'
    'Br' 'Br' -0.2901 2.4595
                         'International Tables Vol C Tables 4.2.6.8 and 6.1.1.4'
    'Fe' 'Fe' 0.3463 0.8444
                         'International Tables Vol C Tables 4.2.6.8 and 6.1.1.4'
_computing_data_collection
;
APEX2 (Bruker, 2012)
;
_computing_cell_refinement
;
APEX2 (Bruker, 2012)
;
_computing_data_reduction
;
SAINT (Bruker, 2011)
;
_computing_structure_solution
;
SHELXT (Sheldrick, 2015<i>a</i>)
;
_computing_structure_refinement
;
SHELXL2018 (Sheldrick, 2015<i>b</i>)
;
_computing_molecular_graphics     ?
_computing_publication_material     ?
loop_
    _atom_site_type_symbol
    _atom_site_label
    _atom_site_fract_x
    _atom_site_fract_y
    _atom_site_fract_z
    _atom_site_U_iso_or_equiv
    _atom_site_adp_type
    _atom_site_calc_flag
    _atom_site_occupancy
    _atom_site_disorder_assembly
    _atom_site_disorder_group
    C C1 0.2630(5) 0.5035(5) 0.3994(4) 0.0110(5) Uani d 1 . .
    C C2 0.2568(5) 0.6705(5) 0.4545(4) 0.0100(5) Uani d 1 . .
    C C3 0.2493(5) 0.5846(5) 0.6289(4) 0.0095(5) Uani d 1 . .
    C C4 0.2505(5) 0.3669(5) 0.6804(4) 0.0094(5) Uani d 1 . .
    C C5 0.2606(5) 0.3150(5) 0.5389(4) 0.0094(5) Uani d 1 . .
    H H5 0.264990 0.180813 0.537579 0.011 Uiso calc 1 . .
    Br Br1 0.26938(5) 0.52654(6) 0.18277(4) 0.01451(7) Uani d 1 . .
    Br Br2 0.24350(5) 0.94767(5) 0.32428(4) 0.01363(7) Uani d 1 . .
    Br Br3 0.22892(5) 0.73434(5) 0.76565(4) 0.01270(7) Uani d 1 . .
    Br Br4 0.23435(5) 0.17894(5) 0.89794(4) 0.01490(7) Uani d 1 . .
    Fe Fe1 0.500000 0.500000 0.500000 0.00706(11) Uani d 1 . .
loop_
    _atom_site_aniso_label
    _atom_site_aniso_U_11
    _atom_site_aniso_U_22
    _atom_site_aniso_U_33
    _atom_site_aniso_U_12
    _atom_site_aniso_U_13
    _atom_site_aniso_U_23
    C1 0.0120(12) 0.0147(14) 0.0079(12) 0.0016(10) -0.0035(10) -0.0054(11)
    C2 0.0112(11) 0.0101(13) 0.0088(12) 0.0018(10) -0.0030(9) -0.0036(10)
    C3 0.0109(12) 0.0098(13) 0.0070(12) -0.0002(10) -0.0006(9) -0.0033(10)
    C4 0.0099(11) 0.0095(13) 0.0076(12) -0.0002(9) -0.0010(9) -0.0024(10)
    C5 0.0112(12) 0.0092(13) 0.0076(12) 0.0006(10) -0.0019(10) -0.0032(10)
    Br1 0.01640(14) 0.01897(17) 0.01080(14) 0.00160(12) -0.00560(11)
                                                                    -0.00720(12)
    Br2 0.01950(15) 0.00938(14) 0.01115(14) 0.00466(11) -0.00569(11)
                                                                    -0.00231(11)
    Br3 0.01718(15) 0.01280(15) 0.01024(14) 0.00378(11) -0.00345(11)
                                                                    -0.00702(11)
    Br4 0.01921(15) 0.01260(15) 0.00856(14) -0.00057(11) -0.00061(11)
                                                                    -0.00070(11)
    Fe1 0.0084(2) 0.0070(3) 0.0056(2) 0.00118(19) -0.0021(2) -0.0021(2)
_geom_special_details
;
All e.s.d.'s (except the e.s.d. in the dihedral angle between two l.s. planes)
are estimated using the full covariance matrix. The cell e.s.d.'s are taken
into account individually in the estimation of e.s.d.'s in distances, angles
and torsion angles; correlations between e.s.d.'s in cell parameters are only
used when they are defined by crystal symmetry. An approximate (isotropic)
treatment of cell e.s.d.'s is used for estimating e.s.d.'s involving l.s.
planes.
;
loop_
    _geom_bond_atom_site_label_1
    _geom_bond_atom_site_label_2
    _geom_bond_site_symmetry_2
    _geom_bond_distance
    _geom_bond_publ_flag
    C1 C5 . 1.431(5) ?
    C1 C2 . 1.434(5) ?
    C1 Br1 . 1.868(3) ?
    C1 Fe1 . 2.048(3) ?
    C2 C3 . 1.427(5) ?
    C2 Br2 . 1.865(3) ?
    C2 Fe1 . 2.041(3) ?
    C3 C4 . 1.426(5) ?
    C3 Br3 . 1.874(3) ?
    C3 Fe1 . 2.036(3) ?
    C4 C5 . 1.429(5) ?
    C4 Br4 . 1.869(3) ?
    C4 Fe1 . 2.046(3) ?
    C5 Fe1 . 2.056(3) ?
    C5 H5 . 0.9500 ?
loop_
    _geom_angle_atom_site_label_1
    _geom_angle_atom_site_label_2
    _geom_angle_atom_site_label_3
    _geom_angle_site_symmetry_1
    _geom_angle_site_symmetry_3
    _geom_angle
    _geom_angle_publ_flag
    C5 C1 C2 . . 108.6(3) ?
    C5 C1 Br1 . . 125.4(3) ?
    C2 C1 Br1 . . 125.9(2) ?
    C5 C1 Fe1 . . 69.90(18) ?
    C2 C1 Fe1 . . 69.19(18) ?
    Br1 C1 Fe1 . . 127.49(17) ?
    C3 C2 C1 . . 107.5(3) ?
    C3 C2 Br2 . . 126.5(2) ?
    C1 C2 Br2 . . 125.9(2) ?
    C3 C2 Fe1 . . 69.33(18) ?
    C1 C2 Fe1 . . 69.75(18) ?
    Br2 C2 Fe1 . . 129.31(17) ?
    C4 C3 C2 . . 108.0(3) ?
    C4 C3 Br3 . . 126.6(2) ?
    C2 C3 Br3 . . 125.3(2) ?
    C4 C3 Fe1 . . 69.94(18) ?
    C2 C3 Fe1 . . 69.68(18) ?
    Br3 C3 Fe1 . . 128.15(17) ?
    C3 C4 C5 . . 108.8(3) ?
    C3 C4 Br4 . . 125.8(2) ?
    C5 C4 Br4 . . 125.4(2) ?
    C3 C4 Fe1 . . 69.18(17) ?
    C5 C4 Fe1 . . 70.00(17) ?
    Br4 C4 Fe1 . . 128.05(17) ?
    C4 C5 C1 . . 107.1(3) ?
    C4 C5 Fe1 . . 69.24(18) ?
    C1 C5 Fe1 . . 69.29(18) ?
    C4 C5 H5 . . 126.5 ?
    C1 C5 H5 . . 126.5 ?
    Fe1 C5 H5 . . 126.6 ?
    C3 Fe1 C3 2_666 . 180.0 ?
    C3 Fe1 C2 2_666 2_666 40.99(13) ?
    C3 Fe1 C2 . 2_666 139.01(13) ?
    C3 Fe1 C2 2_666 . 139.01(13) ?
    C3 Fe1 C2 . . 40.99(13) ?
    C2 Fe1 C2 2_666 . 180.0 ?
    C3 Fe1 C4 2_666 . 139.12(13) ?
    C3 Fe1 C4 . . 40.88(13) ?
    C2 Fe1 C4 2_666 . 111.21(13) ?
    C2 Fe1 C4 . . 68.79(13) ?
    C3 Fe1 C4 2_666 2_666 40.88(13) ?
    C3 Fe1 C4 . 2_666 139.12(13) ?
    C2 Fe1 C4 2_666 2_666 68.79(13) ?
    C2 Fe1 C4 . 2_666 111.21(13) ?
    C4 Fe1 C4 . 2_666 180.0 ?
    C3 Fe1 C1 2_666 2_666 68.80(13) ?
    C3 Fe1 C1 . 2_666 111.20(13) ?
    C2 Fe1 C1 2_666 2_666 41.06(14) ?
    C2 Fe1 C1 . 2_666 138.94(14) ?
    C4 Fe1 C1 . 2_666 111.66(13) ?
    C4 Fe1 C1 2_666 2_666 68.34(13) ?
    C3 Fe1 C1 2_666 . 111.20(13) ?
    C3 Fe1 C1 . . 68.80(13) ?
    C2 Fe1 C1 2_666 . 138.94(14) ?
    C2 Fe1 C1 . . 41.06(14) ?
    C4 Fe1 C1 . . 68.34(13) ?
    C4 Fe1 C1 2_666 . 111.66(13) ?
    C1 Fe1 C1 2_666 . 180.00(8) ?
    C3 Fe1 C5 2_666 . 110.92(12) ?
    C3 Fe1 C5 . . 69.08(13) ?
    C2 Fe1 C5 2_666 . 110.77(13) ?
    C2 Fe1 C5 . . 69.23(13) ?
    C4 Fe1 C5 . . 40.76(13) ?
    C4 Fe1 C5 2_666 . 139.24(13) ?
    C1 Fe1 C5 2_666 . 139.19(13) ?
    C1 Fe1 C5 . . 40.81(13) ?
    C3 Fe1 C5 2_666 2_666 69.08(13) ?
    C3 Fe1 C5 . 2_666 110.92(13) ?
    C2 Fe1 C5 2_666 2_666 69.23(13) ?
    C2 Fe1 C5 . 2_666 110.77(13) ?
    C4 Fe1 C5 . 2_666 139.24(13) ?
    C4 Fe1 C5 2_666 2_666 40.76(13) ?
    C1 Fe1 C5 2_666 2_666 40.81(13) ?
    C1 Fe1 C5 . 2_666 139.19(13) ?
    C5 Fe1 C5 . 2_666 180.0 ?
loop_
    _geom_torsion_atom_site_label_1
    _geom_torsion_atom_site_label_2
    _geom_torsion_atom_site_label_3
    _geom_torsion_atom_site_label_4
    _geom_torsion_site_symmetry_1
    _geom_torsion_site_symmetry_2
    _geom_torsion_site_symmetry_3
    _geom_torsion_site_symmetry_4
    _geom_torsion
    _geom_torsion_publ_flag
    C5 C1 C2 C3 . . . . -0.4(4) ?
    Br1 C1 C2 C3 . . . . 178.8(2) ?
    Fe1 C1 C2 C3 . . . . -59.3(2) ?
    C5 C1 C2 Br2 . . . . -176.6(2) ?
    Br1 C1 C2 Br2 . . . . 2.6(4) ?
    Fe1 C1 C2 Br2 . . . . 124.5(3) ?
    C5 C1 C2 Fe1 . . . . 58.9(2) ?
    Br1 C1 C2 Fe1 . . . . -121.9(3) ?
    C1 C2 C3 C4 . . . . -0.1(4) ?
    Br2 C2 C3 C4 . . . . 176.1(2) ?
    Fe1 C2 C3 C4 . . . . -59.7(2) ?
    C1 C2 C3 Br3 . . . . -177.4(2) ?
    Br2 C2 C3 Br3 . . . . -1.3(4) ?
    Fe1 C2 C3 Br3 . . . . 123.0(2) ?
    C1 C2 C3 Fe1 . . . . 59.6(2) ?
    Br2 C2 C3 Fe1 . . . . -124.3(3) ?
    C2 C3 C4 C5 . . . . 0.5(4) ?
    Br3 C3 C4 C5 . . . . 177.8(2) ?
    Fe1 C3 C4 C5 . . . . -59.0(2) ?
    C2 C3 C4 Br4 . . . . -177.9(2) ?
    Br3 C3 C4 Br4 . . . . -0.6(4) ?
    Fe1 C3 C4 Br4 . . . . 122.6(2) ?
    C2 C3 C4 Fe1 . . . . 59.5(2) ?
    Br3 C3 C4 Fe1 . . . . -123.2(3) ?
    C3 C4 C5 C1 . . . . -0.8(4) ?
    Br4 C4 C5 C1 . . . . 177.7(2) ?
    Fe1 C4 C5 C1 . . . . -59.2(2) ?
    C3 C4 C5 Fe1 . . . . 58.5(2) ?
    Br4 C4 C5 Fe1 . . . . -123.1(2) ?
    C2 C1 C5 C4 . . . . 0.7(4) ?
    Br1 C1 C5 C4 . . . . -178.5(2) ?
    Fe1 C1 C5 C4 . . . . 59.2(2) ?
    C2 C1 C5 Fe1 . . . . -58.5(2) ?
    Br1 C1 C5 Fe1 . . . . 122.4(3) ?
_shelx_space_group_comment
;
The symmetry employed for this shelxl refinement is uniquely defined
by the following loop, which should always be used as a source of
symmetry information in preference to the above space-group names.
They are only intended as comments.
;
_shelx_estimated_absorpt_T_min     0.567
_shelx_estimated_absorpt_T_max     0.815
_shelx_hkl_file
;
   1   0   0 58.3203 1.38409  -2
   1   0   0 58.3203 1.38409   1
   3   0   0 351.422 5.16299  -2
   3   0   0 351.422 5.16299   1
   4   0   0 8875.63 103.939  -2
   4   0   0 8875.63 103.939   1
   5   0   0 48.7746 2.45378  -2
   5   0   0 48.7746 2.45378   1
   6   0   0 2349.43 30.1720  -2
   6   0   0 2349.43 30.1720   1
   7   0   0 232.219 5.50657  -2
   7   0   0 232.219 5.50657   1
   8   0   0 1271.87 17.3234  -2
   8   0   0 1271.87 17.3234   1
   9   0   0 19.8094 3.15096  -2
   9   0   0 19.8094 3.15096   1
  10   0   0 172.088 8.38184  -2
  10   0   0 172.088 8.38184   1
  11   0   0 51.6469 6.36266  -2
  11   0   0 51.6469 6.36266   1
  11   1   1 52.2848 11.6787  -2
 -11   1   0 52.2848 11.6787   1
  10   1   1 57.3350 8.65383  -2
 -10   1   0 57.3350 8.65383   1
   9   1   1 222.301 8.38912  -2
  -9   1   0 222.301 8.38912   1
   8   1   1 71.5945 5.77346  -2
  -8   1   0 71.5945 5.77346   1
   7   1   1 48.8458 5.16494  -2
  -7   1   0 48.8458 5.16494   1
   6   1   1 126.400 5.45474  -2
  -6   1   0 126.400 5.45474   1
   5   1   1 293.056 6.51761  -2
  -5   1   0 293.056 6.51761   1
   4   1   1 127.822 3.88378  -2
  -4   1   0 127.822 3.88378   1
   3   1   1 61.3462 2.27998  -2
  -3   1   0 61.3462 2.27998   1
   2   1   1 77.3922 3.21327  -2
  -2   1   0 77.3922 3.21327   1
  -1   1   0 3.40084 0.46727   1
   0   1   0 246.170 3.48622   1
   1   1   0 1086.36 13.6192   1
  -2   1   1 106.962 3.84398  -2
   2   1   0 106.962 3.84398   1
  -3   1   1 297.873 4.77029  -2
   3   1   0 297.873 4.77029   1
  -4   1   1 123.992 4.02650  -2
   4   1   0 123.992 4.02650   1
  -5   1   1 768.002 12.3316  -2
   5   1   0 768.002 12.3316   1
  -6   1   1 110.968 5.27931  -2
   6   1   0 110.968 5.27931   1
  -7   1   1 186.389 6.81725  -2
   7   1   0 186.389 6.81725   1
  -8   1   1 40.5105 6.00970  -2
   8   1   0 40.5105 6.00970   1
  -9   1   1 269.732 9.15451  -2
   9   1   0 269.732 9.15451   1
 -10   1   1 55.2971 10.2617  -2
  10   1   0 55.2971 10.2617   1
  11   1   0 37.1039 7.58263   1
 -11   2   0 51.4878 6.53186   1
 -10   2   0 2.13388 4.09958   1
   9   2   2 278.423 20.3259  -2
  -9   2   0 278.423 20.3259   1
  -8   2   0 27.5604 3.42879   1
  -7   2   0 113.465 4.69933   1
  -6   2   0 16.8730 2.27564   1
  -5   2   0 342.976 6.07027   1
  -4   2   0 64.3850 2.29746   1
  -3   2   0 20.9956 1.33065   1
  -2   2   0 55.4855 1.56694   1
  -1   2   0 1.03128 0.41941   1
   0   2   0 185.477 3.23024   1
   1   2   0 1212.93 11.4750   1
   2   2   0 21.2350 0.99763   1
   3   2   0 461.232 6.37794   1
   4   2   0 154.460 3.20961   1
   5   2   0 1080.08 13.1612   1
   6   2   0 2.55721 1.76450   1
   7   2   0 300.428 6.66096   1
   8   2   0 71.7168 4.21399   1
   9   2   0 323.531 8.35234   1
  10   2   0 -3.3503 4.02787   1
 -10   3   0 11.3379 4.51651   1
  -9   3   0 8.86255 3.49363   1
  -8   3   0 161.857 5.97565   1
  -7   3   0 53.0754 3.58045   1
  -6   3   0 98.8102 3.96431   1
  -5   3   0 1.44726 1.52669   1
  -4   3   0 623.240 8.72354   1
  -3   3   0 267.080 4.44112   1
  -2   3   0 139.836 2.67746   1
  -1   3   0 30.7301 1.04970   1
   0   3   0 646.827 9.42865   1
   1   3   0 628.954 6.98486   1
   2   3   0 7.25768 0.73343   1
   3   3   0 87.5143 2.16807   1
   4   3   0 95.2451 2.63848   1
   5   3   0 368.568 6.06516   1
   6   3   0 38.7216 2.68448   1
   7   3   0 51.1661 3.30379   1
   8   3   0 4.87910 2.61055   1
   9   3   0 114.041 6.44168   1
  10   3   0 38.1080 4.26728   1
 -10   4   0 118.505 7.18903   1
  -9   4   0 94.8045 5.63825   1
  -8   4   0 624.984 11.2872   1
  -7   4   0 81.0388 4.34576   1
  -6   4   0 691.566 10.7200   1
  -5   4   0 585.511 9.04587   1
  -4   4   0 1853.60 22.0287   1
  -3   4   0 402.724 6.14894   1
  -2   4   0 986.169 11.9595   1
  -1   4   0 1519.49 19.7470   1
   0   4   0 1486.55 20.2472   1
   1   4   0 591.610 9.39788   1
   2   4   0 125.181 2.22771   1
   3   4   0 1031.89 10.9087   1
   4   4   0 107.435 2.71772   1
   5   4   0 190.720 3.99239   1
   6   4   0 64.9629 3.04997   1
   7   4   0 212.538 5.25440   1
   8   4   0 18.9373 2.57815   1
   9   4   0 7.30990 2.91766   1
  10   4   0 93.1400 5.55303   1
 -10   5   0 32.8081 6.02666   1
  -9   5   0 30.5775 4.51621   1
  -8   5   0 6.31847 3.14956   1
  -7   5   0 428.032 8.59800   1
  -6   5   0 70.1346 3.78356   1
  -5   5   0 626.104 9.73269   1
  -4   5   0 18.8966 1.99010   1
  -3   5   0 2313.43 26.6467   1
  -2   5   0 8.01849 1.15694   1
  -1   5   0 2223.05 34.5982   1
   0   5   0 199.533 5.71756   1
   1   5   0 3678.02 47.6244   1
   2   5   0 31.7040 1.42306   1
   3   5   0 1830.79 18.2633   1
   4   5   0 235.330 4.15434   1
   5   5   0 1665.64 17.6671   1
   6   5   0 32.2623 2.27294   1
   7   5   0 459.416 7.31428   1
   8   5   0 75.1635 4.22236   1
   9   5   0 297.101 7.97009   1
  10   6   6 89.2348 19.6326  -2
  -9   6   0 89.2348 19.6326   1
  -8   6   0 22.4966 4.39469   1
  -7   6   0 -0.4057 2.59585   1
  -6   6   0 -0.6198 2.12885   1
  -5   6   0 25.7797 3.13534   1
  -4   6   0 58.6103 3.50264   1
  -3   6   0 80.2712 3.32726   1
  -2   6   0 0.37910 1.97133   1
  -1   6   0 21.6620 2.87143   1
   0   6   0 106.656 4.95785   1
   1   6   0 330.226 7.36659   1
   2   6   0 5.17305 1.99969   1
   3   6   0 77.1846 4.26971   1
   4   6   0 73.7920 4.40330   1
   5   6   0 207.164 5.20510   1
   6   6   0 -2.2226 2.67130   1
  -6   6   6 -12.471 12.7566  -2
   7   6   0 -12.471 12.7566   1
   8   6   0 14.9172 4.61704   1
   9   6   0 44.7091 5.57901   1
   9   7   7 273.047 18.3781  -2
  -8   7   0 273.047 18.3781   1
   8   7   7 8.97824 9.79060  -2
  -7   7   0 8.97824 9.79060   1
   7   7   7 191.722 10.9952  -2
  -6   7   0 191.722 10.9952   1
   6   7   7 58.0486 11.3782  -2
  -5   7   0 58.0486 11.3782   1
   5   7   7 407.670 25.5140  -2
  -4   7   0 407.670 25.5140   1
   4   7   7 -14.156 13.1245  -2
  -3   7   0 -14.156 13.1245   1
   3   7   7 56.1118 14.5032  -2
  -2   7   0 56.1118 14.5032   1
   2   7   7 71.1838 14.8783  -2
  -1   7   0 71.1838 14.8783   1
   1   7   7 126.216 15.6008  -2
   0   7   0 126.216 15.6008   1
   0   7   7 8.58653 11.4018  -2
   1   7   0 8.58653 11.4018   1
  -1   7   7 83.4592 13.6715  -2
   2   7   0 83.4592 13.6715   1
  -2   7   7 10.1289 7.87000  -2
   3   7   0 10.1289 7.87000   1
  -3   7   7 44.7235 8.61809  -2
   4   7   0 44.7235 8.61809   1
  -4   7   7 43.5214 8.32761  -2
   5   7   0 43.5214 8.32761   1
  -5   7   7 163.544 10.9062  -2
   6   7   0 163.544 10.9062   1
  -6   7   7 -1.1744 12.1901  -2
   7   7   0 -1.1744 12.1901   1
  -7   7   7 29.2054 13.2825  -2
   8   7   0 29.2054 13.2825   1
   8   8   8 2.90698 9.09911  -2
  -7   8   0 2.90698 9.09911   1
   7   8   8 29.5071 10.4678  -2
  -6   8   0 29.5071 10.4678   1
   6   8   8 33.0665 9.48661  -2
  -5   8   0 33.0665 9.48661   1
   5   8   8 1.33392 8.78193  -2
  -4   8   0 1.33392 8.78193   1
   4   8   8 33.0175 10.7789  -2
  -3   8   0 33.0175 10.7789   1
   3   8   8 126.476 18.3698  -2
  -2   8   0 126.476 18.3698   1
   2   8   8 25.4641 10.1786  -2
  -1   8   0 25.4641 10.1786   1
   1   8   8 45.5444 10.3744  -2
   0   8   0 45.5444 10.3744   1
   0   8   8 32.7940 10.2075  -2
   1   8   0 32.7940 10.2075   1
  -1   8   8 261.658 19.4852  -2
   2   8   0 261.658 19.4852   1
  -2   8   8 17.0089 14.9644  -2
   3   8   0 17.0089 14.9644   1
  -3   8   8 119.993 19.2076  -2
   4   8   0 119.993 19.2076   1
  -4   8   8 64.8765 12.8813  -2
   5   8   0 64.8765 12.8813   1
  -5   8   8 175.432 22.7860  -2
   6   8   0 175.432 22.7860   1
  -6   8   8 -10.270 20.1828  -2
   7   8   0 -10.270 20.1828   1
   7   9   9 92.2163 13.0635  -2
  -6   9   0 92.2163 13.0635   1
   6   9   9 312.965 14.3602  -2
  -5   9   0 312.965 14.3602   1
   5   9   9 374.687 16.5468  -2
  -4   9   0 374.687 16.5468   1
   4   9   9 628.252 28.7523  -2
  -3   9   0 628.252 28.7523   1
   3   9   9 334.185 22.1586  -2
  -2   9   0 334.185 22.1586   1
  -1   9   0 250.347 9.79960   1
   0   9   0 635.313 15.6688   1
   1   9   0 338.633 11.2116   1
   2   9   0 269.684 10.1291   1
   3   9   0 44.0188 5.34647   1
   4   9   0 339.109 11.7961   1
   5   9   0 46.8282 5.20269   1
  -4  10   0 20.5580 5.56689   1
  -3  10   0 11.1922 5.19480   1
  -2  10   0 113.452 8.18958   1
  -1  10   0 1.52370 4.33255   1
   0  10   0 43.5667 5.80290   1
   1  10   0 43.7014 5.76506   1
   2  10   0 133.835 8.58177   1
   3  10   0 -2.6292 4.06004   1
   4  10   0 9.35243 8.92779   1
  -2 -10   1 65.2092 6.70436   1
  -1 -10   1 -1.9361 4.28516   1
   0 -10   1 23.3934 5.25933   1
   1 -10   1 15.5978 4.88528   1
   2 -10   1 146.662 9.28697   1
   3 -10   1 11.1937 5.27729   1
  -5  -9   1 37.7193 7.05472   1
  -4  -9   1 10.5605 4.33830   1
  -3  -9   1 140.334 8.72787   1
  -2  -9   1 67.5896 6.47424   1
  -1  -9   1 34.9156 5.27546   1
   0  -9   1 4.27685 3.90581   1
   1  -9   1 86.1150 7.06376   1
   3   9  10 17.3260 20.0510  -2
   2  -9   1 17.3260 20.0510   1
   4   9  10 15.7388 12.7263  -2
   3  -9   1 15.7388 12.7263   1
   5   9  10 14.5668 18.3015  -2
   4  -9   1 14.5668 18.3015   1
   6   9  10 -20.697 17.4081  -2
   5  -9   1 -20.697 17.4081   1
   7   9  10 80.1301 26.6584  -2
   6  -9   1 80.1301 26.6584   1
  -5   8   9 42.5911 21.7346  -2
  -6  -8   1 42.5911 21.7346   1
  -4   8   9 184.903 23.3115  -2
  -5  -8   1 184.903 23.3115   1
  -3   8   9 125.432 13.5021  -2
  -4  -8   1 125.432 13.5021   1
  -2   8   9 317.804 23.6715  -2
  -3  -8   1 317.804 23.6715   1
  -1   8   9 156.586 16.6959  -2
  -2  -8   1 156.586 16.6959   1
  -1  -8   1 156.547 7.70962   1
   1   8   9 86.5736 11.5215  -2
   0  -8   1 86.5736 11.5215   1
   2   8   9 391.022 16.5098  -2
   1  -8   1 391.022 16.5098   1
   3   8   9 98.8894 19.2321  -2
   2  -8   1 98.8894 19.2321   1
   4   8   9 135.577 12.4425  -2
   3  -8   1 135.577 12.4425   1
   5   8   9 8.31229 8.69666  -2
   4  -8   1 8.31229 8.69666   1
   6   8   9 173.061 11.4816  -2
   5  -8   1 173.061 11.4816   1
   7   8   9 14.2017 10.4505  -2
   6  -8   1 14.2017 10.4505   1
   8   8   9 62.2969 16.0700  -2
   7  -8   1 62.2969 16.0700   1
  -6   7   8 50.7972 13.8806  -2
  -7  -7   1 50.7972 13.8806   1
  -5   7   8 127.478 14.0762  -2
  -6  -7   1 127.478 14.0762   1
  -4   7   8 474.709 14.7430  -2
  -5  -7   1 474.709 14.7430   1
  -3   7   8 186.565 11.4654  -2
  -4  -7   1 186.565 11.4654   1
  -2   7   8 419.999 15.4517  -2
  -3  -7   1 419.999 15.4517   1
  -1   7   8 917.456 19.2222  -2
  -2  -7   1 917.456 19.2222   1
   0   7   8 1046.55 38.8027  -2
  -1  -7   1 1046.55 38.8027   1
   1   7   8 906.315 35.4707  -2
   0  -7   1 906.315 35.4707   1
   2   7   8 591.721 28.0828  -2
   1  -7   1 591.721 28.0828   1
   3   7   8 1630.51 55.7589  -2
   2  -7   1 1630.51 55.7589   1
   4   7   8 753.425 33.7771  -2
   3  -7   1 753.425 33.7771   1
   5   7   8 858.255 37.8485  -2
   4  -7   1 858.255 37.8485   1
   6   7   8 212.219 13.4531  -2
   5  -7   1 212.219 13.4531   1
   7   7   8 918.854 20.8021  -2
   6  -7   1 918.854 20.8021   1
   8   7   8 182.691 12.2121  -2
   7  -7   1 182.691 12.2121   1
   9   7   8 281.947 18.8752  -2
   8  -7   1 281.947 18.8752   1
  -8  -6   1 -0.4442 4.40907   1
  -7  -6   1 134.808 7.86502   1
  -6  -6   1 13.8567 3.08631   1
  -5  -6   1 82.3351 4.66274   1
  -4  -6   1 16.0194 3.16558   1
  -3  -6   1 310.376 7.79011   1
  -2  -6   1 10.8762 2.45457   1
  -1  -6   1 59.6580 3.86970   1
   0  -6   1 72.1804 4.09253   1
   1  -6   1 152.747 6.00608   1
   2  -6   1 1.51812 2.29924   1
   3  -6   1 3.88779 2.57543   1
   4  -6   1 87.5975 4.02635   1
   5  -6   1 10.0431 2.13264   1
   7   6   7 28.9518 14.8596  -2
   6  -6   1 28.9518 14.8596   1
   7  -6   1 29.1164 3.43768   1
   8  -6   1 51.8217 5.02126   1
   9  -6   1 10.9558 4.45965   1
  -9  -5   1 13.2250 3.67086   1
  -8  -5   1 -2.0818 3.17099   1
  -7  -5   1 99.0127 5.05951   1
  -6  -5   1 25.1986 2.55190   1
  -5  -5   1 13.9063 2.15692   1
  -4  -5   1 21.0455 2.01829   1
  -3  -5   1 80.1172 2.68473   1
  -2  -5   1 11.5873 1.10682   1
  -1  -5   1 73.7878 3.46433   1
   0  -5   1 117.086 4.09828   1
   1  -5   1 32.5292 2.92652   1
   2  -5   1 1.35759 0.90099   1
   3  -5   1 507.301 7.43957   1
   4  -5   1 139.865 3.85190   1
   5  -5   1 256.514 5.66469   1
   6  -5   1 3.96042 2.20453   1
   7  -5   1 486.131 9.26557   1
   8  -5   1 55.1898 4.31448   1
   9  -5   1 132.700 7.20024   1
  10  -5   1 -1.7091 4.24597   1
  -9  -4   1 20.6261 3.72033   1
  -8  -4   1 -1.3408 2.87926   1
  -7  -4   1 -1.5124 2.21583   1
  -6  -4   1 138.379 4.08083   1
  -5  -4   1 94.6711 3.36485   1
  -4  -4   1 42.0631 2.09333   1
  -3  -4   1 2.61265 1.09477   1
  -2  -4   1 388.271 5.51717   1
  -1  -4   1 253.914 5.39723   1
   0  -4   1 29.5500 2.11765   1
   1  -4   1 11.0587 1.81468   1
   2  -4   1 168.683 3.11733   1
   3  -4   1 225.726 4.14995   1
   4  -4   1 24.4439 1.96928   1
   5  -4   1 10.9347 1.87283   1
   6  -4   1 0.15479 1.99412   1
   7  -4   1 101.666 4.49606   1
   8  -4   1 107.904 5.33774   1
   9  -4   1 9.96494 3.96022   1
  10  -4   1 13.9035 5.22368   1
 -10  -3   1 223.391 8.84131   1
  -9  -3   1 69.1412 4.80595   1
  -8  -3   1 398.378 8.66034   1
  -7  -3   1 17.9721 2.41087   1
  -6  -3   1 1680.93 18.3750   1
  -5  -3   1 224.098 4.32635   1
  -4  -3   1 2311.99 24.4634   1
  -3  -3   1 19.9740 1.36933   1
  -2  -3   1 5664.48 61.5921   1
  -1  -3   1 289.186 4.01561   1
   0  -3   1 4414.88 55.3485   1
   1  -3   1 22.0306 1.08378   1
   2  -3   1 5158.59 63.2191   1
   3  -3   1 29.2380 1.84449   1
   4  -3   1 1629.28 19.4049   1
   5  -3   1 127.695 3.74563   1
   6  -3   1 1115.68 15.0029   1
   7  -3   1 6.74365 2.52812   1
   8  -3   1 121.107 5.51113   1
   9  -3   1 80.5357 5.74061   1
  10  -3   1 68.0273 5.83147   1
 -10  -2   1 6.26699 4.28013   1
  -9  -2   1 15.6053 4.06582   1
  -8  -2   1 177.273 6.72818   1
  -7  -2   1 57.3854 3.52348   1
  -6  -2   1 126.550 4.06752   1
  -5  -2   1 108.090 3.34308   1
  -4  -2   1 913.503 11.9287   1
  -3  -2   1 159.615 3.23577   1
  -2  -2   1 533.418 6.32948   1
  -1  -2   1 2338.50 25.8212   1
   0  -2   1 2016.76 22.4377   1
   1  -2   1 2056.40 22.9234   1
   2  -2   1 499.338 7.31578   1
   3  -2   1 3890.30 48.2305   1
   4  -2   1 869.770 12.6638   1
   5  -2   1 1539.57 18.7850   1
   6  -2   1 100.440 3.83865   1
   7  -2   1 1439.96 18.9751   1
   8  -2   1 160.445 5.64463   1
   9   2   3 472.903 23.3930  -2
   9  -2   1 472.903 23.3930   1
  10   2   3 7.83111 15.4496  -2
  10  -2   1 7.83111 15.4496   1
  11  -2   1 213.842 8.89183   1
 -10   1   2 72.3500 9.79050  -2
 -10  -1   1 72.3500 9.79050   1
  -9   1   2 1.04014 7.58432  -2
  -9  -1   1 1.04014 7.58432   1
  -8   1   2 34.3418 5.81524  -2
  -8  -1   1 34.3418 5.81524   1
  -7   1   2 102.102 5.85341  -2
  -7  -1   1 102.102 5.85341   1
  -6   1   2 200.415 6.44312  -2
  -6  -1   1 200.415 6.44312   1
  -5   1   2 33.5873 3.86733  -2
  -5  -1   1 33.5873 3.86733   1
  -4   1   2 19.2992 2.98631  -2
  -4  -1   1 19.2992 2.98631   1
  -3   1   2 64.1693 2.86552  -2
  -3  -1   1 64.1693 2.86552   1
  -2   1   2 396.979 7.15564  -2
  -2  -1   1 396.979 7.15564   1
  -1   1   2 770.914 21.1743  -2
  -1  -1   1 770.914 21.1743   1
   0  -1   1 26.6924 0.82411   1
   1  -1   1 204.482 2.82391   1
   2   1   2 422.786 14.8162  -2
   2  -1   1 422.786 14.8162   1
   3   1   2 1146.06 22.9735  -2
   3  -1   1 1146.06 22.9735   1
   4   1   2 74.9899 3.16663  -2
   4  -1   1 74.9899 3.16663   1
   5   1   2 245.294 5.99255  -2
   5  -1   1 245.294 5.99255   1
   6   1   2 142.212 4.68480  -2
   6  -1   1 142.212 4.68480   1
   7   1   2 401.783 9.24311  -2
   7  -1   1 401.783 9.24311   1
   8   1   2 38.4463 5.68346  -2
   8  -1   1 38.4463 5.68346   1
   9   1   2 22.8504 9.99835  -2
   9  -1   1 22.8504 9.99835   1
  10   1   2 21.2143 8.06457  -2
  10  -1   1 21.2143 8.06457   1
  11   1   2 14.3875 11.0700  -2
  11  -1   1 14.3875 11.0700   1
 -10   0   1 188.016 7.68756  -2
 -10   0   1 188.016 7.68756   1
  -9   0   1 69.6384 4.95529  -2
  -9   0   1 69.6384 4.95529   1
  -8   0   1 181.199 5.52233  -2
  -8   0   1 181.199 5.52233   1
  -7   0   1 2.41232 2.22820  -2
  -7   0   1 2.41232 2.22820   1
  -6   0   1 908.850 12.5313  -2
  -6   0   1 908.850 12.5313   1
  -5   0   1 169.415 4.01591  -2
  -5   0   1 169.415 4.01591   1
  -4   0   1 362.569 5.73239  -2
  -4   0   1 362.569 5.73239   1
  -3   0   1 12.5974 1.28255  -2
  -3   0   1 12.5974 1.28255   1
  -2   0   1 1029.38 13.5862  -2
  -2   0   1 1029.38 13.5862   1
  -1   0   1 207.723 2.87309  -2
  -1   0   1 207.723 2.87309   1
   0   0   1 -0.0335 0.18643  -2
   0   0   1 -0.0335 0.18643   1
   1   0   1 186.701 3.74561  -2
   1   0   1 186.701 3.74561   1
   2   0   1 4.44360 0.86857  -2
   2   0   1 4.44360 0.86857   1
   3   0   1 77.0076 2.30859  -2
   3   0   1 77.0076 2.30859   1
   4   0   1 630.343 9.63019  -2
   4   0   1 630.343 9.63019   1
   5   0   1 46.6122 2.65252  -2
   5   0   1 46.6122 2.65252   1
   6   0   1 185.053 4.46474  -2
   6   0   1 185.053 4.46474   1
   7   0   1 33.0226 2.85345  -2
   7   0   1 33.0226 2.85345   1
   8   0   1 524.152 9.20235  -2
   8   0   1 524.152 9.20235   1
   9   0   1 11.5405 3.06027  -2
   9   0   1 11.5405 3.06027   1
  10   0   1 132.042 6.54499  -2
  10   0   1 132.042 6.54499   1
  11   0   1 1.45205 4.82190  -2
  11   0   1 1.45205 4.82190   1
  10   1   0 99.6934 9.71987  -2
 -10   1   1 99.6934 9.71987   1
   9   1   0 58.8664 6.37265  -2
  -9   1   1 58.8664 6.37265   1
   8   1   0 65.9437 6.06262  -2
  -8   1   1 65.9437 6.06262   1
   7   1   0 123.698 5.91089  -2
  -7   1   1 123.698 5.91089   1
   6   1   0 439.816 9.16289  -2
  -6   1   1 439.816 9.16289   1
   5   1   0 159.273 4.83589  -2
  -5   1   1 159.273 4.83589   1
   4   1   0 115.366 3.88371  -2
  -4   1   1 115.366 3.88371   1
   3   1   0 413.216 6.83609  -2
  -3   1   1 413.216 6.83609   1
   2   1   0 478.439 8.04849  -2
  -2   1   1 478.439 8.04849   1
  -1   1   1 19.9533 0.81195   1
   0   1   1 117.522 1.82131   1
   1   1   1 903.481 10.1021   1
  -2   1   0 14.8949 1.88276  -2
   2   1   1 14.8949 1.88276   1
  -3   1   0 67.4677 3.14923  -2
   3   1   1 67.4677 3.14923   1
  -4   1   0 529.239 8.68422  -2
   4   1   1 529.239 8.68422   1
  -5   1   0 406.642 7.85849  -2
   5   1   1 406.642 7.85849   1
  -6   1   0 151.850 4.84903  -2
   6   1   1 151.850 4.84903   1
  -7   1   0 40.5828 4.96648  -2
   7   1   1 40.5828 4.96648   1
  -8   1   0 398.776 9.71563  -2
   8   1   1 398.776 9.71563   1
  -9   1   0 149.182 7.68174  -2
   9   1   1 149.182 7.68174   1
 -10   1   0 120.266 9.50218  -2
  10   1   1 120.266 9.50218   1
 -11   1   0 28.0776 10.7530  -2
  11   1   1 28.0776 10.7530   1
  10   2   1 33.6450 15.0334  -2
 -10   2   1 33.6450 15.0334   1
  -9   2   1 382.939 8.77697   1
  -8   2   1 94.4612 4.89647   1
  -7   2   1 740.155 11.6776   1
  -6   2   1 3.77627 1.97560   1
  -5   2   1 3438.71 38.9705   1
  -4   2   1 154.685 3.49963   1
  -3   2   1 4920.65 53.4667   1
  -2   2   1 79.1189 1.90628   1
   0   2   1 14.1270 0.80503   1
   2   2   1 531.534 6.08017   1
   3   2   1 7390.55 89.7013   1
   4   2   1 55.9900 2.29635   1
   5   2   1 2026.69 24.8459   1
   6   2   1 310.723 5.85759   1
   7   2   1 1252.07 15.8245   1
   8   2   1 37.4338 3.36280   1
   9   2   1 152.207 5.88548   1
  10   2   1 70.6238 6.26810   1
  11   2   1 60.4394 6.95682   1
 -10   3   1 94.7387 7.45819   1
  -9   3   1 13.4620 3.50135   1
  -8   3   1 24.4642 3.49231   1
  -7   3   1 128.486 5.00066   1
  -6   3   1 137.677 4.48190   1
  -5   3   1 3.34677 1.58938   1
  -4   3   1 12.3880 1.56675   1
  -3   3   1 165.738 3.36750   1
  -2   3   1 25.1154 1.37933   1
  -1   3   1 36.4351 1.50451   1
   0   3   1 416.979 6.03980   1
   1   3   1 76.4168 1.73036   1
   2   3   1 73.2786 1.73011   1
   3   3   1 76.9559 1.99471   1
   4   3   1 565.436 8.06879   1
   5   3   1 21.9607 1.83728   1
   6   3   1 103.550 3.67640   1
   7   3   1 22.3484 2.52320   1
   8   3   1 211.184 5.90748   1
   9   3   1 14.5057 3.23632   1
  10   3   1 17.9263 5.02697   1
 -10   4   1 231.182 12.5768   1
  -9   4   1 19.1573 3.72917   1
  -8   4   1 175.539 6.29086   1
  -7   4   1 11.6967 2.84219   1
  -6   4   1 469.750 8.43806   1
  -5   4   1 24.8738 2.34038   1
  -4   4   1 66.6121 2.81645   1
  -3   4   1 44.1669 2.08652   1
  -2   4   1 159.611 3.63011   1
  -1   4   1 74.9362 2.20250   1
   0   4   1 192.831 3.44705   1
   1   4   1 22.6694 1.04836   1
   2   4   1 77.3063 1.92870   1
   3   4   1 128.220 2.78710   1
   4   4   1 642.388 7.60639   1
   5   4   1 0.92880 1.24475   1
   6   4   1 193.931 4.09375   1
   7   4   1 78.4431 3.26159   1
   8   4   1 279.929 5.69159   1
   9   4   1 1.22585 2.47184   1
  10   4   1 30.7306 4.44986   1
 -10   5   1 1.91034 4.82327   1
  -9   5   1 135.886 7.49144   1
  -8   5   1 18.1817 3.56266   1
  -7   5   1 84.7208 4.56949   1
  -6   5   1 -0.3003 2.19600   1
  -5   5   1 475.075 8.15225   1
  -4   5   1 98.4377 3.96075   1
  -3   5   1 216.106 5.00476   1
  -2   5   1 5.56910 1.23726   1
  -1   5   1 708.258 10.3618   1
   0   5   1 305.838 7.08738   1
   1   5   1 117.829 3.65309   1
   2   5   1 47.6532 1.44509   1
   3   5   1 285.780 4.14147   1
   4   5   1 315.721 4.77624   1
   5   5   1 2.45982 1.30848   1
   6   5   1 53.2901 2.62117   1
   7   5   1 25.6012 2.39236   1
   8   5   1 115.657 4.28873   1
   9   5   1 8.63401 2.87848   1
  10   5   1 9.79146 4.19113   1
  -9   6   1 312.463 10.1670   1
  -8   6   1 38.1443 4.74252   1
  -7   6   1 384.729 9.65652   1
  -6   6   1 324.832 8.27282   1
  -5   6   1 1066.09 16.8307   1
  -4   6   1 266.941 6.48343   1
  -3   6   1 703.829 11.4106   1
  -2   6   1 922.754 13.6146   1
  -1   6   1 1113.82 19.5685   1
   0   6   1 488.722 10.5227   1
   1   6   1 206.703 6.33263   1
   2   6   1 899.558 14.4100   1
   3   6   1 185.398 3.41412   1
   4   6   1 222.800 4.26057   1
   5   6   1 16.3077 1.78044   1
   6   6   1 247.684 5.13875   1
   7   6   1 2.82718 2.10414   1
  -7   6   5 30.9309 16.0033  -2
   8   6   1 30.9309 16.0033   1
   9   6   1 58.7519 5.66890   1
   9   7   6 186.622 12.7628  -2
  -8   7   1 186.622 12.7628   1
   8   7   6 54.2600 10.1362  -2
  -7   7   1 54.2600 10.1362   1
   7   7   6 251.139 14.7952  -2
  -6   7   1 251.139 14.7952   1
   6   7   6 46.7551 10.4617  -2
  -5   7   1 46.7551 10.4617   1
   5   7   6 1095.16 42.1694  -2
  -4   7   1 1095.16 42.1694   1
   4   7   6 106.373 15.9906  -2
  -3   7   1 106.373 15.9906   1
   3   7   6 1180.97 42.9815  -2
  -2   7   1 1180.97 42.9815   1
   2   7   6 224.383 17.4558  -2
  -1   7   1 224.383 17.4558   1
   1   7   6 2391.96 74.2756  -2
   0   7   1 2391.96 74.2756   1
   0   7   6 144.857 14.1391  -2
   1   7   1 144.857 14.1391   1
  -1   7   6 1421.16 48.1106  -2
   2   7   1 1421.16 48.1106   1
  -2   7   6 237.640 16.3263  -2
   3   7   1 237.640 16.3263   1
  -3   7   6 1511.73 34.4621  -2
   4   7   1 1511.73 34.4621   1
  -4   7   6 73.5143 8.15529  -2
   5   7   1 73.5143 8.15529   1
  -5   7   6 530.214 14.9995  -2
   6   7   1 530.214 14.9995   1
  -6   7   6 73.8276 7.85180  -2
   7   7   1 73.8276 7.85180   1
  -7   7   6 173.531 12.0293  -2
   8   7   1 173.531 12.0293   1
   8   8   7 53.5369 10.7449  -2
  -7   8   1 53.5369 10.7449   1
   7   8   7 42.1599 10.1491  -2
  -6   8   1 42.1599 10.1491   1
   6   8   7 12.0378 9.07654  -2
  -5   8   1 12.0378 9.07654   1
   5   8   7 77.0994 9.18804  -2
  -4   8   1 77.0994 9.18804   1
   4   8   7 32.7436 9.93312  -2
  -3   8   1 32.7436 9.93312   1
   3   8   7 -4.5574 9.15445  -2
  -2   8   1 -4.5574 9.15445   1
   2   8   7 23.2567 9.83262  -2
  -1   8   1 23.2567 9.83262   1
   1   8   7 203.165 19.1747  -2
   0   8   1 203.165 19.1747   1
   0   8   7 17.3927 13.5774  -2
   1   8   1 17.3927 13.5774   1
  -1   8   7 58.8670 10.0331  -2
   2   8   1 58.8670 10.0331   1
  -2   8   7 34.4669 12.7603  -2
   3   8   1 34.4669 12.7603   1
  -3   8   7 188.839 18.3864  -2
   4   8   1 188.839 18.3864   1
  -4   8   7 8.69747 16.1644  -2
   5   8   1 8.69747 16.1644   1
  -5   8   7 11.1312 12.1406  -2
   6   8   1 11.1312 12.1406   1
  -6   8   7 14.2168 13.1072  -2
   7   8   1 14.2168 13.1072   1
   7   9   8 39.5458 11.6710  -2
  -6   9   1 39.5458 11.6710   1
   6   9   8 246.515 13.7167  -2
  -5   9   1 246.515 13.7167   1
   5   9   8 20.3426 10.1777  -2
  -4   9   1 20.3426 10.1777   1
   4   9   8 58.7049 15.0848  -2
  -3   9   1 58.7049 15.0848   1
   3   9   8 47.8016 14.2107  -2
  -2   9   1 47.8016 14.2107   1
  -1   9   1 125.010 7.41732   1
   0   9   1 3.60239 3.48865   1
   1   9   1 2.12014 3.26634   1
   2   9   1 14.5627 4.06682   1
   3   9   1 6.79767 3.67536   1
   4   9   1 12.9251 4.20640   1
   5   9   1 26.8500 4.90477   1
   6   9   1 4.16246 4.80284   1
  -5  10   1 -4.4803 4.80481   1
  -4  10   1 13.6414 5.10386   1
  -3  10   1 22.0606 5.23062   1
  -2  10   1 6.98385 4.32174   1
  -1  10   1 2.66187 4.26479   1
   0  10   1 25.4852 4.88750   1
   1  10   1 111.390 7.45339   1
   2  10   1 7.41512 3.69970   1
   3  10   1 37.4967 5.35870   1
   4  10   1 46.2648 6.03740   1
  -1  11   1 377.638 13.2568   1
   0  11   1 238.168 10.5955   1
   1  11   1 196.996 10.0040   1
  -1 -10   2 84.9998 7.74935   1
   0 -10   2 287.737 11.9668   1
   1 -10   2 219.941 10.6051   1
   2 -10   2 156.358 10.2062   1
  -4  -9   2 11.8116 5.89244   1
  -3  -9   2 43.3127 5.47781   1
  -2  -9   2 151.733 9.06835   1
  -1  -9   2 110.109 7.78809   1
   0  -9   2 108.090 7.86205   1
   1  -9   2 5.29610 4.31562   1
   2  -9   2 290.779 11.1069   1
   4   9  11 83.6637 14.4784  -2
   3  -9   2 83.6637 14.4784   1
   5   9  11 124.793 16.7557  -2
   4  -9   2 124.793 16.7557   1
   6   9  11 45.6578 12.1819  -2
   5  -9   2 45.6578 12.1819   1
  -4   8  10 26.1654 21.4093  -2
  -5  -8   2 26.1654 21.4093   1
  -3   8  10 44.7664 13.6104  -2
  -4  -8   2 44.7664 13.6104   1
  -2   8  10 105.581 20.6171  -2
  -3  -8   2 105.581 20.6171   1
  -1   8  10 35.9600 11.1071  -2
  -2  -8   2 35.9600 11.1071   1
  -1  -8   2 12.4772 4.05368   1
   1   8  10 5.45618 10.2404  -2
   0  -8   2 5.45618 10.2404   1
   2   8  10 163.231 13.2383  -2
   1  -8   2 163.231 13.2383   1
   3   8  10 66.6602 17.0255  -2
   2  -8   2 66.6602 17.0255   1
   4   8  10 58.7414 18.0363  -2
   3  -8   2 58.7414 18.0363   1
   5   8  10 22.6387 11.6826  -2
   4  -8   2 22.6387 11.6826   1
   6   8  10 166.673 11.9122  -2
   5  -8   2 166.673 11.9122   1
   7   8  10 57.1261 11.4638  -2
   6  -8   2 57.1261 11.4638   1
   8   8  10 38.6217 15.5014  -2
   7  -8   2 38.6217 15.5014   1
  -6   7   9 15.7221 14.1278  -2
  -7  -7   2 15.7221 14.1278   1
  -5   7   9 3.29676 18.2140  -2
  -6  -7   2 3.29676 18.2140   1
  -4   7   9 -0.5989 12.2225  -2
  -5  -7   2 -0.5989 12.2225   1
  -3   7   9 214.166 10.8040  -2
  -4  -7   2 214.166 10.8040   1
  -2   7   9 94.1305 10.6321  -2
  -3  -7   2 94.1305 10.6321   1
  -1   7   9 84.4710 8.66866  -2
  -2  -7   2 84.4710 8.66866   1
   0   7   9 -9.0031 12.0104  -2
  -1  -7   2 -9.0031 12.0104   1
   1   7   9 221.056 18.3588  -2
   0  -7   2 221.056 18.3588   1
   2   7   9 43.7409 15.7310  -2
   1  -7   2 43.7409 15.7310   1
   3   7   9 6.80551 14.9668  -2
   2  -7   2 6.80551 14.9668   1
   4   7   9 35.3461 17.2436  -2
   3  -7   2 35.3461 17.2436   1
   5   7   9 55.2080 18.4393  -2
   4  -7   2 55.2080 18.4393   1
   6   7   9 16.7736 18.4543  -2
   5  -7   2 16.7736 18.4543   1
   7   7   9 63.1662 14.1711  -2
   6  -7   2 63.1662 14.1711   1
   8   7   9 30.6494 14.9939  -2
   7  -7   2 30.6494 14.9939   1
   9   7   9 -2.6098 15.3934  -2
   8  -7   2 -2.6098 15.3934   1
  -8  -6   2 131.050 9.64469   1
  -7  -6   2 16.9332 5.12902   1
  -6  -6   2 147.220 7.96346   1
  -5  -6   2 -0.2380 3.77312   1
  -4  -6   2 561.428 11.9378   1
  -3  -6   2 54.6530 4.22107   1
  -2  -6   2 398.954 9.04190   1
  -1  -6   2 3.22299 2.25907   1
   0  -6   2 848.126 14.4317   1
   1  -6   2 37.8586 4.00820   1
   2  -6   2 275.984 8.31834   1
   3  -6   2 20.4434 3.38967   1
   4  -6   2 422.969 10.9324   1
   5  -6   2 -0.2386 3.07440   1
   6  -6   2 49.4264 3.72622   1
   8   6   8 69.9889 16.6742  -2
   7  -6   2 69.9889 16.6742   1
   8  -6   2 62.9855 7.35825   1
   9  -6   2 0.65465 7.30997   1
  -8  -5   2 27.3996 5.41858   1
  -7  -5   2 25.8860 3.71744   1
  -6  -5   2 290.560 7.67820   1
  -5  -5   2 54.4052 3.27607   1
  -4  -5   2 292.776 5.80402   1
  -3  -5   2 708.650 9.63903   1
  -2  -5   2 974.471 12.9763   1
  -1  -5   2 862.569 13.9575   1
   0  -5   2 532.552 9.77163   1
   1  -5   2 2348.88 31.9028   1
   2  -5   2 903.964 16.6010   1
   3  -5   2 1491.34 18.0139   1
   4  -5   2 194.943 4.50329   1
   5  -5   2 1758.56 21.8773   1
   6  -5   2 222.133 5.76230   1
   7  -5   2 621.507 10.7915   1
   8  -5   2 3.02081 3.62977   1
   9  -5   2 453.771 16.9532   1
  10  -5   2 12.9444 4.63391   1
  -9  -4   2 8.83860 3.53553   1
  -8  -4   2 228.046 8.17315   1
  -7  -4   2 8.91167 3.38922   1
  -6  -4   2 161.147 6.23906   1
  -5  -4   2 18.8725 2.28583   1
  -4  -4   2 555.379 8.87752   1
  -3  -4   2 20.3336 1.69217   1
  -2  -4   2 166.823 3.43448   1
  -1  -4   2 65.5152 2.09190   1
   0  -4   2 475.060 8.35899   1
   1  -4   2 15.3020 1.11276   1
   2  -4   2 9.98997 1.32639   1
   3  -4   2 90.0327 3.15703   1
   4  -4   2 73.4988 2.79407   1
   5  -4   2 -1.5062 1.66028   1
   6  -4   2 25.3727 2.62826   1
   7  -4   2 58.5112 3.69726   1
   8  -4   2 3.08041 3.36806   1
   9  -4   2 1.49016 3.82180   1
  10  -4   2 9.97470 4.44756   1
  -9  -3   2 -5.6996 3.80808   1
  -8  -3   2 210.392 7.88457   1
  -7  -3   2 44.3385 4.45424   1
  -6  -3   2 105.277 3.68391   1
  -5  -3   2 4.63264 1.51253   1
  -4  -3   2 361.904 6.53801   1
  -3  -3   2 47.7838 2.20675   1
  -2  -3   2 5.35712 1.04559   1
  -1  -3   2 98.4734 2.20874   1
   0  -3   2 42.9864 1.53411   1
   1  -3   2 4.56479 0.80982   1
   2  -3   2 355.649 6.00387   1
   3  -3   2 167.466 3.95599   1
   4  -3   2 159.802 4.30885   1
   5  -3   2 -0.4990 1.61057   1
   6  -3   2 618.721 9.71805   1
   7  -3   2 67.2426 3.79642   1
   8  -3   2 212.271 6.71808   1
   9  -3   2 -1.3887 3.58696   1
  10  -3   2 246.826 9.18120   1
 -10  -2   2 10.7874 5.45976   1
  -9  -2   2 -0.8721 4.32627   1
  -8  -2   2 8.65107 3.37866   1
  -7  -2   2 88.2742 5.14795   1
  -6  -2   2 55.6457 3.38796   1
  -5  -2   2 14.0079 1.82361   1
  -4  -2   2 0.29058 1.09151   1
  -3  -2   2 350.681 5.71169   1
  -2  -2   2 282.844 4.54030   1
  -1  -2   2 15.6811 1.10483   1
   0  -2   2 19.6161 1.09838   1
   1  -2   2 268.480 3.98169   1
   2  -2   2 477.311 7.18915   1
   3  -2   2 30.6554 1.77522   1
   4  -2   2 34.3720 2.19637   1
   5  -2   2 10.6382 1.85841   1
   6  -2   2 240.237 6.09563   1
   7  -2   2 117.733 4.55112   1
   8  -2   2 24.7170 3.27654   1
   9  -2   2 13.5643 3.88401   1
  10   2   4 92.8559 18.9071  -2
  10  -2   2 92.8559 18.9071   1
  11   2   4 60.4167 18.3747  -2
  11  -2   2 60.4167 18.3747   1
 -10   1   3 65.1756 9.89727  -2
 -10  -1   2 65.1756 9.89727   1
  -9   1   3 243.743 11.2635  -2
  -9  -1   2 243.743 11.2635   1
  -8   1   3 156.913 8.78175  -2
  -8  -1   2 156.913 8.78175   1
  -7   1   3 1341.68 24.1443  -2
  -7  -1   2 1341.68 24.1443   1
  -6   1   3 378.601 8.47168  -2
  -6  -1   2 378.601 8.47168   1
  -5   1   3 1905.20 26.3488  -2
  -5  -1   2 1905.20 26.3488   1
  -4   1   3 852.462 12.9033  -2
  -4  -1   2 852.462 12.9033   1
  -3   1   3 5377.81 66.6396  -2
  -3  -1   2 5377.81 66.6396   1
  -2   1   3 1035.74 15.9297  -2
  -2  -1   2 1035.74 15.9297   1
  -1   1   3 6115.50 150.438  -2
  -1  -1   2 6115.50 150.438   1
   0   1   3 2318.28 58.4981  -2
   0  -1   2 2318.28 58.4981   1
   1  -1   2 8799.39 142.166   1
   2   1   3 1015.61 30.8211  -2
   2  -1   2 1015.61 30.8211   1
   3   1   3 3250.29 40.6410  -2
   3  -1   2 3250.29 40.6410   1
   4   1   3 1127.14 17.1783  -2
   4  -1   2 1127.14 17.1783   1
   5   1   3 2246.67 29.7910  -2
   5  -1   2 2246.67 29.7910   1
   6   1   3 182.047 5.65255  -2
   6  -1   2 182.047 5.65255   1
   7   1   3 377.027 7.70079  -2
   7  -1   2 377.027 7.70079   1
   8   1   3 308.076 8.54644  -2
   8  -1   2 308.076 8.54644   1
   9   1   3 180.623 10.0198  -2
   9  -1   2 180.623 10.0198   1
  10   1   3 21.1245 8.25325  -2
  10  -1   2 21.1245 8.25325   1
  11   1   3 29.6719 9.42678  -2
  11  -1   2 29.6719 9.42678   1
 -10   0   2 16.8633 5.33540  -2
 -10   0   2 16.8633 5.33540   1
  -9   0   2 146.747 6.73881  -2
  -9   0   2 146.747 6.73881   1
  -8   0   2 76.1380 4.75737  -2
  -8   0   2 76.1380 4.75737   1
  -7   0   2 102.065 4.20080  -2
  -7   0   2 102.065 4.20080   1
  -6   0   2 43.3401 2.89481  -2
  -6   0   2 43.3401 2.89481   1
  -5   0   2 761.524 10.5778  -2
  -5   0   2 761.524 10.5778   1
  -4   0   2 32.9601 1.89310  -2
  -4   0   2 32.9601 1.89310   1
  -3   0   2 389.134 5.69533  -2
  -3   0   2 389.134 5.69533   1
  -2   0   2 1700.82 19.3209  -2
  -2   0   2 1700.82 19.3209   1
  -1   0   2 1932.37 27.2561  -2
  -1   0   2 1932.37 27.2561   1
   0   0   2 1802.43 19.9332  -2
   0   0   2 1802.43 19.9332   1
   1   0   2 412.555 5.76704  -2
   1   0   2 412.555 5.76704   1
   2   0   2 5163.88 72.8585  -2
   2   0   2 5163.88 72.8585   1
   3   0   2 924.832 11.6959  -2
   3   0   2 924.832 11.6959   1
   4   0   2 2060.13 26.7129  -2
   4   0   2 2060.13 26.7129   1
   5   0   2 47.9656 2.53866  -2
   5   0   2 47.9656 2.53866   1
   6   0   2 2203.15 32.5791  -2
   6   0   2 2203.15 32.5791   1
   7   0   2 164.985 4.59133  -2
   7   0   2 164.985 4.59133   1
   8   0   2 615.550 10.0936  -2
   8   0   2 615.550 10.0936   1
   9   0   2 0.43525 3.32656  -2
   9   0   2 0.43525 3.32656   1
  10   0   2 403.738 10.1038  -2
  10   0   2 403.738 10.1038   1
  11   0   2 19.5066 4.50432  -2
  11   0   2 19.5066 4.50432   1
 -10  -1   1 25.3126 8.86552  -2
 -10   1   2 25.3126 8.86552   1
  -9  -1   1 7.82750 7.62031  -2
  -9   1   2 7.82750 7.62031   1
  -8  -1   1 119.800 8.23421  -2
  -8   1   2 119.800 8.23421   1
  -7  -1   1 151.891 6.32645  -2
  -7   1   2 151.891 6.32645   1
  -6  -1   1 39.9100 4.22111  -2
  -6   1   2 39.9100 4.22111   1
  -5  -1   1 20.9152 3.37916  -2
  -5   1   2 20.9152 3.37916   1
  -4  -1   1 69.8040 3.41182  -2
  -4   1   2 69.8040 3.41182   1
  -3  -1   1 341.614 6.12638  -2
  -3   1   2 341.614 6.12638   1
  -2  -1   1 305.483 5.11142  -2
  -2   1   2 305.483 5.11142   1
  -1  -1   1 158.278 5.35432  -2
  -1   1   2 158.278 5.35432   1
   0   1   2 31.5717 0.98618   1
   1  -1   1 574.031 17.8039  -2
   1   1   2 574.031 17.8039   1
   2  -1   1 1074.07 20.2452  -2
   2   1   2 1074.07 20.2452   1
   3  -1   1 240.808 5.03155  -2
   3   1   2 240.808 5.03155   1
   4  -1   1 198.352 4.49531  -2
   4   1   2 198.352 4.49531   1
   5  -1   1 187.331 5.06589  -2
   5   1   2 187.331 5.06589   1
   6  -1   1 545.436 9.83790  -2
   6   1   2 545.436 9.83790   1
   7  -1   1 81.4218 4.99360  -2
   7   1   2 81.4218 4.99360   1
   8  -1   1 72.0649 5.68885  -2
   8   1   2 72.0649 5.68885   1
   9  -1   1 55.4590 9.61529  -2
   9   1   2 55.4590 9.61529   1
  10  -1   1 92.1873 8.97414  -2
  10   1   2 92.1873 8.97414   1
  11  -1   1 30.3155 10.7773  -2
  11   1   2 30.3155 10.7773   1
 -10   2   2 36.5634 6.28238   1
  -9   2   2 159.881 7.17966   1
  -8   2   2 8.67639 2.89178   1
  -7   2   2 742.912 11.8269   1
  -6   2   2 121.076 4.26578   1
  -5   2   2 582.300 8.89021   1
  -4   2   2 2.16062 1.21604   1
  -3   2   2 1721.74 19.9375   1
  -2   2   2 246.381 4.39151   1
  -1   2   2 531.567 7.46780   1
   0   2   2 16.3069 0.94434   1
   1   2   2 938.163 11.9956   1
   2   2   2 235.055 3.38683   1
   3   2   2 13.1989 1.03120   1
   4   2   2 5.55124 1.19849   1
   5   2   2 3.70898 1.48141   1
   6   2   2 85.3662 3.69281   1
   7   2   2 190.202 4.89743   1
   8   2   2 0.84728 2.39164   1
   9   2   2 36.8970 3.87737   1
  10   2   2 20.1705 4.13533   1
  11   2   2 81.1507 7.18254   1
 -10   3   2 -0.7291 5.16800   1
  -9   3   2 52.3411 5.10950   1
  -8   3   2 58.8173 4.22932   1
  -7   3   2 351.208 7.63354   1
  -6   3   2 2.01629 2.05768   1
  -5   3   2 156.666 4.28953   1
  -4   3   2 212.073 4.43930   1
  -3   3   2 617.581 8.39357   1
  -2   3   2 8.54267 1.16026   1
  -1   3   2 23.8122 1.41158   1
   0   3   2 439.641 6.42049   1
   1   3   2 126.918 2.55538   1
   2   3   2 13.2942 0.89811   1
   3   3   2 225.398 3.43617   1
   4   3   2 254.174 4.46681   1
   5   3   2 54.7716 2.41826   1
   6   3   2 6.53949 1.61556   1
   7   3   2 334.526 6.64857   1
   8   3   2 62.4430 3.26294   1
   9   3   2 88.9341 4.20344   1
  10   3   2 -0.2991 3.62094   1
  11   3   2 159.358 9.47134   1
 -10   4   2 158.805 9.71666   1
  -9   4   2 69.1671 5.47828   1
  -8   4   2 327.388 9.11731   1
  -7   4   2 3.44450 2.56803   1
  -6   4   2 1769.43 22.3927   1
  -5   4   2 82.4454 3.51553   1
  -4   4   2 2545.64 33.3628   1
  -3   4   2 42.6775 2.43559   1
  -2   4   2 6474.21 79.2847   1
  -1   4   2 5.71256 1.03056   1
   0   4   2 5622.03 68.5862   1
   1   4   2 375.024 5.91240   1
   2   4   2 6511.31 71.0791   1
   3   4   2 64.2868 1.93311   1
   4   4   2 2381.14 25.0446   1
   5   4   2 357.072 5.75434   1
   6   4   2 1617.79 16.2500   1
   7   4   2 47.1459 2.62283   1
   8   4   2 267.210 5.50377   1
   9   4   2 92.7675 3.90166   1
  10   4   2 140.810 7.44782   1
  -9   5   2 5.97980 4.29251   1
  -8   5   2 68.1497 5.30237   1
  -7   5   2 9.45344 3.21198   1
  -6   5   2 5.99131 2.71229   1
  -5   5   2 79.9210 4.21087   1
  -4   5   2 75.4413 3.66739   1
  -3   5   2 19.1909 2.07678   1
  -2   5   2 27.4062 1.99958   1
  -1   5   2 492.616 7.88505   1
   0   5   2 26.6011 1.47345   1
   1   5   2 177.061 3.62944   1
   2   5   2 88.1608 2.44581   1
   3   5   2 661.462 9.19779   1
   4   5   2 5.28608 1.27744   1
   5   5   2 172.789 3.63433   1
   6   5   2 37.1872 2.26532   1
   7   5   2 295.222 5.43865   1
   8   5   2 2.28916 2.18866   1
   9   5   2 42.8041 3.27784   1
  10   5   2 -0.7302 4.14216   1
  -9   6   2 45.1852 5.35102   1
  -8   6   2 21.7310 4.24707   1
  -7   6   2 178.506 6.98589   1
  -6   6   2 3.31737 2.83791   1
  -5   6   2 30.3677 3.25778   1
  -4   6   2 96.9795 4.29718   1
  -3   6   2 69.3982 3.38610   1
  -2   6   2 -0.7700 1.28792   1
  -1   6   2 111.059 3.14963   1
   0   6   2 101.419 2.41726   1
   1   6   2 60.4145 3.64920   1
   2   6   2 8.62348 1.19402   1
   3   6   2 534.677 7.07861   1
   4   6   2 24.9701 1.76795   1
   5   6   2 206.772 4.07081   1
   6   6   2 23.5076 2.16052   1
   7   6   2 344.731 6.44117   1
  -7   6   4 22.0976 14.9022  -2
   8   6   2 22.0976 14.9022   1
   9   6   2 58.1348 4.11183   1
   9   7   5 51.2357 10.5177  -2
  -8   7   2 51.2357 10.5177   1
   8   7   5 18.6338 8.32921  -2
  -7   7   2 18.6338 8.32921   1
   7   7   5 205.677 9.26338  -2
  -6   7   2 205.677 9.26338   1
   6   7   5 71.8798 7.96342  -2
  -5   7   2 71.8798 7.96342   1
   5   7   5 95.6186 6.58944  -2
  -4   7   2 95.6186 6.58944   1
   4   7   5 12.0768 13.3819  -2
  -3   7   2 12.0768 13.3819   1
   3   7   5 407.920 22.0840  -2
  -2   7   2 407.920 22.0840   1
   2   7   5 210.396 16.4887  -2
  -1   7   2 210.396 16.4887   1
   0   7   2 60.2124 4.16967   1
   1   7   2 60.8847 4.33209   1
   2   7   2 199.245 6.71230   1
  -2   7   5 243.452 16.5421  -2
   3   7   2 243.452 16.5421   1
   4   7   2 5.66566 2.44877   1
  -4   7   5 70.9388 9.75527  -2
   5   7   2 70.9388 9.75527   1
  -5   7   5 45.7182 7.99632  -2
   6   7   2 45.7182 7.99632   1
  -6   7   5 126.447 6.75268  -2
   7   7   2 126.447 6.75268   1
  -7   7   5 9.07602 6.69888  -2
   8   7   2 9.07602 6.69888   1
  -8   7   5 32.8288 16.7560  -2
   9   7   2 32.8288 16.7560   1
   8   8   6 223.838 12.9158  -2
  -7   8   2 223.838 12.9158   1
   7   8   6 392.782 14.3801  -2
  -6   8   2 392.782 14.3801   1
   6   8   6 264.476 12.0389  -2
  -5   8   2 264.476 12.0389   1
   5   8   6 271.980 11.5431  -2
  -4   8   2 271.980 11.5431   1
   4   8   6 698.323 20.6263  -2
  -3   8   2 698.323 20.6263   1
   3   8   6 523.133 17.4418  -2
  -2   8   2 523.133 17.4418   1
   2   8   6 550.546 13.9267  -2
  -1   8   2 550.546 13.9267   1
   1   8   6 122.652 10.7029  -2
   0   8   2 122.652 10.7029   1
   0   8   6 796.582 33.7191  -2
   1   8   2 796.582 33.7191   1
  -1   8   6 144.689 16.6637  -2
   2   8   2 144.689 16.6637   1
  -2   8   6 319.266 14.1821  -2
   3   8   2 319.266 14.1821   1
  -3   8   6 -8.3663 13.2334  -2
   4   8   2 -8.3663 13.2334   1
  -4   8   6 302.667 20.7217  -2
   5   8   2 302.667 20.7217   1
  -5   8   6 27.8136 10.8250  -2
   6   8   2 27.8136 10.8250   1
  -6   8   6 31.2114 8.37624  -2
   7   8   2 31.2114 8.37624   1
  -7   8   6 45.8000 17.9121  -2
   8   8   2 45.8000 17.9121   1
   7   9   7 22.2612 11.1972  -2
  -6   9   2 22.2612 11.1972   1
   6   9   7 345.150 14.5130  -2
  -5   9   2 345.150 14.5130   1
   5   9   7 9.92450 9.65024  -2
  -4   9   2 9.92450 9.65024   1
   4   9   7 357.946 15.0885  -2
  -3   9   2 357.946 15.0885   1
   3   9   7 169.367 17.4384  -2
  -2   9   2 169.367 17.4384   1
   2   9   7 838.949 38.0642  -2
  -1   9   2 838.949 38.0642   1
   0   9   2 31.4566 4.32473   1
   1   9   2 422.385 11.7432   1
   2   9   2 164.578 7.63151   1
   3   9   2 556.615 13.8648   1
   4   9   2 32.2348 4.70998   1
   5   9   2 181.801 8.52737   1
   6   9   2 76.8113 6.58876   1
   7   9   2 168.348 10.3117   1
  -5  10   2 9.79021 5.02386   1
  -4  10   2 35.4296 5.55986   1
  -3  10   2 0.65559 4.09589   1
  -2  10   2 2.36343 4.04099   1
  -1  10   2 80.7124 6.64995   1
   0  10   2 35.8856 4.95775   1
   1  10   2 19.1973 4.16499   1
   2  10   2 8.58120 3.80908   1
   3  10   2 107.527 7.47395   1
   4  10   2 12.2786 4.38967   1
   5  10   2 11.7103 5.94610   1
  -2  11   2 60.6344 6.42050   1
  -1  11   2 2.94551 4.00753   1
   0  11   2 4.81516 4.11440   1
   1  11   2 20.0293 4.82879   1
   2  11   2 4.67245 3.89997   1
  -3  -9   3 10.5009 5.57513   1
  -2  -9   3 23.1718 6.31897   1
  -1  -9   3 72.5026 7.12202   1
   0  -9   3 10.6163 4.86906   1
   1  -9   3 7.08644 4.85745   1
   2  -9   3 33.5048 5.61631   1
   4   9  12 68.0979 15.3782  -2
   3  -9   3 68.0979 15.3782   1
   5   9  12 -8.5194 12.1235  -2
   4  -9   3 -8.5194 12.1235   1
  -5  -8   3 191.656 11.8891   1
  -3   8  11 249.451 18.0887  -2
  -4  -8   3 249.451 18.0887   1
  -2   8  11 234.216 16.8617  -2
  -3  -8   3 234.216 16.8617   1
  -1   8  11 297.177 15.9572  -2
  -2  -8   3 297.177 15.9572   1
   0   8  11 724.886 32.4808  -2
  -1  -8   3 724.886 32.4808   1
   1   8  11 466.563 26.8007  -2
   0  -8   3 466.563 26.8007   1
   2   8  11 586.115 20.6577  -2
   1  -8   3 586.115 20.6577   1
   3   8  11 326.113 24.9120  -2
   2  -8   3 326.113 24.9120   1
   4   8  11 865.502 40.3461  -2
   3  -8   3 865.502 40.3461   1
   5   8  11 245.736 24.3024  -2
   4  -8   3 245.736 24.3024   1
   6   8  11 397.501 15.3603  -2
   5  -8   3 397.501 15.3603   1
   7   8  11 60.0036 15.5706  -2
   6  -8   3 60.0036 15.5706   1
  -5   7  10 199.512 23.8190  -2
  -6  -7   3 199.512 23.8190   1
  -4   7  10 -2.0506 19.0277  -2
  -5  -7   3 -2.0506 19.0277   1
  -3   7  10 85.2754 14.4102  -2
  -4  -7   3 85.2754 14.4102   1
  -2   7  10 107.451 9.60770  -2
  -3  -7   3 107.451 9.60770   1
  -1   7  10 230.979 11.0899  -2
  -2  -7   3 230.979 11.0899   1
   0   7  10 62.2352 8.73106  -2
  -1  -7   3 62.2352 8.73106   1
   1   7  10 35.9236 14.5716  -2
   0  -7   3 35.9236 14.5716   1
   2   7  10 311.770 22.2948  -2
   1  -7   3 311.770 22.2948   1
   3   7  10 32.4117 16.1766  -2
   2  -7   3 32.4117 16.1766   1
   4   7  10 112.161 19.6525  -2
   3  -7   3 112.161 19.6525   1
   5   7  10 73.7174 20.0749  -2
   4  -7   3 73.7174 20.0749   1
   6   7  10 250.595 16.8495  -2
   5  -7   3 250.595 16.8495   1
   7   7  10 9.30831 13.8140  -2
   6  -7   3 9.30831 13.8140   1
   8   7  10 30.1063 15.5568  -2
   7  -7   3 30.1063 15.5568   1
   8  -7   3 50.5952 9.73005   1
  -7  -6   3 5.85034 5.84346   1
  -6  -6   3 0.66979 5.25096   1
  -5  -6   3 47.4944 6.45296   1
  -4  -6   3 31.1976 5.61879   1
  -3  -6   3 2.53713 3.06815   1
  -2  -6   3 9.15159 2.86077   1
  -1  -6   3 76.3075 4.61899   1
   0  -6   3 254.975 7.27840   1
   1  -6   3 1.86935 2.95463   1
   2  -6   3 109.667 5.99193   1
   3  -6   3 42.4749 4.39586   1
   4  -6   3 392.982 10.8424   1
   5  -6   3 11.4637 3.73369   1
   6  -6   3 132.110 7.55408   1
   8   6   9 26.4122 17.7518  -2
   7  -6   3 26.4122 17.7518   1
   9   6   9 204.659 22.1406  -2
   8  -6   3 204.659 22.1406   1
   9  -6   3 13.2529 8.09331   1
  -8  -5   3 89.1464 8.47812   1
  -7  -5   3 29.1633 5.58907   1
  -6  -5   3 34.1500 6.06014   1
  -5  -5   3 261.020 7.48881   1
  -4  -5   3 211.690 5.24732   1
  -3  -5   3 147.540 4.45256   1
  -2  -5   3 54.0041 3.78027   1
  -1  -5   3 424.922 8.85843   1
   0  -5   3 247.137 6.43050   1
   1  -5   3 54.4915 3.48192   1
   2  -5   3 10.3982 2.80904   1
   3  -5   3 86.9137 2.91390   1
   4  -5   3 89.7544 3.35697   1
   5  -5   3 33.4949 2.68039   1
   6  -5   3 -3.8298 2.11866   1
   7  -5   3 9.42573 3.28052   1
   8  -5   3 22.2362 3.95191   1
   9  -5   3 82.5665 6.14195   1
  -9  -4   3 142.807 7.68671   1
  -8  -4   3 27.9779 4.91520   1
  -7  -4   3 144.284 7.02606   1
  -6  -4   3 -0.1548 3.06376   1
  -5  -4   3 607.345 11.7489   1
  -4  -4   3 80.7396 3.55551   1
  -3  -4   3 515.085 8.27949   1
  -2  -4   3 0.10883 1.12578   1
  -1  -4   3 1279.42 16.0701   1
   0  -4   3 91.9408 2.63401   1
   1  -4   3 495.447 7.30113   1
   2  -4   3 17.3812 1.71578   1
   3  -4   3 707.085 11.1397   1
   4  -4   3 21.4688 2.25362   1
   5  -4   3 81.0369 3.98168   1
   6  -4   3 51.3988 3.28749   1
   7  -4   3 94.9303 4.47605   1
   8  -4   3 -0.0029 3.18492   1
   9  -4   3 -0.4745 3.69863   1
  10  -4   3 34.5106 5.25021   1
  -9  -3   3 45.1535 5.28666   1
  -8  -3   3 24.2143 4.32271   1
  -7  -3   3 310.673 9.14133   1
  -6  -3   3 57.4068 4.63939   1
  -5  -3   3 350.983 8.89856   1
  -4  -3   3 798.511 11.6277   1
  -3  -3   3 1244.57 15.8834   1
  -2  -3   3 1195.38 14.9698   1
  -1  -3   3 797.021 10.4235   1
   0  -3   3 3829.71 42.7828   1
   1  -3   3 1581.69 18.7008   1
   2  -3   3 2924.81 33.1161   1
   3  -3   3 401.087 7.05272   1
   4  -3   3 3664.15 46.5914   1
   5  -3   3 506.550 9.21994   1
   6  -3   3 1460.76 25.3161   1
   7  -3   3 39.7740 3.11732   1
   8  -3   3 1130.10 18.6613   1
   9  -3   3 55.5230 5.07501   1
  10  -3   3 231.436 9.04145   1
  -9  -2   3 139.114 7.55665   1
  -8  -2   3 1.76002 4.36608   1
  -7  -2   3 95.3098 6.69885   1
  -6  -2   3 37.4815 4.62449   1
  -5  -2   3 409.597 7.43512   1
  -4  -2   3 12.5663 1.54251   1
  -3  -2   3 129.806 3.36230   1
  -2  -2   3 75.7593 2.32408   1
  -1  -2   3 524.668 7.19944   1
   0  -2   3 34.5962 1.73241   1
   1  -2   3 6.50404 0.94423   1
   2  -2   3 85.4590 2.18524   1
   3  -2   3 97.5118 2.84490   1
   4  -2   3 27.9920 2.06354   1
   5  -2   3 63.8954 3.18138   1
   6  -2   3 44.2830 3.02676   1
   7  -2   3 0.76176 2.51664   1
   8   2   5 -2.4914 23.1608  -2
   8  -2   3 -2.4914 23.1608   1
   9   2   5 57.3222 16.5294  -2
   9  -2   3 57.3222 16.5294   1
  10   2   5 17.2061 17.8923  -2
  10  -2   3 17.2061 17.8923   1
  11   2   5 35.6870 18.4613  -2
  11  -2   3 35.6870 18.4613   1
 -10   1   4 45.5199 12.0566  -2
 -10  -1   3 45.5199 12.0566   1
  -9   1   4 261.434 12.0425  -2
  -9  -1   3 261.434 12.0425   1
  -8   1   4 82.3296 8.51692  -2
  -8  -1   3 82.3296 8.51692   1
  -7   1   4 218.274 9.66981  -2
  -7  -1   3 218.274 9.66981   1
  -6   1   4 164.508 7.75798  -2
  -6  -1   3 164.508 7.75798   1
  -5   1   4 705.065 11.9456  -2
  -5  -1   3 705.065 11.9456   1
  -4   1   4 123.935 3.81035  -2
  -4  -1   3 123.935 3.81035   1
  -3   1   4 155.862 3.99446  -2
  -3  -1   3 155.862 3.99446   1
  -2   1   4 246.638 4.28218  -2
  -2  -1   3 246.638 4.28218   1
  -1   1   4 499.771 8.90488  -2
  -1  -1   3 499.771 8.90488   1
   0   1   4 15.5066 4.98793  -2
   0  -1   3 15.5066 4.98793   1
   1  -1   3 75.9973 2.11127   1
   2   1   4 214.488 5.83512  -2
   2  -1   3 214.488 5.83512   1
   3   1   4 48.1037 2.20427  -2
   3  -1   3 48.1037 2.20427   1
   4   1   4 103.248 3.38019  -2
   4  -1   3 103.248 3.38019   1
   5   1   4 609.733 10.1851  -2
   5  -1   3 609.733 10.1851   1
   6   1   4 112.332 4.61276  -2
   6  -1   3 112.332 4.61276   1
   7   1   4 234.061 6.87771  -2
   7  -1   3 234.061 6.87771   1
   8   1   4 111.434 6.86220  -2
   8  -1   3 111.434 6.86220   1
   9   1   4 361.158 12.5175  -2
   9  -1   3 361.158 12.5175   1
  10   1   4 42.7105 9.13263  -2
  10  -1   3 42.7105 9.13263   1
  11   1   4 47.5369 9.68912  -2
  11  -1   3 47.5369 9.68912   1
 -10   0   3 8.90383 5.39074  -2
 -10   0   3 8.90383 5.39074   1
  -9   0   3 20.8628 5.27723  -2
  -9   0   3 20.8628 5.27723   1
  -8   0   3 33.0653 5.06425  -2
  -8   0   3 33.0653 5.06425   1
  -7   0   3 9.45555 4.50089  -2
  -7   0   3 9.45555 4.50089   1
  -6   0   3 1.51481 2.08403  -2
  -6   0   3 1.51481 2.08403   1
  -5   0   3 31.4637 2.17625  -2
  -5   0   3 31.4637 2.17625   1
  -4   0   3 290.247 5.57566  -2
  -4   0   3 290.247 5.57566   1
  -3   0   3 114.669 2.66470  -2
  -3   0   3 114.669 2.66470   1
  -2   0   3 26.1824 2.08495  -2
  -2   0   3 26.1824 2.08495   1
  -1   0   3 6.01555 1.30820  -2
  -1   0   3 6.01555 1.30820   1
   0   0   3 626.784 7.67935  -2
   0   0   3 626.784 7.67935   1
   1   0   3 552.986 7.77418  -2
   1   0   3 552.986 7.77418   1
   2   0   3 1.39369 0.54299  -2
   2   0   3 1.39369 0.54299   1
   3   0   3 43.8461 2.36198  -2
   3   0   3 43.8461 2.36198   1
   4   0   3 119.003 2.75148  -2
   4   0   3 119.003 2.75148   1
   5   0   3 496.799 8.14170  -2
   5   0   3 496.799 8.14170   1
   6   0   3 64.9295 3.01938  -2
   6   0   3 64.9295 3.01938   1
   7   0   3 80.2798 3.76989  -2
   7   0   3 80.2798 3.76989   1
   8   0   3 -3.5481 3.81072  -2
   8   0   3 -3.5481 3.81072   1
   9   0   3 196.921 7.11239  -2
   9   0   3 196.921 7.11239   1
  10   0   3 73.8238 5.70973  -2
  10   0   3 73.8238 5.70973   1
  11   0   3 12.3569 4.71011  -2
  11   0   3 12.3569 4.71011   1
 -10  -1   2 108.237 10.3030  -2
 -10   1   3 108.237 10.3030   1
  -9  -1   2 46.8932 7.98864  -2
  -9   1   3 46.8932 7.98864   1
  -8  -1   2 693.752 16.3177  -2
  -8   1   3 693.752 16.3177   1
  -7  -1   2 284.352 9.15454  -2
  -7   1   3 284.352 9.15454   1
  -6  -1   2 1177.87 18.1056  -2
  -6   1   3 1177.87 18.1056   1
  -5  -1   2 433.507 8.10912  -2
  -5   1   3 433.507 8.10912   1
  -4  -1   2 4001.86 50.7618  -2
  -4   1   3 4001.86 50.7618   1
  -3  -1   2 1200.77 16.3035  -2
  -3   1   3 1200.77 16.3035   1
  -2  -1   2 4617.20 63.9550  -2
  -2   1   3 4617.20 63.9550   1
  -1  -1   2 1710.94 21.7460  -2
  -1   1   3 1710.94 21.7460   1
   0   1   3 9999.99 227.342   1
   1  -1   2 2061.77 32.0433  -2
   1   1   3 2061.77 32.0433   1
   2  -1   2 4515.66 83.9994  -2
   2   1   3 4515.66 83.9994   1
   3  -1   2 1461.09 27.9550  -2
   3   1   3 1461.09 27.9550   1
   4  -1   2 3310.90 41.5689  -2
   4   1   3 3310.90 41.5689   1
   5  -1   2 572.573 9.34948  -2
   5   1   3 572.573 9.34948   1
   6  -1   2 624.549 10.4840  -2
   6   1   3 624.549 10.4840   1
   7  -1   2 434.960 8.80727  -2
   7   1   3 434.960 8.80727   1
   8  -1   2 391.644 11.1542  -2
   8   1   3 391.644 11.1542   1
   9  -1   2 83.4176 7.67800  -2
   9   1   3 83.4176 7.67800   1
  10  -1   2 20.6719 8.11549  -2
  10   1   3 20.6719 8.11549   1
  11  -1   2 56.1976 9.85063  -2
  11   1   3 56.1976 9.85063   1
 -10   2   3 79.2881 7.43614   1
  -9   2   3 42.3025 5.87907   1
  -8   2   3 71.3869 6.08419   1
  -7   2   3 16.0187 3.08882   1
  -6   2   3 421.429 7.83736   1
  -5   2   3 14.2298 1.88826   1
  -4   2   3 231.564 5.22409   1
  -3   2   3 893.417 12.8133   1
  -2   2   3 1160.70 15.5659   1
  -1   2   3 1084.46 14.2999   1
   0   2   3 326.402 4.93505   1
   1   2   3 4277.46 61.1820   1
   2   2   3 933.337 10.6157   1
   3   2   3 2039.18 21.3967   1
   4   2   3 43.6682 1.55597   1
   5   2   3 2484.51 26.7792   1
   6   2   3 165.362 4.53942   1
   7   2   3 750.942 11.8203   1
   8   2   3 1.83544 2.61255   1
   9   2   3 617.860 12.5621   1
  10   2   3 27.2591 4.57527   1
  11   2   3 92.9088 7.46300   1
 -10   3   3 -4.9302 5.03698   1
  -9   3   3 99.1592 7.67566   1
  -8   3   3 22.3307 4.82108   1
  -7   3   3 15.7840 3.18111   1
  -6   3   3 7.10878 2.47428   1
  -5   3   3 96.6780 4.12807   1
  -4   3   3 55.9882 3.03520   1
  -3   3   3 65.0175 2.64046   1
  -2   3   3 54.8183 2.19041   1
  -1   3   3 6.22666 1.02040   1
   0   3   3 54.4194 1.76361   1
   1   3   3 809.020 10.8479   1
   2   3   3 92.2940 2.17722   1
   3   3   3 230.203 3.31533   1
   4   3   3 36.0174 1.70777   1
   5   3   3 692.366 8.96952   1
   6   3   3 31.1052 2.10736   1
   7   3   3 113.136 3.86823   1
   8   3   3 11.5129 2.16276   1
   9   3   3 169.752 7.10716   1
  10   3   3 7.24081 3.88361   1
  11   3   3 1.34495 4.55609   1
 -10   4   3 57.8129 6.96788   1
  -9   4   3 -0.9087 4.90556   1
  -8   4   3 350.805 9.42782   1
  -7   4   3 50.4783 4.30038   1
  -6   4   3 348.487 8.15005   1
  -5   4   3 5.79135 2.26338   1
  -4   4   3 1042.07 15.5031   1
  -3   4   3 70.4479 2.99763   1
  -2   4   3 406.314 6.94918   1
  -1   4   3 33.9181 1.83840   1
   0   4   3 834.060 11.5938   1
   1   4   3 81.4668 2.25287   1
   2   4   3 16.2240 1.33915   1
   3   4   3 25.1626 1.31505   1
   4   4   3 51.0078 1.88357   1
   5   4   3 63.4943 2.45617   1
   6   4   3 92.8322 3.09751   1
   7   4   3 0.85436 1.76731   1
   8   4   3 14.0088 2.12285   1
   9   4   3 23.3276 3.24495   1
  10   4   3 80.4833 5.11038   1
  -9   5   3 81.9333 7.30863   1
  -8   5   3 176.988 7.44421   1
  -7   5   3 34.1744 4.15281   1
  -6   5   3 106.726 5.41722   1
  -5   5   3 301.213 7.29839   1
  -4   5   3 423.017 8.31825   1
  -3   5   3 124.707 4.05648   1
  -2   5   3 60.6221 2.77933   1
  -1   5   3 654.156 10.0026   1
   0   5   3 205.748 4.20562   1
   1   5   3 153.732 3.45012   1
   2   5   3 46.5607 2.03571   1
   3   5   3 470.220 7.00506   1
   4   5   3 4.84957 1.13723   1
   5   5   3 54.2220 2.51474   1
   6   5   3 210.182 4.41007   1
   7   5   3 126.503 3.68983   1
   8   5   3 48.7554 3.18480   1
   9   5   3 -3.0698 2.80671   1
  10   5   3 94.2378 6.55596   1
  -9   6   3 49.7007 6.69395   1
  -8   6   3 7.44778 3.83170   1
  -7   6   3 475.525 12.5275   1
  -6   6   3 3.37355 2.84585   1
  -5   6   3 715.327 12.7602   1
  -4   6   3 124.264 4.76970   1
  -3   6   3 2303.13 30.8694   1
  -2   6   3 59.8612 3.04639   1
  -1   6   3 2057.57 27.2442   1
   0   6   3 590.895 9.30190   1
   1   6   3 3142.60 39.8438   1
   2   6   3 266.229 5.26296   1
   3   6   3 1460.92 20.0888   1
   4   6   3 656.269 9.66947   1
   5   6   3 1144.19 13.7833   1
   6   6   3 189.433 4.16990   1
   7   6   3 208.241 4.61721   1
   8   6   3 229.312 5.30590   1
  -8   6   3 156.914 21.2163  -2
   9   6   3 156.914 21.2163   1
  10   6   3 19.1120 5.90318   1
   9   7   4 65.0919 9.36260  -2
  -8   7   3 65.0919 9.36260   1
   8   7   4 -0.9244 7.89922  -2
  -7   7   3 -0.9244 7.89922   1
   7   7   4 24.3455 7.47496  -2
  -6   7   3 24.3455 7.47496   1
   6   7   4 66.0351 6.81409  -2
  -5   7   3 66.0351 6.81409   1
   5   7   4 29.0487 6.00939  -2
  -4   7   3 29.0487 6.00939   1
   4   7   4 -0.8302 5.13522  -2
  -3   7   3 -0.8302 5.13522   1
   3   7   4 110.890 14.5927  -2
  -2   7   3 110.890 14.5927   1
   2   7   4 50.8583 12.2428  -2
  -1   7   3 50.8583 12.2428   1
   0   7   3 18.4079 2.72418   1
   1   7   3 59.9274 3.98059   1
   2   7   3 204.451 6.48337   1
   3   7   3 -2.1561 2.14061   1
   4   7   3 31.9658 2.27634   1
  -4   7   4 47.9634 6.49418  -2
   5   7   3 47.9634 6.49418   1
  -5   7   4 176.381 11.5635  -2
   6   7   3 176.381 11.5635   1
  -6   7   4 32.4919 7.17431  -2
   7   7   3 32.4919 7.17431   1
  -7   7   4 37.8849 14.7034  -2
   8   7   3 37.8849 14.7034   1
  -8   7   4 94.1408 19.8865  -2
   9   7   3 94.1408 19.8865   1
   8   8   5 8.24635 10.1145  -2
  -7   8   3 8.24635 10.1145   1
   7   8   5 71.8140 10.3820  -2
  -6   8   3 71.8140 10.3820   1
   6   8   5 85.4179 9.64582  -2
  -5   8   3 85.4179 9.64582   1
   5   8   5 133.006 9.75539  -2
  -4   8   3 133.006 9.75539   1
   4   8   5 9.97338 7.51249  -2
  -3   8   3 9.97338 7.51249   1
   3   8   5 20.6714 6.92403  -2
  -2   8   3 20.6714 6.92403   1
   2   8   5 118.228 9.46718  -2
  -1   8   3 118.228 9.46718   1
   1   8   5 -0.4128 13.3194  -2
   0   8   3 -0.4128 13.3194   1
   0   8   5 28.8018 13.0118  -2
   1   8   3 28.8018 13.0118   1
  -1   8   5 156.984 17.3201  -2
   2   8   3 156.984 17.3201   1
  -2   8   5 117.998 10.5491  -2
   3   8   3 117.998 10.5491   1
[truncated: 1,133,355 more chars]
