# Supplementary material for: Isolation and crystal and mol­ecular structures of [(C5H2Br3)2Fe], [(C5HBr4)2Fe] and [(C5Br5)(C5Br4HgBr)Fe]
Source: Acta Crystallogr C Struct Chem. 2022 Oct 13;78(Pt 11):578–90. doi: 10.1107/S205322962200955X (PMC9635591; doi:10.1107/S205322962200955X)
Supplement: Supplementary file 2 [file c-78-00578-compd_3sup2.hkl]

data_compd_3                                                                    
_shelx_title ' shelx            P -1         R = 0.04'                          
_shelx_refln_list_code          4                                               
_shelx_F_calc_maximum      286.99                                               
_exptl_crystal_F_000       597.63                                               
_reflns_d_resolution_high  0.7702                                               
                                                                                
loop_                                                                           
 _space_group_symop_operation_xyz                                               
 'x, y, z'                                                                      
 '-x, -y, -z'                                                                   
                                                                                
_cell_length_a     7.0903                                                       
_cell_length_b     7.4318                                                       
_cell_length_c    13.8071                                                       
_cell_angle_alpha  88.745                                                       
_cell_angle_beta   84.993                                                       
_cell_angle_gamma  77.728                                                       
                                                                                
_shelx_F_squared_multiplier     1.000                                           
                                                                                
loop_                                                                           
 _refln_index_h                                                                 
 _refln_index_k                                                                 
 _refln_index_l                                                                 
 _refln_F_squared_calc                                                          
 _refln_F_squared_meas                                                          
 _refln_F_squared_sigma                                                         
 _refln_observed_status                                                         
   2   0   0      11846.65      12933.12       150.69 o                         
   3   0   0       6370.22       6207.93       132.65 o                         
   4   0   0        749.55        766.73        35.91 o                         
   5   0   0       1440.36       1509.02        56.03 o                         
   6   0   0       1215.73       1247.33        66.13 o                         
   7   0   0          2.02        -16.64        34.12 o                         
   8   0   0       1627.50       1543.26       127.10 o                         
  -8   1   0       1083.21       1072.46       105.49 o                         
  -7   1   0        637.49        757.11        84.97 o                         
  -6   1   0         20.86         66.88        18.77 o                         
  -5   1   0        445.29        469.33        33.12 o                         
  -4   1   0         47.70         28.17        11.13 o                         
  -3   1   0       1812.48       1745.34        40.96 o                         
  -2   1   0      44318.74      46687.57       485.05 o                         
  -1   1   0       1561.40       1632.88        32.31 o                         
   2   1   0       3717.78       3837.92        43.60 o                         
   3   1   0      12583.41      12091.83       123.65 o                         
   4   1   0       3663.73       3688.69        86.95 o                         
   5   1   0        237.78        256.32        27.76 o                         
   6   1   0        350.68        347.04        32.03 o                         
   7   1   0         88.80        105.93        49.42 o                         
   8   1   0        443.28        512.38        77.92 o                         
   9   1   0         14.52         62.99        46.45 o                         
  -8   2   0        310.22        391.48        71.80 o                         
  -7   2   0         91.04         89.77        43.71 o                         
  -6   2   0         66.42         50.81        22.03 o                         
  -5   2   0        209.72        200.56        26.67 o                         
  -4   2   0       2047.18       1925.84        80.36 o                         
  -3   2   0       1210.56       1139.67        40.40 o                         
  -2   2   0       1822.57       1591.58        44.23 o                         
  -1   2   0       4739.73       4889.16        67.09 o                         
   0   2   0       3946.45       3852.08        79.41 o                         
   1   2   0      16382.08      15712.78       142.79 o                         
   2   2   0         26.23         26.01        11.32 o                         
   3   2   0       1557.72       1528.92        38.22 o                         
   4   2   0        381.44        254.10        28.38 o                         
   5   2   0         90.16         78.52        19.21 o                         
   6   2   0       1565.60       1598.09        73.97 o                         
   7   2   0         12.15         23.52        19.06 o                         
   8   2   0        774.06        862.09        99.27 o                         
   9   2   0         17.08         87.99        59.41 o                         
  -7   3   0        784.13        721.12        83.47 o                         
  -6   3   0         34.52        -10.64        32.49 o                         
  -5   3   0       1633.31       1547.04        83.71 o                         
  -4   3   0         49.16          8.87        14.01 o                         
  -3   3   0       1996.19       1912.74        59.10 o                         
  -2   3   0       1190.77       1169.14        44.57 o                         
  -1   3   0       1199.04       1223.23        43.78 o                         
   0   3   0         71.95        112.55        26.32 o                         
   1   3   0      36500.68      37720.43       471.87 o                         
   2   3   0       1250.91       1289.87        42.17 o                         
   3   3   0      20864.98      21236.00       341.04 o                         
   4   3   0      16267.99      14852.61       498.77 o                         
   5   3   0        788.35        749.56        64.56 o                         
   6   3   0         85.12         84.02        23.09 o                         
   7   3   0        789.28        827.73        62.40 o                         
   8   3   0         57.97          9.84        40.24 o                         
   9   3   0         55.94        105.27        78.62 o                         
  -7   4   0       3744.84       4030.25       280.66 o                         
  -6   4   0          9.55         60.85        34.30 o                         
  -5   4   0        875.45        970.36        71.65 o                         
  -4   4   0          4.42         19.47        21.44 o                         
  -3   4   0         25.45         39.96        17.19 o                         
  -2   4   0        453.54        510.45        40.72 o                         
  -1   4   0      11879.84      11242.77       194.42 o                         
   0   4   0        412.55        398.13        68.55 o                         
   1   4   0      29394.31      30505.01       462.85 o                         
   2   4   0       8144.50       7749.01       139.09 o                         
   3   4   0       5488.29       5173.86       173.05 o                         
   4   4   0         46.86         52.81        30.61 o                         
   5   4   0        118.43        144.51        26.57 o                         
   6   4   0          2.15         -2.21        54.42 o                         
   7   4   0        734.14        687.17        74.96 o                         
   8   4   0         63.47        123.75        34.45 o                         
  -6   5   0         14.57         61.14        58.02 o                         
  -5   5   0          7.57        -43.16        43.95 o                         
  -4   5   0        523.87        515.27        72.61 o                         
  -3   5   0          8.86         25.05        30.23 o                         
  -2   5   0        133.43        148.29        23.40 o                         
  -1   5   0       1988.82       1990.11        70.42 o                         
   0   5   0       3108.62       3258.02       153.81 o                         
   1   5   0        180.30        271.82        61.21 o                         
   2   5   0       1603.80       1469.48        97.94 o                         
   3   5   0        233.39        604.08        53.40 o                         
   4   5   0       1364.48       1491.13        76.70 o                         
   5   5   0       2780.41       3252.83       190.01 o                         
   6   5   0        188.98        149.31        60.28 o                         
   7   5   0         95.27        130.61        62.19 o                         
   8   5   0         75.49         71.59        94.42 o                         
  -5   6   0         77.97        135.31        46.48 o                         
  -4   6   0         73.82        180.50        51.95 o                         
  -3   6   0        145.38        136.32        52.31 o                         
  -2   6   0        247.49        274.72        41.67 o                         
  -1   6   0        170.50        138.96        33.87 o                         
   0   6   0        193.88        304.05       107.88 o                         
   1   6   0       4298.18       4524.73       238.13 o                         
   2   6   0        628.47        585.42        50.64 o                         
   3   6   0         20.09         96.57        22.68 o                         
   4   6   0        382.44        323.72        54.10 o                         
   5   6   0       2071.51       1989.20       135.80 o                         
   6   6   0        178.77        224.32        55.44 o                         
   7   6   0        183.65        226.77        73.95 o                         
   8   6   0        321.78        423.95        69.03 o                         
  -4   7   0       1552.33       1567.26       129.29 o                         
  -3   7   0        218.39        168.78        45.87 o                         
  -2   7   0         93.00         93.78        32.32 o                         
  -1   7   0         39.24         96.77        30.03 o                         
   0   7   0        872.64        999.47        80.64 o                         
   1   7   0         32.99          3.83        29.00 o                         
   2   7   0       3018.10       3572.05       122.07 o                         
   3   7   0       2624.60       2528.40       195.29 o                         
   4   7   0       3632.00       3934.97       202.35 o                         
   5   7   0       1610.38       1597.82       131.36 o                         
   6   7   0         12.19         11.16        41.24 o                         
   7   7   0         62.46         55.57        70.52 o                         
  -3   8   0          7.89        -25.00        48.86 o                         
  -2   8   0         36.48         71.24        36.42 o                         
  -1   8   0        140.78        231.48        41.35 o                         
   0   8   0        371.32        467.29        52.36 o                         
   1   8   0        135.18        149.27        39.88 o                         
   2   8   0       1409.92       1791.70       145.04 o                         
   3   8   0        204.23        246.28        44.74 o                         
   4   8   0         80.59        183.87        60.91 o                         
   5   8   0         15.87        -76.46        76.46 o                         
   6   8   0        416.70        473.70        85.68 o                         
  -1   9   0          6.79         -0.50        59.50 o                         
   0   9   0          3.82         -2.69        59.96 o                         
   1   9   0        323.26        350.40        70.32 o                         
   2   9   0         57.54        278.49        71.17 o                         
   3   9   0         43.83         65.78        60.84 o                         
   4   9   0         53.51        189.91       199.38 o                         
   5   9   0        170.94        146.82        74.49 o                         
  -4  -9   1        179.99        286.28        73.63 o                         
  -3  -9   1         62.99         45.76        46.10 o                         
  -2  -9   1         30.76         59.15        50.21 o                         
  -1  -9   1        275.39        297.27        72.44 o                         
   0  -9   1        132.10        187.53        45.55 o                         
   1  -9   1         99.82        174.03       103.34 o                         
  -6  -8   1        579.25        689.03        99.00 o                         
  -5  -8   1          3.72         -3.50        50.82 o                         
  -4  -8   1        911.74       1176.04       103.24 o                         
  -3  -8   1        184.74        166.42        52.59 o                         
  -2  -8   1         22.50         35.84        52.05 o                         
  -1  -8   1        568.72        584.88        68.05 o                         
   0  -8   1          1.18         14.05        33.90 o                         
   1  -8   1        128.65        105.87        37.03 o                         
   2  -8   1       2883.56       2879.11       444.27 o                         
   3  -8   1        117.28        111.78        60.52 o                         
  -7  -7   1          4.51        119.36        65.79 o                         
  -6  -7   1          1.19         -8.47        44.12 o                         
  -5  -7   1        188.04         96.72        47.88 o                         
  -4  -7   1        357.78        499.43        61.33 o                         
  -3  -7   1         38.45         46.97        44.45 o                         
  -2  -7   1        711.84        692.86        63.02 o                         
  -1  -7   1         18.48          6.82        29.96 o                         
   0  -7   1        365.17        269.86        45.87 o                         
   1  -7   1          2.15         44.16        24.82 o                         
   2  -7   1       1043.35       1119.71        79.45 o                         
   3  -7   1        380.22        403.48        57.35 o                         
   4  -7   1         88.73        318.40       100.01 o                         
  -8  -6   1        100.49        119.51        40.96 o                         
  -7  -6   1        715.60        882.45        97.76 o                         
  -6  -6   1       1602.34       1633.08       127.34 o                         
  -5  -6   1       1477.97       1702.69       109.80 o                         
  -4  -6   1        210.42        188.07        59.62 o                         
  -3  -6   1        873.93        979.78       119.16 o                         
  -2  -6   1        200.34        192.30        30.27 o                         
  -1  -6   1       1027.88       1085.22        98.56 o                         
   0  -6   1       1377.69       1433.17        91.70 o                         
   1  -6   1       1272.06       1417.16        90.60 o                         
   2  -6   1        933.80        949.89        62.28 o                         
   3  -6   1         17.35         73.34        29.48 o                         
   4  -6   1        103.42        162.80        46.15 o                         
   5  -6   1       3349.11       3603.13       349.12 o                         
  -8  -5   1         14.48         77.16        64.82 o                         
  -7  -5   1        635.35        581.01        72.57 o                         
  -6  -5   1       1581.91       1282.10       261.01 o                         
  -5  -5   1       2970.36       3141.68       187.95 o                         
  -4  -5   1         17.88         37.10        27.70 o                         
  -3  -5   1      16538.33      16326.47       325.54 o                         
  -2  -5   1        203.13        197.09        29.59 o                         
  -1  -5   1        478.29        500.47        47.72 o                         
   0  -5   1        462.04        454.27        55.71 o                         
   1  -5   1        194.22        168.89        21.27 o                         
   2  -5   1          5.28         44.67        21.46 o                         
   3  -5   1       9078.54       8972.05       249.80 o                         
   4  -5   1        193.88        170.13        45.87 o                         
   5  -5   1       4779.49       4553.88       205.17 o                         
   6  -5   1       4550.29       5126.16       437.67 o                         
  -8  -4   1        625.13        698.38       157.63 o                         
  -7  -4   1        351.54        474.47        55.45 o                         
  -6  -4   1       1755.09       1740.55        88.12 o                         
  -5  -4   1       8336.39       8312.38       306.25 o                         
  -4  -4   1        317.44        244.87        34.72 o                         
  -3  -4   1        150.28        226.37        38.16 o                         
  -2  -4   1         15.63         64.99        16.95 o                         
  -1  -4   1        742.14        685.58        43.51 o                         
   0  -4   1         37.39         15.77        22.97 o                         
   1  -4   1       1027.43       1014.47        35.47 o                         
   2  -4   1       1243.73       1194.72        48.47 o                         
   3  -4   1       1000.44       1015.95        48.30 o                         
   4  -4   1       2806.19       2767.50        83.35 o                         
   5  -4   1         46.21         67.55        27.85 o                         
   6  -4   1        165.82         72.13        44.05 o                         
   7  -4   1        149.22        362.92       128.71 o                         
  -9  -3   1          8.73         80.01        96.44 o                         
  -8  -3   1         87.92        117.18        54.80 o                         
  -7  -3   1          1.78         -5.36        24.32 o                         
  -6  -3   1       2871.80       2798.63       103.34 o                         
  -5  -3   1       2728.82       2829.92        99.87 o                         
  -4  -3   1       1120.93       1137.40        77.29 o                         
  -3  -3   1       3079.75       2937.05       122.51 o                         
  -2  -3   1       1038.13        947.36        56.31 o                         
  -1  -3   1          6.19         14.05        13.06 o                         
   0  -3   1       2745.86       2622.90       113.10 o                         
   1  -3   1        780.27        706.38        26.56 o                         
   2  -3   1       1478.43       1429.12        47.87 o                         
   3  -3   1       2203.18       2073.77        62.03 o                         
   4  -3   1        544.38        534.42        35.07 o                         
   5  -3   1       3643.14       3745.87       128.22 o                         
   6  -3   1          2.92         23.22        19.68 o                         
   7  -3   1        230.91        383.54        64.10 o                         
  -9  -2   1         61.24         23.25        48.82 o                         
  -8  -2   1        942.09        959.92       108.05 o                         
  -7  -2   1        178.11        171.62        44.68 o                         
  -6  -2   1       1334.79       1277.02        65.90 o                         
  -5  -2   1       5774.96       5964.24       131.81 o                         
  -4  -2   1       4017.67       3936.90        77.79 o                         
  -3  -2   1         11.99         20.82         9.09 o                         
  -2  -2   1      38694.03      39694.69       535.32 o                         
  -1  -2   1       1744.95       1698.28        37.53 o                         
   0  -2   1       9763.44      10190.76       150.78 o                         
   1  -2   1       3533.59       3411.57        63.94 o                         
   2  -2   1         12.80         28.17        11.04 o                         
   3  -2   1       4133.87       4089.68        80.83 o                         
   4  -2   1       3968.52       3996.37        79.25 o                         
   5  -2   1         74.62         79.74        18.30 o                         
   6  -2   1       5272.53       5425.14       125.60 o                         
   7  -2   1       5823.40       6301.10       492.72 o                         
   8  -2   1       1687.34       1645.56       112.07 o                         
  -9  -1   1          8.12         19.32        75.91 o                         
  -8  -1   1         16.89         84.53        42.31 o                         
  -7  -1   1        311.96        292.32        60.20 o                         
  -6  -1   1       1364.74       1285.65        57.41 o                         
  -5  -1   1       7740.02       7625.24       129.40 o                         
  -4  -1   1      23615.23      24090.07       381.23 o                         
  -3  -1   1          5.88         43.37         9.90 o                         
  -2  -1   1      59492.82      61835.86       585.49 o                         
   1  -1   1         35.71         60.98         5.54 o                         
   2  -1   1        310.68        287.21        15.03 o                         
   3  -1   1        383.42        308.34        20.74 o                         
   4  -1   1       3948.76       4076.17        77.87 o                         
   5  -1   1       4131.71       4161.62       116.02 o                         
   6  -1   1       4810.51       4977.45       123.17 o                         
   7  -1   1       1915.66       1710.20       118.62 o                         
   8  -1   1        108.95        119.31        51.02 o                         
  -8   0   1         10.82         30.78        44.27 o                         
  -7   0   1       1623.88       1495.44       132.66 o                         
  -6   0   1        276.34        308.66        28.34 o                         
  -5   0   1        175.09        147.90        19.33 o                         
  -4   0   1       6336.90       6472.48       102.20 o                         
  -3   0   1       4907.57       4936.44        75.82 o                         
  -2   0   1       6763.91       6537.24        98.37 o                         
   2   0   1       2001.99       1949.43        68.67 o                         
   3   0   1         17.48         17.51         9.20 o                         
   4   0   1         99.95        106.79        16.88 o                         
   5   0   1          5.48          8.84        24.41 o                         
   6   0   1       2372.31       2368.96        78.58 o                         
   7   0   1        480.25        504.52        42.37 o                         
   8   0   1         32.47         97.95        48.63 o                         
  -8   1   1          0.69        -48.72        48.72 o                         
  -7   1   1        476.19        526.61        75.69 o                         
  -6   1   1        463.06        528.33        45.18 o                         
  -5   1   1       5707.39       5912.15       110.54 o                         
  -4   1   1      14362.91      14164.64       199.41 o                         
  -3   1   1        458.73        502.52        21.41 o                         
  -2   1   1      14064.58      13916.04       149.25 o                         
  -1   1   1        222.85        131.75        17.31 o                         
   2   1   1       3013.40       3050.42        78.24 o                         
   3   1   1         19.05         46.47         7.41 o                         
   4   1   1       2127.70       2139.32        66.86 o                         
   5   1   1         85.99         55.43        18.63 o                         
   6   1   1       2908.34       3026.71        98.54 o                         
   7   1   1         19.59         44.95        19.87 o                         
   8   1   1       1242.85       1426.05       119.70 o                         
   9   1   1        787.61        764.64       100.63 o                         
  -8   2   1        212.42        161.08       174.03 o                         
  -7   2   1          1.04         62.47        37.01 o                         
  -6   2   1       1919.82       1896.78       151.55 o                         
  -5   2   1       1561.33       1536.58        69.53 o                         
  -4   2   1        703.47        743.49        55.73 o                         
  -3   2   1       6486.00       6712.27       100.55 o                         
  -2   2   1          1.21          7.02        11.01 o                         
  -1   2   1      82364.16      83308.34       601.07 o                         
   0   2   1      13915.84      14619.11       146.27 o                         
   1   2   1      14002.29      14695.83       204.15 o                         
   2   2   1      13494.31      13897.27       190.23 o                         
   3   2   1         77.43         45.26        15.80 o                         
   4   2   1        833.14        663.16        51.58 o                         
   5   2   1       1085.04        942.64        58.67 o                         
   6   2   1       1113.24       1108.11        63.16 o                         
   7   2   1       2410.48       2586.65       104.10 o                         
   8   2   1       2702.40       2765.97       129.00 o                         
   9   2   1         12.52         20.83        69.17 o                         
  -7   3   1          0.91        -12.53        36.70 o                         
  -6   3   1        175.24        143.69        40.19 o                         
  -5   3   1         80.45         85.60        29.63 o                         
  -4   3   1        203.93        183.73        20.61 o                         
  -3   3   1      23775.54      23067.86       238.67 o                         
  -2   3   1       1742.31       1800.47        56.93 o                         
  -1   3   1       7907.57       7875.15       122.64 o                         
   0   3   1       9568.35       9567.83       248.13 o                         
   1   3   1         19.27         45.71        23.10 o                         
   2   3   1       3093.13       2886.48        67.68 o                         
   3   3   1        402.52        429.14        29.65 o                         
   4   3   1         10.87         13.89        13.28 o                         
   5   3   1         24.98         83.72        31.68 o                         
   6   3   1        187.74        212.24        42.71 o                         
   7   3   1        314.97        303.88        51.21 o                         
   8   3   1         84.37         61.84        30.40 o                         
   9   3   1         61.06        189.86       106.68 o                         
  -7   4   1         54.42        251.21        88.33 o                         
  -6   4   1        121.70        110.28        87.80 o                         
  -5   4   1       1644.98       1645.73        92.80 o                         
  -4   4   1        431.11        362.38        43.00 o                         
  -3   4   1       1571.14       1521.32        58.65 o                         
  -2   4   1       7299.94       7064.95       201.77 o                         
  -1   4   1       8266.24       8608.78       189.47 o                         
   0   4   1       4732.77       4373.13       116.61 o                         
   1   4   1        312.60        480.83        55.08 o                         
   2   4   1        507.88        533.61        65.76 o                         
   3   4   1       1079.80       1147.33        58.61 o                         
   4   4   1         39.45         93.72        30.97 o                         
   5   4   1         24.50         39.24        28.34 o                         
   6   4   1          0.08        -14.19        27.58 o                         
   7   4   1       1098.47        929.81        86.94 o                         
   8   4   1        252.23        117.00        41.05 o                         
  -6   5   1         63.75         28.63        38.90 o                         
  -5   5   1        247.37        211.93        75.17 o                         
  -4   5   1       3633.52       3487.81       129.92 o                         
  -3   5   1       2415.81       2102.00        76.00 o                         
  -2   5   1        249.34        226.30        28.55 o                         
  -1   5   1       6650.42       6719.93       138.25 o                         
   0   5   1       4019.29       4222.06       175.66 o                         
   1   5   1       1687.03       1575.00       189.72 o                         
   2   5   1       4077.08       4030.37       119.98 o                         
   3   5   1       9688.44       9389.79       145.04 o                         
   4   5   1        164.36        151.89        31.33 o                         
   5   5   1        205.53        212.79        87.96 o                         
   6   5   1        290.61        340.17        87.20 o                         
   7   5   1        765.36        719.08        82.62 o                         
   8   5   1          1.17         -1.35        36.47 o                         
  -5   6   1          1.39        -51.08        51.08 o                         
  -4   6   1         89.99        189.40        52.95 o                         
  -3   6   1        701.91        578.74        76.46 o                         
  -2   6   1       4606.84       4488.51       148.05 o                         
  -1   6   1         70.14        166.57        35.84 o                         
   0   6   1       7306.32       7870.58       376.53 o                         
   1   6   1       9435.36      10069.77       297.53 o                         
   2   6   1       2301.33       2309.78       121.40 o                         
   3   6   1        472.60        417.55        51.83 o                         
   4   6   1        167.71        112.05        41.96 o                         
   5   6   1          1.88         57.53       139.29 o                         
   6   6   1         97.04        145.77        52.66 o                         
   7   6   1         97.25        181.49        67.32 o                         
   8   6   1        263.59        245.96        62.38 o                         
  -4   7   1         60.26        109.11        47.52 o                         
  -3   7   1          0.42        -44.06        44.06 o                         
  -2   7   1        302.79        368.78        65.30 o                         
  -1   7   1       2958.71       3225.50       136.50 o                         
   0   7   1        209.59        322.07        67.78 o                         
   1   7   1         34.35         39.08        51.24 o                         
   2   7   1        538.43        520.53        56.10 o                         
   3   7   1        427.86        461.08        58.76 o                         
   4   7   1       1457.90       1675.71       135.82 o                         
   5   7   1        197.53        200.97        55.94 o                         
   6   7   1          1.59         11.15        43.43 o                         
   7   7   1         44.51         45.49        48.03 o                         
  -3   8   1        555.34        570.15        84.06 o                         
  -2   8   1        198.40        211.45        65.19 o                         
  -1   8   1         45.55         51.44        26.94 o                         
   0   8   1       3484.55       4223.05       144.57 o                         
   1   8   1         36.90         14.40        49.51 o                         
   2   8   1         20.78        236.93        67.43 o                         
   3   8   1        186.96        215.59        44.98 o                         
   4   8   1        523.54        557.93       103.38 o                         
   5   8   1         43.16         21.73        50.56 o                         
   6   8   1          0.26        -13.44        46.96 o                         
  -1   9   1        137.65        156.93        46.32 o                         
   0   9   1        102.47         93.98        41.57 o                         
   1   9   1        221.37        361.73        79.58 o                         
   2   9   1        995.42       1223.10       103.42 o                         
   3   9   1        603.90        871.53       116.02 o                         
   4   9   1        643.04        782.72        92.11 o                         
   5   9   1         77.10         64.86        95.71 o                         
  -4  -9   2         49.25        180.17        69.93 o                         
  -3  -9   2        397.10        503.98        88.42 o                         
  -2  -9   2        180.82        146.10        55.18 o                         
  -1  -9   2          6.61         73.50        61.10 o                         
   0  -9   2        170.13        195.82        72.43 o                         
   1  -9   2        497.45        547.04        70.74 o                         
  -6  -8   2         27.03          3.74        60.60 o                         
  -5  -8   2        209.43        234.10        55.24 o                         
  -4  -8   2         20.68         23.15        34.99 o                         
  -3  -8   2          0.14        -20.58        39.91 o                         
  -2  -8   2        109.07        212.18        54.36 o                         
  -1  -8   2        547.20        694.33        92.13 o                         
   0  -8   2       2232.76       2714.56       112.91 o                         
   1  -8   2          4.06         45.19        39.79 o                         
   2  -8   2        566.08        755.44        78.84 o                         
   3  -8   2        182.47        259.56        73.50 o                         
  -7  -7   2        604.78        711.74        98.08 o                         
  -6  -7   2          4.95         76.91        37.90 o                         
  -5  -7   2        209.29        227.06        50.41 o                         
  -4  -7   2        220.30        291.82        42.62 o                         
  -3  -7   2        154.77        165.47        51.69 o                         
  -2  -7   2       1506.32       1555.09       141.93 o                         
  -1  -7   2        226.35        112.29        36.62 o                         
   0  -7   2       1111.92       1160.23        86.54 o                         
   1  -7   2        835.11        871.42        62.91 o                         
   2  -7   2        339.39        361.95        44.73 o                         
   3  -7   2       3333.00       3686.27       276.62 o                         
   4  -7   2       2377.65       2617.20       268.94 o                         
  -8  -6   2        413.17        488.32        93.14 o                         
  -7  -6   2        953.81        880.65        83.23 o                         
  -6  -6   2        150.23        165.94        64.63 o                         
  -5  -6   2       1174.32       1395.10        96.97 o                         
  -4  -6   2         20.72         41.56        46.79 o                         
  -3  -6   2         10.37         75.59        33.24 o                         
  -2  -6   2        438.79        496.32        49.86 o                         
  -1  -6   2        505.26        385.01        49.86 o                         
   0  -6   2        597.98        660.73        62.48 o                         
   1  -6   2       9113.30       9492.45       191.33 o                         
   2  -6   2       1961.99       2056.00        89.79 o                         
   3  -6   2        293.01        244.43        35.42 o                         
   4  -6   2       2488.62       2710.62       426.47 o                         
   5  -6   2        301.67        470.64        89.14 o                         
  -8  -5   2         10.94         13.83        77.65 o                         
  -7  -5   2        204.16        215.22        44.39 o                         
  -6  -5   2        137.39        216.64        96.07 o                         
  -5  -5   2        661.03        724.74        58.69 o                         
  -4  -5   2        338.58        372.60        43.17 o                         
  -3  -5   2        486.18        557.59        60.50 o                         
  -2  -5   2        544.58        614.31        44.34 o                         
  -1  -5   2       1584.65       1554.71        54.07 o                         
   0  -5   2         72.17         45.89        27.85 o                         
   1  -5   2       1946.62       1967.95        80.02 o                         
   2  -5   2       2449.39       2376.71        88.98 o                         
   3  -5   2       2997.10       3224.96       109.70 o                         
   4  -5   2       1314.69       1350.35       205.17 o                         
   5  -5   2          9.33         81.94        41.72 o                         
   6  -5   2         62.44        231.82       160.66 o                         
  -8  -4   2        491.00        539.03       151.05 o                         
  -7  -4   2       4311.10       4555.60       160.22 o                         
  -6  -4   2       1491.53       1540.09        89.83 o                         
  -5  -4   2        215.59        256.98        25.08 o                         
  -4  -4   2         85.61        100.55        24.24 o                         
  -3  -4   2       1567.98       1748.17        90.89 o                         
  -2  -4   2        264.97        277.98        55.27 o                         
  -1  -4   2       5149.52       5047.23       156.82 o                         
   0  -4   2       4453.39       4144.09       125.29 o                         
   1  -4   2      13729.42      12510.69       436.12 o                         
   2  -4   2       2853.28       2842.45        68.16 o                         
   3  -4   2       5153.42       5044.68       106.48 o                         
   4  -4   2        743.29        840.90        53.51 o                         
   5  -4   2       1347.45       1198.28        70.51 o                         
   6  -4   2       1582.04       1773.99       121.92 o                         
   7  -4   2       1412.30       1532.94       184.18 o                         
  -8  -3   2       1258.56       1260.86       125.62 o                         
  -7  -3   2          6.97         48.43        21.45 o                         
  -6  -3   2       1797.84       1725.07        75.40 o                         
  -5  -3   2       1638.99       1712.80        57.98 o                         
  -4  -3   2      13083.29      12724.60       163.71 o                         
  -3  -3   2        479.99        528.68        45.50 o                         
  -2  -3   2        314.95        285.56        34.78 o                         
  -1  -3   2         35.38         77.92        43.65 o                         
   0  -3   2        398.33        321.85        32.66 o                         
   1  -3   2       4038.87       3948.76        78.34 o                         
   2  -3   2      15876.94      16118.57       177.58 o                         
   3  -3   2       1588.38       1468.17        53.09 o                         
   4  -3   2      11224.07      11088.07       247.12 o                         
   5  -3   2      11713.04      12296.55       236.11 o                         
   6  -3   2        121.13        112.13        28.60 o                         
   7  -3   2        657.91        713.95        62.88 o                         
  -9  -2   2        354.05        312.95        73.56 o                         
  -8  -2   2         72.17        166.21        53.79 o                         
  -7  -2   2        440.69        474.42        75.06 o                         
  -6  -2   2       8859.95       8941.47       161.52 o                         
  -5  -2   2         92.81         88.80        37.14 o                         
  -4  -2   2        625.40        687.65        32.07 o                         
  -3  -2   2       2634.88       2351.97        55.90 o                         
  -2  -2   2       1641.74       1512.27        66.09 o                         
  -1  -2   2        160.27        225.99        25.12 o                         
   0  -2   2       6296.50       7042.50       115.00 o                         
   1  -2   2       3151.16       2908.71        50.50 o                         
   2  -2   2       3816.61       3847.31        70.65 o                         
   3  -2   2      15061.54      15018.30       155.37 o                         
   4  -2   2        143.04        155.71        19.30 o                         
   5  -2   2        472.72        476.53        31.95 o                         
   6  -2   2        574.67        551.89        36.82 o                         
   7  -2   2        400.60        354.83        52.23 o                         
   8  -2   2        384.36        351.91        88.44 o                         
  -8  -1   2        408.71        529.31        82.92 o                         
  -7  -1   2        497.30        414.33        70.45 o                         
  -6  -1   2       2563.36       2622.58        81.30 o                         
  -5  -1   2       1731.59       1885.09        63.83 o                         
  -4  -1   2       7243.42       7079.84       147.23 o                         
  -3  -1   2       2277.74       2095.95        45.65 o                         
  -2  -1   2       3812.57       4099.56        51.70 o                         
  -1  -1   2       4167.20       4688.23        61.35 o                         
   1  -1   2       5541.13       5957.47        55.41 o                         
   2  -1   2       9902.39       9922.66       105.83 o                         
   3  -1   2       3895.41       3660.54        71.90 o                         
   4  -1   2      22494.92      23752.97       240.15 o                         
   5  -1   2       3836.89       3715.60        83.43 o                         
   6  -1   2         25.08         61.38        20.03 o                         
   7  -1   2         31.08         15.88        17.24 o                         
   8  -1   2        281.60        258.58        74.68 o                         
  -8   0   2       1344.27       1500.04       127.59 o                         
  -7   0   2       4152.92       4189.00       194.68 o                         
  -6   0   2       8157.48       8275.97       176.76 o                         
  -5   0   2          2.99         52.86        14.16 o                         
  -4   0   2       6887.08       6658.28       100.12 o                         
  -3   0   2       7711.42       7481.99       165.52 o                         
  -2   0   2        646.75        655.47        13.67 o                         
  -1   0   2        359.29        319.86         9.40 o                         
   2   0   2      34026.10      35484.33       215.14 o                         
   3   0   2        382.59        385.51        21.46 o                         
   4   0   2       1306.74       1368.21        43.27 o                         
   5   0   2        373.86        333.98        45.57 o                         
   6   0   2      10365.40      10882.28       214.97 o                         
   7   0   2       1070.58       1088.89        61.12 o                         
   8   0   2       2376.19       2367.78       152.02 o                         
  -8   1   2        600.17        527.77        81.18 o                         
  -7   1   2          7.08         37.59       116.62 o                         
  -6   1   2        363.86        378.99        57.63 o                         
  -5   1   2      13493.58      14075.82       249.43 o                         
  -4   1   2          5.74         27.83        23.84 o                         
  -3   1   2      17557.20      17864.81       143.29 o                         
  -2   1   2      20998.95      20904.42       327.43 o                         
  -1   1   2       6501.71       7055.66        87.76 o                         
   1   1   2       3198.53       3357.72        36.12 o                         
   2   1   2        367.19        338.80        18.60 o                         
   3   1   2       2204.82       2144.99        44.94 o                         
   4   1   2      14219.72      13866.05       304.76 o                         
   5   1   2      10715.81      10365.82       152.34 o                         
   6   1   2       4821.34       4895.05       111.07 o                         
   7   1   2       1109.56       1117.21        68.12 o                         
   8   1   2        384.37        313.86        46.27 o                         
   9   1   2         21.02         79.39        45.52 o                         
  -8   2   2        190.82        174.28        53.95 o                         
  -7   2   2        409.71        380.12        67.77 o                         
  -6   2   2        612.88        583.69        70.66 o                         
  -5   2   2       1061.39        991.39        83.16 o                         
  -4   2   2       9441.51       9394.29       158.57 o                         
  -3   2   2        249.23        312.45        33.99 o                         
  -2   2   2        141.13         91.91        11.58 o                         
  -1   2   2       3090.68       3209.68        67.72 o                         
   0   2   2          6.89         29.00        13.31 o                         
   1   2   2       2806.59       2807.36        92.04 o                         
   2   2   2       1476.82       1245.38        58.31 o                         
   3   2   2       1477.77       1266.14       143.70 o                         
   4   2   2        174.62        210.86        20.69 o                         
   5   2   2       7018.57       6624.06       298.93 o                         
   6   2   2        431.82        424.07        42.13 o                         
   7   2   2         17.11        144.96        32.80 o                         
   8   2   2       1584.40       1620.03        91.61 o                         
   9   2   2         46.72         91.36        83.59 o                         
  -7   3   2         25.78         58.94        40.47 o                         
  -6   3   2       4546.89       4691.03       196.68 o                         
  -5   3   2       5679.51       5717.96       199.09 o                         
  -4   3   2         42.28         39.75        24.67 o                         
  -3   3   2      21257.21      20498.43       467.58 o                         
  -2   3   2       2434.27       2399.99        65.32 o                         
  -1   3   2        372.09        454.25        35.84 o                         
   0   3   2        192.30        160.94        23.84 o                         
   1   3   2        819.18        877.08        57.54 o                         
   2   3   2        611.50        574.99        29.06 o                         
   3   3   2      14485.92      14314.19       267.88 o                         
   4   3   2         60.43         31.22        11.38 o                         
   5   3   2       3976.43       3783.94        89.63 o                         
   6   3   2       3747.77       3621.46       145.81 o                         
   7   3   2       1301.50       1172.54       122.74 o                         
   8   3   2         64.92        160.50        41.18 o                         
   9   3   2        170.90        282.77       120.11 o                         
  -7   4   2       1394.20       1293.47       117.51 o                         
  -6   4   2        362.18        347.32        77.87 o                         
  -5   4   2       6768.84       6773.40       196.07 o                         
  -4   4   2        108.82         76.36        39.89 o                         
  -3   4   2       1156.99        998.66        46.91 o                         
  -2   4   2       7581.41       7412.30       135.06 o                         
  -1   4   2       7294.08       7352.48       286.40 o                         
   0   4   2       4263.27       4043.79       115.32 o                         
   1   4   2       1277.40       1391.88       155.13 o                         
   2   4   2       1124.80        994.10        60.35 o                         
   3   4   2        648.05        584.20        66.90 o                         
   4   4   2        427.22        378.30        34.38 o                         
   5   4   2       4209.39       3900.45       155.08 o                         
   6   4   2       1233.54       1232.35        93.40 o                         
   7   4   2       2894.75       2882.13       162.30 o                         
   8   4   2         34.06        -10.18        28.35 o                         
  -6   5   2        133.66        182.85        64.79 o                         
  -5   5   2         24.86         73.76        28.68 o                         
  -4   5   2       3651.37       3650.86       138.11 o                         
  -3   5   2        858.06        700.64        58.51 o                         
  -2   5   2       2714.99       2652.60        87.98 o                         
  -1   5   2       6458.89       6228.80       216.66 o                         
   0   5   2        243.60        238.14        35.76 o                         
   1   5   2         41.21         45.96        80.09 o                         
   2   5   2        801.01        818.74        63.21 o                         
   3   5   2        611.95        557.55        60.15 o                         
   4   5   2        581.73        644.16        58.00 o                         
   5   5   2          5.06        186.50        46.21 o                         
   6   5   2         25.03          5.70        31.45 o                         
   7   5   2        605.56        711.45        80.38 o                         
   8   5   2         36.06         82.23        40.27 o                         
  -5   6   2        212.77        219.16        58.86 o                         
  -4   6   2        111.27         69.53        88.70 o                         
  -3   6   2       2419.84       2228.57       144.99 o                         
  -2   6   2       3397.66       3452.58       184.12 o                         
  -1   6   2       1640.57       1501.49        71.28 o                         
   0   6   2        192.36        395.40        68.66 o                         
   1   6   2       2736.27       2953.55       160.74 o                         
   2   6   2        112.68        186.70        43.89 o                         
   3   6   2        233.55        183.29        62.45 o                         
   4   6   2        681.78        787.25        66.16 o                         
   5   6   2          0.48         -2.79        58.58 o                         
   6   6   2        342.67        432.73        69.96 o                         
   7   6   2       1470.04       1605.36       128.26 o                         
   8   6   2        147.79        273.20        65.19 o                         
  -4   7   2       3490.52       3306.77       196.08 o                         
  -3   7   2        127.72         46.02        56.10 o                         
  -2   7   2       3796.72       3675.57       192.62 o                         
  -1   7   2        220.81        443.29        55.16 o                         
   0   7   2        567.09        613.90        84.43 o                         
   1   7   2        429.17        551.90       173.48 o                         
   2   7   2        420.68        449.91        47.28 o                         
   3   7   2        103.93        146.74        45.10 o                         
   4   7   2        139.84        279.01        65.28 o                         
   5   7   2        107.33        148.58       106.98 o                         
   6   7   2       1226.50       1404.95       224.80 o                         
   7   7   2         58.03         33.26        71.93 o                         
  -3   8   2          3.90         72.24        57.42 o                         
  -2   8   2        161.06        105.50        49.08 o                         
  -1   8   2        970.91       1171.67       113.57 o                         
   0   8   2       2353.71       2793.11       149.55 o                         
   1   8   2        186.45        273.02       100.06 o                         
   2   8   2        751.20        812.23        88.15 o                         
   3   8   2          3.60         51.03        51.96 o                         
   4   8   2         97.06         69.12        47.56 o                         
   5   8   2          2.06         28.29        48.35 o                         
   6   8   2         35.90        137.37        59.93 o                         
  -1   9   2          1.56         22.34        34.13 o                         
   0   9   2         57.67         91.68        31.62 o                         
   1   9   2        155.55        151.76        52.58 o                         
   2   9   2        116.18        269.12        57.90 o                         
   3   9   2        240.53        331.89        65.11 o                         
   4   9   2          0.00        -74.89        74.89 o                         
   5   9   2         58.90         93.32        81.67 o                         
  -4  -9   3        999.70        926.29       119.58 o                         
  -3  -9   3        405.98        594.32        92.93 o                         
  -2  -9   3        764.38        852.48       110.55 o                         
  -1  -9   3         99.63         63.47        50.24 o                         
   0  -9   3        554.91        696.14        78.86 o                         
   1  -9   3        310.48        405.50        65.99 o                         
  -6  -8   3         69.45         60.24        94.40 o                         
  -5  -8   3        579.35        542.59        98.64 o                         
  -4  -8   3        225.50        314.33        71.90 o                         
  -3  -8   3         20.77        -76.89       107.79 o                         
  -2  -8   3        367.26        361.14        71.74 o                         
  -1  -8   3       1866.69       1910.52       127.04 o                         
   0  -8   3        384.59        365.30        58.20 o                         
   1  -8   3        193.37        267.73        53.15 o                         
   2  -8   3       1544.82       1613.01       111.28 o                         
   3  -8   3          3.31         79.10        52.36 o                         
  -7  -7   3         19.26        -35.52        73.29 o                         
  -6  -7   3         75.30         25.26        52.05 o                         
  -5  -7   3        130.34        291.94        46.45 o                         
  -4  -7   3        424.39        411.43        62.25 o                         
  -3  -7   3       1116.95       1312.98       121.63 o                         
  -2  -7   3        514.68        572.52        83.94 o                         
  -1  -7   3        207.02         92.36        70.02 o                         
   0  -7   3       2447.71       2450.10       250.42 o                         
   1  -7   3        301.65        346.80        54.93 o                         
   2  -7   3          1.35         47.95        56.87 o                         
   3  -7   3        741.83        900.14       151.95 o                         
   4  -7   3        300.33        364.24        82.49 o                         
  -7  -6   3          1.48          6.50        30.83 o                         
  -6  -6   3         51.30        141.85       115.94 o                         
  -5  -6   3         21.49         45.14        36.34 o                         
  -4  -6   3        461.34        507.23        70.13 o                         
  -3  -6   3        559.65        607.78        60.75 o                         
  -2  -6   3       1923.75       1926.36       132.63 o                         
  -1  -6   3       5012.57       5150.65       200.19 o                         
   0  -6   3       1215.68       1137.48        78.19 o                         
   1  -6   3       6103.14       6197.32       151.33 o                         
   2  -6   3        326.52        376.13        40.42 o                         
   3  -6   3          9.39         55.52        52.88 o                         
   4  -6   3          8.94         26.57        50.62 o                         
   5  -6   3        164.55         93.03        61.65 o                         
  -8  -5   3        193.77        413.04       144.83 o                         
  -7  -5   3        363.01        400.03        51.10 o                         
  -6  -5   3        250.89        308.07        37.06 o                         
  -5  -5   3          0.33         64.35        44.84 o                         
  -4  -5   3       1748.78       1497.87        81.61 o                         
  -3  -5   3       6893.67       6335.17       449.36 o                         
  -2  -5   3         13.63         88.05        25.39 o                         
  -1  -5   3      20629.46      17897.04      1001.64 o                         
   0  -5   3        122.80        151.19        33.26 o                         
   1  -5   3        971.85        850.55        52.53 o                         
   2  -5   3        954.18        975.74        57.53 o                         
   3  -5   3       4364.78       4412.46       124.81 o                         
   4  -5   3        165.29        151.83        28.54 o                         
   5  -5   3          1.33         50.83        96.06 o                         
   6  -5   3        188.79        208.23        66.22 o                         
  -8  -4   3        746.14        751.44       165.61 o                         
  -7  -4   3        339.77        361.42        67.42 o                         
  -6  -4   3         64.12         66.54        29.69 o                         
  -5  -4   3          5.33         35.45        17.41 o                         
  -4  -4   3         20.80         15.97        23.47 o                         
  -3  -4   3        817.66        708.30        50.11 o                         
  -2  -4   3        755.96        736.34        72.10 o                         
  -1  -4   3       1952.69       2124.69        60.17 o                         
   0  -4   3       4825.15       4547.98       129.75 o                         
   1  -4   3      11950.86      11694.54       186.68 o                         
   2  -4   3       3310.95       3169.34        91.07 o                         
   3  -4   3       4556.73       4525.39        94.35 o                         
   4  -4   3       2699.30       2641.70        78.03 o                         
   5  -4   3         69.47        123.66        44.48 o                         
   6  -4   3          5.87         -3.87        73.53 o                         
   7  -4   3        174.26        160.75       129.41 o                         
  -8  -3   3         42.37         67.29        43.93 o                         
  -7  -3   3          5.08         27.26        50.66 o                         
  -6  -3   3        262.41        247.87        33.06 o                         
  -5  -3   3         24.16         38.29        16.48 o                         
  -4  -3   3         61.91         53.65        15.12 o                         
  -3  -3   3       4069.01       4063.22       190.43 o                         
  -2  -3   3       1169.88       1251.56        54.17 o                         
  -1  -3   3        378.55        494.35        36.01 o                         
   0  -3   3         96.66        163.69        24.43 o                         
   1  -3   3        590.28        680.96        46.03 o                         
   2  -3   3      20808.62      20782.26       332.31 o                         
   3  -3   3       1226.85       1058.26        45.48 o                         
   4  -3   3         48.42         66.25        17.16 o                         
   5  -3   3        900.49        892.94        47.84 o                         
   6  -3   3         29.36         47.14        23.17 o                         
   7  -3   3        443.83        452.86        54.11 o                         
  -8  -2   3       2837.25       3002.48       187.11 o                         
  -7  -2   3        175.77        107.91        48.11 o                         
  -6  -2   3        998.47       1081.01        55.96 o                         
  -5  -2   3          5.37         29.50        14.82 o                         
  -4  -2   3        662.45        742.38        34.73 o                         
  -3  -2   3         67.35         50.60        12.21 o                         
  -2  -2   3       6241.25       6189.42       109.78 o                         
  -1  -2   3       1276.47       1195.99        45.28 o                         
   0  -2   3      74486.73      75442.56       598.67 o                         
   1  -2   3      12607.06      12768.60       244.99 o                         
   2  -2   3      12232.14      13095.48       156.56 o                         
   3  -2   3      11374.06      11057.10       209.96 o                         
   4  -2   3       3242.91       3358.29       125.76 o                         
   5  -2   3       1810.69       1802.76        59.45 o                         
   6  -2   3         74.90         53.59        19.23 o                         
   7  -2   3         85.25         41.30        19.41 o                         
   8  -2   3         74.15        110.77        46.82 o                         
  -8  -1   3       1442.71       1484.58       130.82 o                         
  -7  -1   3         52.04         77.81        44.91 o                         
  -6  -1   3       2991.49       2919.32       154.52 o                         
  -5  -1   3       2175.02       2105.01        64.25 o                         
  -4  -1   3        265.37        236.08        19.48 o                         
  -3  -1   3       1116.93       1088.08        32.33 o                         
  -2  -1   3      12885.85      14000.32       204.15 o                         
  -1  -1   3        932.01        965.65        25.52 o                         
   0  -1   3      15471.65      16928.62       142.33 o                         
   1  -1   3         40.18         74.10        11.49 o                         
   2  -1   3       8855.41       9830.85       130.22 o                         
   3  -1   3      13492.49      13444.12       144.09 o                         
   4  -1   3      10653.24      10826.96       141.28 o                         
   5  -1   3       1396.60       1342.61        52.70 o                         
   6  -1   3       2282.34       2368.85        70.17 o                         
   7  -1   3        164.76        206.95        28.51 o                         
   8  -1   3        649.54        694.49        84.25 o                         
  -8   0   3          0.98         70.69        68.67 o                         
  -7   0   3       3353.31       3402.21       177.35 o                         
  -6   0   3         54.78        106.33        42.44 o                         
  -5   0   3        132.44        114.59        13.68 o                         
  -4   0   3        899.88        846.94        28.02 o                         
  -3   0   3        571.02        509.45        17.02 o                         
  -2   0   3          0.58          3.03         6.92 o                         
  -1   0   3        337.78        380.85        11.61 o                         
   0   0   3       1587.40       1424.63        27.99 o                         
   1   0   3      15828.24      15871.03       137.76 o                         
   2   0   3      11983.87      12436.83       182.48 o                         
   3   0   3        352.28        402.99        21.11 o                         
   4   0   3       3149.36       2994.03        64.70 o                         
   5   0   3       2176.02       2198.89        68.16 o                         
   6   0   3       1003.18        965.27        52.32 o                         
   7   0   3         69.22         27.42        20.80 o                         
   8   0   3         78.74        103.50        30.98 o                         
  -8   1   3          1.68        -24.78        43.85 o                         
  -7   1   3       1203.14       1286.73       111.85 o                         
  -6   1   3       1145.64       1137.36        96.31 o                         
  -5   1   3       2504.66       2372.16        76.49 o                         
  -4   1   3       1342.04       1183.23        47.00 o                         
  -3   1   3        781.49        694.14        29.25 o                         
  -2   1   3       1520.32       1668.21        73.70 o                         
  -1   1   3        377.68        415.16        12.64 o                         
   0   1   3        352.45        363.65        12.49 o                         
   1   1   3      16526.85      17163.65       163.52 o                         
   2   1   3       3834.69       3973.33        69.81 o                         
   3   1   3      26438.69      26947.15       804.75 o                         
   4   1   3      18996.61      18738.79       449.20 o                         
   5   1   3         22.61        112.11        37.37 o                         
   6   1   3       1278.75       1189.74        57.98 o                         
   7   1   3         37.34         38.78        23.04 o                         
   8   1   3         96.38        122.55        37.07 o                         
   9   1   3         57.04        134.75        66.33 o                         
  -8   2   3       1206.46       1516.25       139.78 o                         
  -7   2   3       6274.81       6347.03       247.31 o                         
  -6   2   3       1062.19       1146.44        99.26 o                         
  -5   2   3       7989.74       7868.60       245.42 o                         
  -4   2   3          3.10          4.70        10.93 o                         
  -3   2   3        204.60        201.63        23.04 o                         
  -2   2   3        767.11        623.92        34.22 o                         
  -1   2   3       2281.78       2298.70        56.69 o                         
   0   2   3        922.37       1038.79        34.26 o                         
   1   2   3      49691.51      50719.19       290.81 o                         
   2   2   3      15358.91      15161.17       387.81 o                         
   3   2   3       8206.37       7826.66       292.28 o                         
   4   2   3       2430.62       1997.81       307.80 o                         
   5   2   3       4128.88       4276.49       141.46 o                         
   6   2   3        268.21        274.10        44.00 o                         
   7   2   3       1268.38       1224.66       167.88 o                         
   8   2   3        229.79        193.35        45.71 o                         
   9   2   3        237.85        358.45       114.84 o                         
  -7   3   3       1143.89        973.39       102.68 o                         
  -6   3   3        610.91        651.75       112.88 o                         
  -5   3   3          7.65         35.08        28.49 o                         
  -4   3   3       1049.68       1079.09        82.88 o                         
  -3   3   3       5810.43       5242.36       303.59 o                         
  -2   3   3       1183.80       1093.39        48.70 o                         
  -1   3   3       2185.21       2025.96        64.47 o                         
   0   3   3         11.73         34.11        21.50 o                         
   1   3   3         11.05          3.59        15.32 o                         
   2   3   3          2.71         11.32         7.27 o                         
   3   3   3       4378.10       3329.71       409.81 o                         
   4   3   3       2997.65       2934.99       116.14 o                         
   5   3   3       8684.63       8633.98       219.30 o                         
   6   3   3        954.64        978.09        80.07 o                         
   7   3   3        732.98        582.02        66.33 o                         
   8   3   3         55.09         69.12        37.53 o                         
   9   3   3          5.47         65.61        35.75 o                         
  -7   4   3        179.03        250.69        60.86 o                         
  -6   4   3        312.31        281.50        77.31 o                         
  -5   4   3       2637.80       2776.61       147.38 o                         
  -4   4   3        238.67        228.42        38.42 o                         
  -3   4   3        198.52        162.31        31.66 o                         
  -2   4   3       1110.95       1133.31        53.34 o                         
  -1   4   3        221.06        240.19        50.60 o                         
   0   4   3       1513.77       1425.26        69.47 o                         
   1   4   3         64.49        200.06        32.76 o                         
   2   4   3       2065.24       1966.57       134.36 o                         
   3   4   3         10.02        111.21        26.91 o                         
   4   4   3       1136.23       1034.65        88.69 o                         
   5   4   3       1492.37       1398.54        94.04 o                         
   6   4   3        119.09        107.75        36.10 o                         
   7   4   3       1278.23       1314.91       104.22 o                         
   8   4   3        332.57        362.26        63.69 o                         
  -6   5   3       1698.03       1492.16       183.32 o                         
  -5   5   3        154.28        269.57        53.47 o                         
  -4   5   3       9453.70       9250.97       230.68 o                         
  -3   5   3        979.08        911.91        69.21 o                         
  -2   5   3        152.05        113.18        24.81 o                         
  -1   5   3        983.52        973.04        56.61 o                         
   0   5   3          2.49        -14.93        23.20 o                         
   1   5   3       1183.68        957.04        86.36 o                         
   2   5   3      10224.03       9883.08       316.15 o                         
   3   5   3       2143.30       2059.49        92.88 o                         
   4   5   3       4002.75       3839.92       123.72 o                         
   5   5   3       6098.30       6059.55       209.28 o                         
   6   5   3          5.21         26.07        34.97 o                         
   7   5   3        335.74        241.70        56.63 o                         
   8   5   3          0.33        -19.22        39.50 o                         
  -5   6   3        385.45        294.04        71.80 o                         
  -4   6   3        322.60        282.17        62.50 o                         
  -3   6   3        227.24        187.08        50.77 o                         
  -2   6   3       1942.79       1696.25        96.12 o                         
  -1   6   3        961.88        993.75        61.97 o                         
   0   6   3        105.08        132.26        33.34 o                         
   1   6   3         63.68         15.78        44.65 o                         
   2   6   3        909.90        862.60        73.43 o                         
   3   6   3       2842.32       2704.11       121.69 o                         
   4   6   3       1707.89       1857.06       130.22 o                         
   5   6   3         52.67        -13.61        46.78 o                         
   6   6   3       1334.61       1439.97       119.91 o                         
   7   6   3        135.07        252.52        60.88 o                         
   8   6   3        997.80       1191.35       116.62 o                         
  -4   7   3        251.19        364.16        81.91 o                         
  -3   7   3       1028.41       1009.97       112.72 o                         
  -2   7   3        744.53        641.16       117.14 o                         
  -1   7   3        178.68        182.21        42.34 o                         
   0   7   3        221.94        225.42        46.34 o                         
   1   7   3        585.46        737.35        94.00 o                         
   2   7   3        132.57        325.63        56.99 o                         
   3   7   3        204.85        215.23        95.80 o                         
   4   7   3          4.38        115.74        47.43 o                         
   5   7   3         57.86        205.66        66.82 o                         
   6   7   3        638.99       1100.74       142.07 o                         
   7   7   3         61.60        100.46        45.79 o                         
  -3   8   3        910.55        936.23       192.79 o                         
  -2   8   3         75.01         47.48        57.99 o                         
  -1   8   3          2.66         48.79        43.83 o                         
   0   8   3        745.01        729.01        76.67 o                         
   1   8   3         68.85        155.42        52.22 o                         
   2   8   3        484.21        474.24        82.29 o                         
   3   8   3        321.44        328.75        86.05 o                         
   4   8   3         42.31         -0.23        46.21 o                         
   5   8   3         17.30          2.24        46.49 o                         
   6   8   3       1100.54       1285.93       192.30 o                         
  -1   9   3         85.62        136.04        55.49 o                         
   0   9   3         32.76        152.34        78.62 o                         
   1   9   3         33.44         23.82        59.70 o                         
   2   9   3         15.63         54.88        48.79 o                         
   3   9   3         36.73         21.41        78.64 o                         
   4   9   3        506.30        840.23       120.44 o                         
  -4  -9   4          5.39        202.24        63.09 o                         
  -3  -9   4        226.40        328.20        77.75 o                         
  -2  -9   4        151.47        193.71        79.58 o                         
  -1  -9   4         90.64        111.44       100.11 o                         
   0  -9   4          4.31         33.06        35.17 o                         
  -5  -8   4         52.60        115.79       185.15 o                         
  -4  -8   4         30.04         -8.28        87.10 o                         
  -3  -8   4        305.57        378.92        75.83 o                         
  -2  -8   4          0.13          0.54        74.24 o                         
  -1  -8   4        702.65        848.98        79.03 o                         
   0  -8   4          0.09          1.21        34.14 o                         
   1  -8   4         56.73        108.69        42.97 o                         
   2  -8   4        196.77        239.94        56.77 o                         
   3  -8   4        120.65        130.31        94.92 o                         
  -7  -7   4          1.15          7.73        43.22 o                         
  -6  -7   4         37.60        131.66        49.84 o                         
  -5  -7   4       2414.92       2775.87       258.40 o                         
  -4  -7   4         91.48        121.91        49.62 o                         
  -3  -7   4       4908.29       5686.35       474.35 o                         
  -2  -7   4        544.99        717.81        89.79 o                         
  -1  -7   4        787.57        788.31        73.88 o                         
   0  -7   4         81.62         79.23        33.89 o                         
   1  -7   4        144.03        202.11        59.52 o                         
   2  -7   4         24.72         43.30        46.79 o                         
   3  -7   4        539.72        515.82        76.43 o                         
   4  -7   4         70.64        122.07        61.75 o                         
  -7  -6   4        428.84        407.36        84.92 o                         
  -6  -6   4       1284.72       1146.23        95.45 o                         
  -5  -6   4       2203.22       2056.96       146.13 o                         
  -4  -6   4        143.24        215.55        40.21 o                         
  -3  -6   4       2192.45       2087.06       184.18 o                         
  -2  -6   4         45.44        102.30        40.03 o                         
  -1  -6   4       1604.83       1497.07        89.19 o                         
   0  -6   4        161.60        107.09        37.87 o                         
   1  -6   4        818.62        876.07        56.39 o                         
   2  -6   4         82.73        132.97        39.05 o                         
   3  -6   4        797.36        804.86        76.66 o                         
   4  -6   4        231.40        361.63        79.31 o                         
   5  -6   4         47.51        177.47        63.20 o                         
  -8  -5   4        223.68        203.44        98.55 o                         
  -7  -5   4          5.77         44.23        49.67 o                         
  -6  -5   4        188.76        260.18        62.51 o                         
  -5  -5   4        116.11        166.87        22.94 o                         
  -4  -5   4        928.11        916.18        75.69 o                         
  -3  -5   4       1673.02       1835.34       273.65 o                         
  -2  -5   4        660.14        537.27        47.72 o                         
  -1  -5   4       2579.33       2798.97       108.89 o                         
   0  -5   4        506.40        492.68        77.06 o                         
   1  -5   4         69.83         55.02        33.24 o                         
   2  -5   4       1848.57       1830.48        75.76 o                         
   3  -5   4        379.43        364.07        38.53 o                         
   4  -5   4         69.62         99.63        33.45 o                         
   5  -5   4         37.12        170.64        93.96 o                         
   6  -5   4        107.27        102.84        75.28 o                         
  -8  -4   4         74.26        136.28        58.11 o                         
  -7  -4   4         28.96         57.64        69.08 o                         
  -6  -4   4          4.75         83.27        35.90 o                         
  -5  -4   4       3655.89       3551.11       117.81 o                         
  -4  -4   4        742.11        662.96        41.06 o                         
  -3  -4   4        708.80        684.41        50.57 o                         
  -2  -4   4       4814.81       4341.82       124.61 o                         
  -1  -4   4       7008.55       6949.25       126.42 o                         
   0  -4   4      17653.30      17675.18       271.97 o                         
   1  -4   4       1685.73       1636.48        60.93 o                         
   2  -4   4        207.15        189.87        19.72 o                         
   3  -4   4         62.69         51.10        14.37 o                         
   4  -4   4         24.09         -1.57        18.42 o                         
   5  -4   4        282.48        202.18        60.38 o                         
   6  -4   4       1921.74       1846.59       159.58 o                         
   7  -4   4       1596.64       1756.04       159.42 o                         
  -8  -3   4        462.89        480.21       109.41 o                         
  -7  -3   4        331.39        266.14        64.60 o                         
  -6  -3   4        262.99        190.78        35.03 o                         
  -5  -3   4       2219.38       2263.87        85.22 o                         
  -4  -3   4       9305.84       8766.39       291.59 o                         
  -3  -3   4       3047.55       3003.85        93.63 o                         
  -2  -3   4      55033.67      53791.69      1066.32 o                         
  -1  -3   4       5989.28       5660.83       112.57 o                         
   0  -3   4        968.58       1104.75        54.67 o                         
   1  -3   4       4033.38       3815.13        77.18 o                         
   2  -3   4       4971.81       4944.44        92.76 o                         
   3  -3   4        585.13        587.61        32.49 o                         
   4  -3   4        955.08        978.33        69.96 o                         
   5  -3   4        321.18        300.31        29.83 o                         
   6  -3   4       1078.96       1166.11        61.07 o                         
   7  -3   4       2551.58       2619.96       205.70 o                         
  -8  -2   4         68.35        117.82        55.20 o                         
  -7  -2   4        359.83        512.44        78.04 o                         
  -6  -2   4         40.10         -6.58        34.41 o                         
  -5  -2   4         50.63         54.25        14.45 o                         
  -4  -2   4      11339.35      11890.38       141.81 o                         
  -3  -2   4          9.11         22.56        13.19 o                         
  -2  -2   4       1759.68       1462.40        58.60 o                         
  -1  -2   4        145.48        157.29        15.66 o                         
   0  -2   4       7321.85       7651.71        74.36 o                         
   1  -2   4       5702.98       5657.58        89.43 o                         
   2  -2   4       1626.41       1537.38        35.33 o                         
   3  -2   4       6298.74       6230.70       101.55 o                         
   4  -2   4        133.58        123.58        20.64 o                         
   5  -2   4         88.64         21.17        26.78 o                         
   6  -2   4         61.09         80.55        21.95 o                         
   7  -2   4        295.15        298.37        31.68 o                         
   8  -2   4         91.05        196.86        75.25 o                         
  -8  -1   4         64.94         37.56        54.36 o                         
  -7  -1   4         20.15         27.50        38.94 o                         
  -6  -1   4        372.18        429.45        64.90 o                         
  -5  -1   4         38.08         33.71        13.36 o                         
  -4  -1   4      11641.80      11678.54       126.33 o                         
  -3  -1   4        372.65        358.48        19.64 o                         
  -2  -1   4        191.46        182.22        20.78 o                         
  -1  -1   4       3406.72       3159.91        66.44 o                         
   0  -1   4       2335.87       2552.55        33.13 o                         
   1  -1   4      10767.83      11142.54       125.74 o                         
   2  -1   4       1655.89       1821.59        35.11 o                         
   3  -1   4         19.83         51.17        12.00 o                         
   4  -1   4       2539.07       2496.87        65.28 o                         
   5  -1   4        112.07         85.57        17.38 o                         
   6  -1   4        975.24       1092.30        52.41 o                         
   7  -1   4         23.86         35.66        18.55 o                         
   8  -1   4         56.02         78.74        32.37 o                         
  -8   0   4        287.35        292.96        64.30 o                         
  -7   0   4        996.88        959.41       101.46 o                         
  -6   0   4        301.75        265.90        53.29 o                         
  -5   0   4        126.06         97.03        35.42 o                         
  -4   0   4          9.28         12.05         5.62 o                         
  -3   0   4        175.02        185.18        14.07 o                         
  -2   0   4       2408.75       2633.12        47.92 o                         
  -1   0   4      64972.52      68384.68       619.15 o                         
   0   0   4      57976.62      61878.99       501.50 o                         
   1   0   4      37136.99      40149.71       343.72 o                         
   2   0   4      34743.62      35802.59       247.29 o                         
   3   0   4        604.31        609.97        26.53 o                         
   4   0   4       1448.97       1484.72        45.55 o                         
   5   0   4        835.33        836.43        39.14 o                         
   6   0   4        152.65        167.78        24.59 o                         
   7   0   4        278.81        228.24        35.89 o                         
   8   0   4       3426.37       3612.65       149.60 o                         
  -8   1   4         37.87          8.26        47.59 o                         
  -7   1   4        514.24        460.87        73.59 o                         
  -6   1   4         84.21         56.07        75.07 o                         
  -5   1   4        198.01        178.60        92.94 o                         
  -4   1   4        105.94         93.83        33.61 o                         
  -3   1   4      24998.07      25489.70       388.52 o                         
  -2   1   4       2415.87       2704.87        81.12 o                         
  -1   1   4      17507.75      18326.84       149.76 o                         
   0   1   4      20738.63      22078.50       179.37 o                         
   1   1   4        777.07        854.65        29.15 o                         
   2   1   4       1038.44        835.41        45.91 o                         
   3   1   4       1401.33       1229.06        60.38 o                         
   4   1   4       3056.35       3074.81        82.47 o                         
   5   1   4       3063.64       3067.67        97.15 o                         
   6   1   4        236.08        181.60        23.22 o                         
   7   1   4       1223.19       1179.21        73.11 o                         
   8   1   4         94.83         71.72        31.79 o                         
   9   1   4          8.92         62.15        76.52 o                         
  -7   2   4        127.41        177.86        52.91 o                         
  -6   2   4        172.53        205.12        50.28 o                         
  -5   2   4        167.67        196.75        44.83 o                         
  -4   2   4        154.55        128.41        36.81 o                         
  -3   2   4         90.25         69.21        14.23 o                         
  -2   2   4       5228.49       5011.87       167.18 o                         
  -1   2   4        557.75        533.85        21.28 o                         
   0   2   4      13936.81      13345.35       163.11 o                         
   1   2   4        665.38        724.03        26.33 o                         
   2   2   4        103.93        126.51        16.82 o                         
   3   2   4      11188.17      10124.16       458.23 o                         
   4   2   4         44.08         28.91        21.13 o                         
   5   2   4       2004.01       2005.34       116.62 o                         
   6   2   4        177.80        144.13        43.03 o                         
   7   2   4        362.41        461.03        95.42 o                         
   8   2   4          2.71         27.58        30.09 o                         
   9   2   4         42.29         53.16       105.56 o                         
  -7   3   4          4.18        -16.42        68.53 o                         
  -6   3   4        551.58        522.55        73.60 o                         
  -5   3   4         36.18         38.68        46.66 o                         
  -4   3   4        321.76        307.47        51.76 o                         
  -3   3   4       1626.47       1570.07        95.67 o                         
  -2   3   4        787.13        693.14        37.92 o                         
  -1   3   4       5651.31       5826.84       113.66 o                         
   0   3   4       4608.02       4564.23        89.84 o                         
   1   3   4        642.90        746.26        36.36 o                         
   2   3   4       3785.81       3680.66        68.87 o                         
   3   3   4      30558.19      30903.85       826.19 o                         
   4   3   4        365.82        349.72        46.85 o                         
   5   3   4        187.82        231.83        41.82 o                         
   6   3   4       1310.82       1217.31        91.77 o                         
   7   3   4        193.71        181.38        43.57 o                         
   8   3   4        199.18        140.82        43.41 o                         
   9   3   4        858.52        755.36        87.30 o                         
  -6   4   4       1408.44       1225.91       112.58 o                         
  -5   4   4        474.18        381.40        60.12 o                         
  -4   4   4         72.33         33.24        26.79 o                         
  -3   4   4         58.31         34.50        27.74 o                         
  -2   4   4       3668.63       3489.46        95.68 o                         
  -1   4   4        288.40        204.81        25.71 o                         
   0   4   4      14425.94      13863.49       195.54 o                         
   1   4   4      31570.73      31502.41       316.13 o                         
   2   4   4       6024.94       5988.73       132.19 o                         
   3   4   4       5287.17       4487.17       227.80 o                         
   4   4   4        775.09        688.49        77.72 o                         
   5   4   4        626.56        527.77        61.08 o                         
   6   4   4        853.67        778.34        94.57 o                         
   7   4   4         90.23         74.00        55.00 o                         
   8   4   4        327.97        332.46        59.39 o                         
  -6   5   4         32.35         11.42        46.72 o                         
  -5   5   4         29.28          6.56        72.61 o                         
  -4   5   4        226.22        257.49        45.54 o                         
  -3   5   4         31.80         -1.81        26.97 o                         
  -2   5   4        561.34        507.95        49.10 o                         
  -1   5   4       4031.01       3847.12       133.77 o                         
   0   5   4        865.83        818.98        61.51 o                         
   1   5   4       1098.21       1062.56        70.50 o                         
   2   5   4         63.91        535.75        54.71 o                         
   3   5   4        234.39        232.13        40.68 o                         
   4   5   4       5601.39       5807.47       200.00 o                         
   5   5   4          7.60        125.41        40.79 o                         
   6   5   4        125.14         79.42        45.76 o                         
   7   5   4        339.41        250.25        56.17 o                         
   8   5   4          1.40         90.47        45.58 o                         
  -5   6   4         54.45        192.21        77.94 o                         
  -4   6   4          6.20        -52.45        52.45 o                         
  -3   6   4         30.66         19.11        40.54 o                         
  -2   6   4        122.32         93.62        51.32 o                         
  -1   6   4        136.54        145.07        28.78 o                         
   0   6   4       1762.09       1973.61       139.42 o                         
   1   6   4       1323.10       1265.80        85.68 o                         
   2   6   4        124.58        308.42        48.69 o                         
   3   6   4          4.48        119.27        47.96 o                         
   4   6   4        142.19        240.40        55.14 o                         
   5   6   4        113.83         96.85        47.55 o                         
   6   6   4         64.91         89.72        44.35 o                         
   7   6   4        501.32        494.26        77.56 o                         
   8   6   4          9.17        -35.53        42.11 o                         
  -4   7   4        404.23        423.88        79.56 o                         
  -3   7   4         46.09        -49.41        49.41 o                         
  -2   7   4         13.63        -31.91       102.17 o                         
  -1   7   4         62.14         11.49        31.87 o                         
   0   7   4        658.62        644.05        71.87 o                         
   1   7   4       1063.57       1046.01       135.31 o                         
   2   7   4       1829.61       1707.02       108.86 o                         
   3   7   4        444.71        610.79        86.39 o                         
   4   7   4       4610.37       4998.84       229.43 o                         
   5   7   4        412.47        456.14       183.77 o                         
   6   7   4        582.85        456.75        81.59 o                         
   7   7   4          4.02         -3.02        43.57 o                         
  -2   8   4         82.31         61.02        51.57 o                         
  -1   8   4         57.30        119.26        51.99 o                         
   0   8   4        182.68        278.54        46.94 o                         
   1   8   4        555.73        757.20        93.65 o                         
   2   8   4       2153.99       2420.52       140.58 o                         
   3   8   4        134.83        184.62        68.56 o                         
   4   8   4        485.13        667.90       103.28 o                         
   5   8   4        121.27        160.88        62.24 o                         
   6   8   4         29.31         98.43        52.05 o                         
   0   9   4        197.43        342.66        85.11 o                         
   1   9   4         18.23        230.08        56.51 o                         
   2   9   4          0.28         14.64       120.71 o                         
   3   9   4          0.89         44.64        54.27 o                         
   4   9   4        129.19        162.07        68.78 o                         
  -3  -9   5        151.56        129.88        63.16 o                         
  -2  -9   5        293.53        226.37        70.99 o                         
  -1  -9   5         23.78         59.84        56.54 o                         
   0  -9   5         18.42         -9.84        37.83 o                         
  -5  -8   5       1041.72       1328.92       109.19 o                         
  -4  -8   5          4.54         92.20        51.86 o                         
  -3  -8   5          7.18         -3.50        42.39 o                         
  -2  -8   5        179.60        120.58        51.39 o                         
  -1  -8   5         35.05        -31.76       102.75 o                         
   0  -8   5          3.29         18.03        39.52 o                         
   1  -8   5       2605.05       2674.19       145.95 o                         
   2  -8   5        486.42        474.14        69.57 o                         
  -6  -7   5         87.07        140.44        53.80 o                         
  -5  -7   5          2.43        142.44        44.66 o                         
  -4  -7   5          0.46          3.06        43.30 o                         
  -3  -7   5        390.20        478.01        80.05 o                         
  -2  -7   5         24.60        110.52        51.43 o                         
  -1  -7   5        782.40        557.14        90.30 o                         
   0  -7   5        207.28        213.43        45.81 o                         
   1  -7   5          4.85         37.10        32.97 o                         
   2  -7   5        553.60        497.54        66.51 o                         
   3  -7   5         76.43        309.99        55.12 o                         
   4  -7   5        397.06        455.92        92.63 o                         
  -7  -6   5       1113.39       1031.89       143.53 o                         
  -6  -6   5         11.24         37.92        33.62 o                         
  -5  -6   5        446.97        529.58        54.78 o                         
  -4  -6   5        124.64        108.83        45.66 o                         
  -3  -6   5        340.35        424.67        69.64 o                         
  -2  -6   5       1730.56       1672.44       124.58 o                         
  -1  -6   5        203.00        130.40        56.79 o                         
   0  -6   5         88.67         82.71        32.14 o                         
   1  -6   5        977.91        952.26        79.31 o                         
   2  -6   5       1651.44       1597.01       105.04 o                         
   3  -6   5        860.29        915.98        82.98 o                         
   4  -6   5        587.03        642.85       129.24 o                         
   5  -6   5         24.64        115.21        62.00 o                         
  -8  -5   5        107.06         44.30        79.15 o                         
  -7  -5   5        273.30        170.66        75.38 o                         
  -6  -5   5       1325.24       1133.13        79.20 o                         
  -5  -5   5        210.55        212.50        27.06 o                         
  -4  -5   5       4568.40       4396.02       423.60 o                         
  -3  -5   5       3625.06       3739.84       254.86 o                         
  -2  -5   5        435.21        406.70        40.30 o                         
  -1  -5   5       1387.50       1404.56       101.53 o                         
   0  -5   5        757.55        751.48        63.99 o                         
   1  -5   5        757.92        706.62        45.26 o                         
   2  -5   5       2339.24       2141.73       109.68 o                         
   3  -5   5        500.07        495.60        58.76 o                         
   4  -5   5       1874.59       1868.70       119.10 o                         
   5  -5   5      10692.77      10604.90       381.48 o                         
   6  -5   5         43.35         12.53        81.97 o                         
  -8  -4   5        426.83        170.22       110.43 o                         
  -7  -4   5        293.69        262.18       136.79 o                         
  -6  -4   5       6021.25       5244.71       348.21 o                         
  -5  -4   5       1262.24       1098.57        81.94 o                         
  -4  -4   5       4970.24       4420.10       249.32 o                         
  -3  -4   5       1275.48       1079.38        72.12 o                         
  -2  -4   5        767.03        786.52        53.48 o                         
  -1  -4   5        119.38         97.74        16.02 o                         
   0  -4   5        852.06        950.04        61.38 o                         
   1  -4   5        755.54        876.14        42.27 o                         
   2  -4   5       2157.07       2195.91        70.43 o                         
   3  -4   5       6926.23       6920.98       186.15 o                         
   4  -4   5        525.61        520.55        76.52 o                         
   5  -4   5        211.34        198.37        43.12 o                         
   6  -4   5        729.14        683.14       118.94 o                         
   7  -4   5         10.86         27.65        47.33 o                         
  -8  -3   5        103.90         10.48        54.13 o                         
  -7  -3   5         45.17        -35.94        42.06 o                         
  -6  -3   5        170.08        214.96        34.49 o                         
  -5  -3   5        178.45        145.94        29.01 o                         
  -4  -3   5       1972.87       1958.59        61.45 o                         
  -3  -3   5       1316.29       1248.81        68.93 o                         
  -2  -3   5        139.86        265.32        24.77 o                         
  -1  -3   5        770.15        745.24        40.97 o                         
   0  -3   5        161.91        110.96        14.90 o                         
   1  -3   5          9.15         32.50        11.20 o                         
   2  -3   5         33.30         20.14         9.41 o                         
   3  -3   5       1145.35       1065.47        49.80 o                         
   4  -3   5       3318.24       3347.09       143.83 o                         
   5  -3   5        829.61        839.87        47.37 o                         
   6  -3   5        671.81        592.16        87.15 o                         
   7  -3   5         37.13         36.66        32.92 o                         
  -8  -2   5         64.25         43.65        72.83 o                         
  -7  -2   5        217.56        243.01       133.86 o                         
  -6  -2   5       5041.61       4851.28       306.05 o                         
  -5  -2   5        511.82        463.19        31.67 o                         
  -4  -2   5       2818.86       2904.50        67.17 o                         
  -3  -2   5       1492.92       1603.14        58.26 o                         
  -2  -2   5       5893.62       5884.50       171.66 o                         
  -1  -2   5       6112.77       6103.83       143.00 o                         
   0  -2   5       6726.87       6700.75        74.34 o                         
   1  -2   5        209.70        235.64        21.87 o                         
   2  -2   5       2941.80       2998.32        47.37 o                         
   3  -2   5         85.00         64.25        15.06 o                         
   4  -2   5        802.33        861.09        42.78 o                         
   5  -2   5        179.29        213.38        24.16 o                         
   6  -2   5       6084.61       6203.48       121.75 o                         
   7  -2   5        637.35        594.65        51.95 o                         
   8  -2   5       2675.43       2681.41       153.56 o                         
  -8  -1   5        723.35        659.71        96.17 o                         
  -7  -1   5         91.24         28.15        40.08 o                         
  -6  -1   5         33.43         11.89        53.06 o                         
  -5  -1   5       6996.08       7275.16       138.27 o                         
  -4  -1   5       3226.44       3377.96        66.72 o                         
  -3  -1   5      30312.87      30862.80       243.42 o                         
  -2  -1   5      30383.01      30829.55       270.15 o                         
  -1  -1   5       2275.90       2379.97        60.97 o                         
   0  -1   5       5235.52       5282.83        73.95 o                         
   1  -1   5        167.04        161.41        19.61 o                         
   2  -1   5         33.61         47.65         8.91 o                         
   3  -1   5        934.01        854.17        34.68 o                         
   4  -1   5       6775.16       7264.09       104.78 o                         
   5  -1   5       2986.90       3124.50        86.53 o                         
   6  -1   5       8723.24       9132.31       173.82 o                         
   7  -1   5       1035.81       1075.51        70.17 o                         
   8  -1   5       1083.87       1048.49        67.64 o                         
  -8   0   5        371.53        500.61        81.97 o                         
  -7   0   5        158.77        100.58        52.73 o                         
  -6   0   5          0.94         37.32        37.68 o                         
  -5   0   5       8442.72       8799.50       474.36 o                         
  -4   0   5       4719.02       4513.80       128.50 o                         
  -3   0   5        115.32         85.86        20.69 o                         
  -2   0   5       2628.04       2580.34        71.74 o                         
  -1   0   5          1.45         36.09         8.39 o                         
   0   0   5        721.35        685.54        24.05 o                         
   1   0   5       1959.83       1893.64        57.05 o                         
   2   0   5        440.29        438.14        24.88 o                         
   3   0   5        267.89        219.30        25.25 o                         
   4   0   5        499.55        446.05        30.77 o                         
   5   0   5        468.63        480.99        30.42 o                         
   6   0   5          2.62         26.84        17.86 o                         
   7   0   5        106.41        142.48        33.57 o                         
   8   0   5        400.66        481.91        54.54 o                         
  -8   1   5         40.04         66.10        52.63 o                         
  -7   1   5        438.92        436.96        93.38 o                         
  -6   1   5        567.48        568.36        73.93 o                         
  -5   1   5       6473.52       6511.48       220.30 o                         
  -4   1   5        399.82        427.53        62.00 o                         
  -3   1   5       3900.87       3965.68       141.73 o                         
  -2   1   5      15841.59      15269.23       275.12 o                         
  -1   1   5        450.16        509.71        15.74 o                         
   0   1   5        848.84        936.25        28.32 o                         
   1   1   5        500.89        563.58        25.83 o                         
   2   1   5        113.04        128.65        14.06 o                         
   3   1   5          3.91         18.55        16.04 o                         
   4   1   5        520.93        464.23        22.46 o                         
   5   1   5       1709.56       1791.11        95.01 o                         
   6   1   5       2425.27       2382.39       118.03 o                         
   7   1   5        491.11        473.90        59.44 o                         
   8   1   5         47.66         55.64        65.58 o                         
  -7   2   5        765.06        838.38        96.41 o                         
  -6   2   5        360.04        395.50        66.53 o                         
  -5   2   5       2462.58       2440.48       138.89 o                         
  -4   2   5       1192.22       1280.39        93.67 o                         
  -3   2   5       6865.67       7161.84       201.12 o                         
  -2   2   5      17969.22      16550.31       467.92 o                         
  -1   2   5      14108.35      14536.52       162.40 o                         
   0   2   5       3665.94       3737.00        71.18 o                         
   1   2   5      30016.63      31144.05       307.70 o                         
   2   2   5        621.67        608.82        24.08 o                         
   3   2   5        302.96        227.66        19.28 o                         
   4   2   5         36.53         28.61         8.88 o                         
   5   2   5       2350.24       2096.26       105.02 o                         
   6   2   5        149.60         90.86        30.46 o                         
   7   2   5       3697.68       3651.33       162.82 o                         
   8   2   5        225.73        198.30        48.26 o                         
   9   2   5       1814.97       1722.26       202.75 o                         
  -7   3   5         50.40        115.42        46.71 o                         
  -6   3   5        279.30        248.90        55.57 o                         
  -5   3   5         63.14         85.95        40.68 o                         
  -4   3   5       7934.70       8035.57       239.47 o                         
  -3   3   5       3489.81       3249.68        90.78 o                         
  -2   3   5       5558.70       5411.72       119.00 o                         
  -1   3   5      38108.31      38095.89       385.55 o                         
   0   3   5        299.69        310.41        29.24 o                         
   1   3   5         72.10         49.96        17.39 o                         
   2   3   5        171.91        171.05        20.97 o                         
   3   3   5         94.08        155.52        35.07 o                         
   4   3   5        220.99        199.29        24.19 o                         
   5   3   5        653.25        583.96        64.24 o                         
   6   3   5        339.18        246.77        62.25 o                         
   7   3   5       1430.12       1296.93       101.64 o                         
   8   3   5         12.03         25.61        31.89 o                         
  -6   4   5        341.10        258.53        56.30 o                         
  -5   4   5         40.63         -1.00        36.18 o                         
  -4   4   5          0.46         27.56        31.31 o                         
  -3   4   5       4741.45       4465.97       175.01 o                         
  -2   4   5       1825.30       1801.31        92.75 o                         
  -1   4   5       3533.99       3496.70        87.33 o                         
   0   4   5       1340.76       1566.45        77.73 o                         
   1   4   5         58.23         93.98        21.07 o                         
   2   4   5       7257.47       7539.07       299.12 o                         
   3   4   5         25.36         24.31        24.57 o                         
   4   4   5          7.31          7.28        32.10 o                         
   5   4   5         98.22         10.71        29.92 o                         
   6   4   5        300.35        276.44        49.12 o                         
   7   4   5        278.25        238.14        49.85 o                         
   8   4   5          2.06         36.17       113.04 o                         
  -6   5   5         77.94         68.28        82.97 o                         
  -5   5   5        872.59        807.73        92.09 o                         
  -4   5   5       2009.96       2049.39       147.51 o                         
  -3   5   5        887.45        831.47        80.45 o                         
  -2   5   5       5399.06       5533.62       173.48 o                         
  -1   5   5        636.94        637.27        51.17 o                         
   0   5   5         77.43         88.08        24.37 o                         
   1   5   5         45.57         98.74        24.39 o                         
   2   5   5       8147.99       7947.27       177.87 o                         
   3   5   5          3.06         34.64        27.02 o                         
   4   5   5         43.93         15.81        48.39 o                         
   5   5   5        113.65        119.23        44.79 o                         
   6   5   5        588.99        488.63        87.66 o                         
   7   5   5        698.65        618.72        79.61 o                         
   8   5   5        483.97        481.26        77.43 o                         
  -5   6   5        112.46         25.86        55.62 o                         
  -4   6   5        844.82        861.29       139.35 o                         
  -3   6   5        169.36        198.42        43.35 o                         
  -2   6   5        457.22        329.18        49.95 o                         
  -1   6   5       1760.04       1556.25        82.89 o                         
   0   6   5      12496.61      11997.26       419.23 o                         
   1   6   5        675.86        663.46        83.52 o                         
   2   6   5       3961.70       3690.91       231.94 o                         
   3   6   5       1808.88       1799.82       124.75 o                         
   4   6   5        113.70         91.92        46.63 o                         
   5   6   5         80.00         63.53        49.89 o                         
   6   6   5        357.36        452.16        71.89 o                         
   7   6   5         91.41         82.38        41.82 o                         
   8   6   5        240.35        324.17        67.20 o                         
  -4   7   5         15.71         65.57        59.06 o                         
  -3   7   5         21.31         13.72        89.98 o                         
  -2   7   5       2368.82       2171.89       161.18 o                         
  -1   7   5        284.88        271.82        52.29 o                         
   0   7   5       1177.55       1154.51        77.28 o                         
   1   7   5        568.82        640.66        97.65 o                         
   2   7   5         51.88         72.63        49.28 o                         
   3   7   5       1273.46       1448.10       127.69 o                         
   4   7   5          2.85        126.20        53.99 o                         
   5   7   5         60.37         34.77       138.32 o                         
   6   7   5        246.67        261.64        65.51 o                         
   7   7   5         10.90         54.69        59.57 o                         
  -2   8   5          1.33         29.20       123.60 o                         
  -1   8   5       1856.17       2047.47       319.74 o                         
   0   8   5        401.95        314.77        45.15 o                         
   1   8   5          5.02         63.54        45.81 o                         
   2   8   5        683.84        739.54       106.82 o                         
   3   8   5          0.58         65.90        46.27 o                         
   4   8   5         87.33        -39.07        58.38 o                         
   5   8   5         31.70         31.00        51.04 o                         
   6   8   5         77.71        175.13       127.62 o                         
   0   9   5        130.50        259.36        57.36 o                         
   1   9   5        834.84        900.52        91.42 o                         
   2   9   5        118.63        155.45        53.71 o                         
   3   9   5        427.55        471.97        94.46 o                         
   4   9   5        547.06        537.96        95.57 o                         
  -2  -9   6          0.02        112.85        60.73 o                         
  -1  -9   6        504.58        511.86        96.34 o                         
  -5  -8   6          0.09          8.94        38.12 o                         
  -4  -8   6        102.42         48.48        47.39 o                         
  -3  -8   6        157.53        105.63        52.59 o                         
  -2  -8   6          0.12        -36.80        59.83 o                         
  -1  -8   6        735.86        954.26       179.87 o                         
   0  -8   6         89.05        106.29        49.38 o                         
   1  -8   6        574.90        905.49        87.60 o                         
   2  -8   6        122.70        136.47        66.74 o                         
  -6  -7   6         15.02        -32.54        49.25 o                         
  -5  -7   6        450.53        505.58        67.23 o                         
  -4  -7   6         41.92         21.44        38.88 o                         
  -3  -7   6        880.80        922.69       225.37 o                         
  -2  -7   6          1.04        -18.22        40.60 o                         
  -1  -7   6       1488.09       1743.25       143.10 o                         
   0  -7   6        668.07        756.26        93.52 o                         
   1  -7   6        771.38        700.58        77.58 o                         
   2  -7   6        478.83        575.84        70.11 o                         
   3  -7   6       2434.79       2286.01       136.10 o                         
   4  -7   6         46.94        -24.05        81.94 o                         
  -7  -6   6        670.50        537.11       104.32 o                         
  -6  -6   6        929.00       1135.34        87.87 o                         
  -5  -6   6         55.07         32.40        28.63 o                         
  -4  -6   6         64.15         16.88        53.28 o                         
  -3  -6   6          6.68         51.07        63.21 o                         
  -2  -6   6         35.81        -28.27        59.04 o                         
  -1  -6   6        348.47        430.77       115.42 o                         
   0  -6   6       4741.09       4472.89       207.76 o                         
   1  -6   6       3331.04       2940.89       138.33 o                         
   2  -6   6        686.66        643.17        69.91 o                         
   3  -6   6       4594.77       4355.73       176.74 o                         
   4  -6   6       1257.02       1250.18        97.80 o                         
   5  -6   6         61.20         10.82        53.48 o                         
  -7  -5   6          0.28         23.83        67.86 o                         
  -6  -5   6         25.38         32.23        53.68 o                         
  -5  -5   6         98.25         87.83        29.05 o                         
  -4  -5   6        135.41         91.00        34.60 o                         
  -3  -5   6         40.52         74.01        26.76 o                         
  -2  -5   6       3107.26       2886.54       158.53 o                         
  -1  -5   6         85.97        122.04        44.50 o                         
   0  -5   6        177.37        215.62        46.84 o                         
   1  -5   6       2684.60       2486.77       119.14 o                         
   2  -5   6       2354.79       2505.17       122.51 o                         
   3  -5   6        417.43        408.02        56.46 o                         
   4  -5   6         80.57         44.13        56.97 o                         
   5  -5   6         34.36        195.10        75.28 o                         
   6  -5   6         17.57        106.94        52.44 o                         
  -8  -4   6       1441.00       1534.65       299.55 o                         
  -7  -4   6          0.85        -19.52        79.32 o                         
  -6  -4   6        669.64        687.27       154.58 o                         
  -5  -4   6        224.87        182.99        28.62 o                         
  -4  -4   6       1478.33       1493.36        61.45 o                         
  -3  -4   6       1227.18       1126.82        72.40 o                         
  -2  -4   6        594.28        466.46        43.38 o                         
  -1  -4   6        571.57        550.17        36.69 o                         
   0  -4   6       5525.21       5221.49       164.40 o                         
   1  -4   6       7750.58       7197.16       343.82 o                         
   2  -4   6       3754.01       3717.54       136.45 o                         
   3  -4   6       1871.88       2054.49       105.23 o                         
   4  -4   6         22.51         28.97        26.58 o                         
   5  -4   6         46.60         96.50        54.26 o                         
   6  -4   6       2585.76       2082.50       378.34 o                         
   7  -4   6          5.72        -52.49        52.49 o                         
  -8  -3   6        881.85        925.41       116.66 o                         
  -7  -3   6         16.89         39.50        38.31 o                         
  -6  -3   6       2884.59       2885.36       201.47 o                         
  -5  -3   6       2753.39       2763.84       126.25 o                         
  -4  -3   6       1705.36       1660.51        70.56 o                         
  -3  -3   6        325.68        317.61        39.39 o                         
  -2  -3   6        368.34        354.91        29.16 o                         
  -1  -3   6       2932.74       2948.40        87.13 o                         
   0  -3   6       7893.09       7673.08       230.25 o                         
   1  -3   6         28.02         21.26         9.00 o                         
   2  -3   6       2462.66       2392.32       176.94 o                         
   3  -3   6       1186.29       1260.40        51.52 o                         
   4  -3   6      20502.04      20517.36       338.36 o                         
   5  -3   6         28.38         50.17        26.68 o                         
   6  -3   6       1184.40        966.69        81.31 o                         
   7  -3   6       1726.85       1684.31       134.03 o                         
  -8  -2   6         31.78         -5.73        47.13 o                         
  -7  -2   6       4327.25       4955.77       233.49 o                         
  -6  -2   6        808.45        753.40        64.93 o                         
  -5  -2   6        611.24        564.60        44.56 o                         
  -4  -2   6       8352.97       8078.84       124.70 o                         
  -3  -2   6       1173.73       1196.01        52.42 o                         
  -2  -2   6        510.57        602.66        39.76 o                         
  -1  -2   6       2863.96       2692.77        69.00 o                         
   0  -2   6        678.30        535.83        38.81 o                         
   1  -2   6       3039.47       3083.43       135.15 o                         
   2  -2   6      20504.96      20954.68       276.40 o                         
   3  -2   6        152.24        192.69        21.95 o                         
   4  -2   6       3620.74       3907.27        90.38 o                         
   5  -2   6       5804.00       6022.78       164.48 o                         
   6  -2   6         64.78         58.95        23.34 o                         
   7  -2   6        479.66        411.62        44.97 o                         
   8  -2   6          4.47         25.73        70.35 o                         
  -8  -1   6          2.22         53.73       118.98 o                         
  -7  -1   6         23.70         18.16        39.95 o                         
  -6  -1   6       1465.59       1283.81       110.41 o                         
  -5  -1   6        434.97        484.65        51.48 o                         
  -4  -1   6       4288.53       4230.40        74.21 o                         
  -3  -1   6       3338.93       3371.51        80.82 o                         
  -2  -1   6       1240.54       1209.71        44.76 o                         
  -1  -1   6        172.81        123.41        18.48 o                         
   0  -1   6       1321.42       1368.11        37.63 o                         
   1  -1   6         13.92         24.35         5.72 o                         
   2  -1   6       3032.38       2893.31        56.60 o                         
   3  -1   6      12086.80      12079.81       198.43 o                         
   4  -1   6       6495.58       6767.83       117.91 o                         
   5  -1   6        861.02        901.28        45.00 o                         
   6  -1   6       1439.59       1479.25        61.80 o                         
   7  -1   6        152.37        114.34        26.43 o                         
   8  -1   6        579.12        625.10        62.53 o                         
  -8   0   6        359.48        399.30        80.63 o                         
  -7   0   6       4835.42       5223.17       237.74 o                         
  -6   0   6       1846.48       1852.92       130.26 o                         
  -5   0   6       7127.45       7711.56       244.68 o                         
  -4   0   6         68.26         57.13        17.67 o                         
  -3   0   6        189.62        188.65        18.77 o                         
  -2   0   6        390.44        339.02        14.43 o                         
  -1   0   6       2120.82       2099.27        45.28 o                         
   0   0   6       1179.64       1250.25        35.25 o                         
   1   0   6      16562.24      17130.11       210.43 o                         
   2   0   6       4639.93       4908.10        87.35 o                         
   3   0   6        784.70        921.14        62.11 o                         
   4   0   6       4958.23       4763.00       116.55 o                         
   5   0   6       3881.94       3861.77       109.64 o                         
   6   0   6         47.52        124.53        27.26 o                         
   7   0   6       2217.59       2309.96       147.51 o                         
   8   0   6       1712.35       1737.43       170.89 o                         
  -7   1   6       1341.82       1380.11       124.88 o                         
  -6   1   6        117.30        126.59        50.53 o                         
  -5   1   6       2708.18       2727.38       145.78 o                         
  -4   1   6       4566.32       4535.29       173.81 o                         
  -3   1   6      21316.39      22146.86       307.96 o                         
  -2   1   6       1235.09       1246.02        43.09 o                         
  -1   1   6        743.77        737.41        20.96 o                         
   0   1   6        704.11        633.16        25.79 o                         
   1   1   6         66.87         79.17        13.02 o                         
   2   1   6        656.43        694.20        33.88 o                         
   3   1   6      13032.65      12713.53       279.84 o                         
   4   1   6       1981.37       1805.06       112.20 o                         
   5   1   6      13088.65      12908.53       276.34 o                         
   6   1   6       3832.15       4299.07       271.00 o                         
   7   1   6       2184.00       1945.67       119.45 o                         
   8   1   6        287.28        267.16        54.42 o                         
  -7   2   6         48.77         55.32        44.33 o                         
  -6   2   6       2696.21       2874.15       216.82 o                         
  -5   2   6       3464.91       3475.48       167.28 o                         
  -4   2   6          4.33         69.50        35.44 o                         
  -3   2   6       2689.87       2624.80       124.35 o                         
  -2   2   6       3013.06       2840.61        82.74 o                         
  -1   2   6        350.16        358.47        28.17 o                         
   0   2   6       1535.67       1532.26        43.47 o                         
   1   2   6        677.15        601.41        31.56 o                         
   2   2   6       2323.53       2249.71        66.43 o                         
   3   2   6        328.83        331.93        25.45 o                         
   4   2   6       2171.80       1972.44        99.59 o                         
   5   2   6        247.42        237.24        42.86 o                         
   6   2   6          1.39        -18.66        27.46 o                         
   7   2   6       1541.70       1581.60       110.35 o                         
   8   2   6        129.59        170.28        44.71 o                         
  -7   3   6        554.44        616.94        90.07 o                         
  -6   3   6       1629.65       1795.63       136.87 o                         
  -5   3   6         79.44         16.28        35.73 o                         
  -4   3   6       5983.57       5900.34       232.07 o                         
  -3   3   6       6649.28       6450.35       208.73 o                         
  -2   3   6         50.63         61.25        29.74 o                         
  -1   3   6       2817.41       2750.82        70.59 o                         
   0   3   6        194.09        204.32        24.43 o                         
   1   3   6       1240.64       1065.04        53.92 o                         
   2   3   6       3224.65       2867.26       190.76 o                         
   3   3   6       1064.40        965.40        66.05 o                         
   4   3   6        895.54        843.82        70.30 o                         
   5   3   6      10465.42      10447.48       256.75 o                         
   6   3   6         71.84         87.37        49.98 o                         
   7   3   6         35.64        144.07        46.86 o                         
   8   3   6         77.03         69.79        75.13 o                         
  -6   4   6       3825.88       3984.73       204.94 o                         
  -5   4   6       2432.72       2308.89       201.86 o                         
  -4   4   6       2336.72       2115.12       132.27 o                         
  -3   4   6        253.75        302.87        52.97 o                         
  -2   4   6       5340.93       5229.89       136.66 o                         
  -1   4   6       1161.88       1077.99        52.39 o                         
   0   4   6       2308.63       2410.48       146.63 o                         
   1   4   6        973.38        955.57        57.62 o                         
   2   4   6        149.16        102.98        44.17 o                         
   3   4   6       2673.09       2707.98       121.06 o                         
   4   4   6       2951.14       2699.45       127.59 o                         
   5   4   6        217.70        120.31        39.64 o                         
   6   4   6       1059.07       1165.42        96.02 o                         
   7   4   6       1541.72       1609.55       119.04 o                         
   8   4   6       2187.73       2283.05       179.24 o                         
  -5   5   6        198.09        339.04        66.00 o                         
  -4   5   6       1422.56       1224.19       106.67 o                         
  -3   5   6       2076.14       1852.19       124.56 o                         
  -2   5   6       7199.91       6982.37       183.45 o                         
  -1   5   6       1644.85       1584.31        66.80 o                         
   0   5   6       2266.69       2151.42        81.99 o                         
   1   5   6         33.98         39.67        21.79 o                         
   2   5   6        143.17        166.21        31.43 o                         
   3   5   6         11.29         22.73        31.62 o                         
   4   5   6        179.55        344.64        56.16 o                         
   5   5   6         14.17         17.33        31.42 o                         
   6   5   6       2363.92       2512.56       149.49 o                         
   7   5   6         45.31        185.38        53.15 o                         
   8   5   6          4.00         82.05        43.33 o                         
  -4   6   6       1358.57       1299.55       115.70 o                         
  -3   6   6       1371.66       1295.97       112.96 o                         
  -2   6   6          2.81         30.80        58.00 o                         
  -1   6   6        120.87         88.86        28.85 o                         
   0   6   6       1076.18       1063.04        61.97 o                         
   1   6   6       1342.69       1414.69       136.52 o                         
   2   6   6         68.62         42.60        26.62 o                         
   3   6   6         80.15         42.71        38.10 o                         
   4   6   6         56.34         14.91        34.22 o                         
   5   6   6          7.39         -8.05        34.49 o                         
   6   6   6        721.90        793.52        93.81 o                         
   7   6   6          1.35         44.30        38.07 o                         
  -3   7   6       2592.02       2473.82       240.16 o                         
  -2   7   6       2166.41       2393.85       236.57 o                         
  -1   7   6          6.16         -1.84        35.34 o                         
   0   7   6        151.96        166.73        43.38 o                         
   1   7   6        188.71         98.99        35.26 o                         
   2   7   6         13.72         -5.49        37.64 o                         
   3   7   6         39.97         84.31        48.38 o                         
   4   7   6        228.09        332.22        70.10 o                         
   5   7   6        488.04        635.72        88.06 o                         
   6   7   6        743.08        778.01        99.24 o                         
   7   7   6          0.06          1.19        54.69 o                         
  -2   8   6         67.78        176.80        57.83 o                         
  -1   8   6       1766.43       1769.82       335.25 o                         
   0   8   6          3.90       -100.38       140.68 o                         
   1   8   6       1222.58       1132.27       113.58 o                         
   2   8   6        485.07        448.43        81.92 o                         
   3   8   6          0.58        -34.86        93.38 o                         
   4   8   6         22.21        185.32       154.76 o                         
   5   8   6         80.26        162.63       122.93 o                         
   1   9   6         17.37        114.07        59.40 o                         
   2   9   6         37.52        -63.26        63.26 o                         
   3   9   6          8.27         -7.59        77.57 o                         
  -4  -8   7        185.23        240.72        65.43 o                         
  -3  -8   7       1159.19       1366.93       257.27 o                         
  -2  -8   7        109.16         83.35        55.24 o                         
  -1  -8   7        310.39        479.00       123.19 o                         
   0  -8   7          5.06        -38.07        50.98 o                         
   1  -8   7       1966.42       2251.02       171.32 o                         
   2  -8   7         12.20         -5.18        42.03 o                         
  -6  -7   7          1.17          9.12        76.63 o                         
  -5  -7   7         17.41         11.33        49.42 o                         
  -4  -7   7        675.53        644.03       160.71 o                         
  -3  -7   7         45.50        312.04        72.17 o                         
  -2  -7   7        623.91        512.17       103.60 o                         
  -1  -7   7       2390.55       2207.01       163.36 o                         
   0  -7   7         32.53         11.74        39.74 o                         
   1  -7   7          3.38        -49.21        51.40 o                         
   2  -7   7       1490.16       1476.01       120.01 o                         
   3  -7   7         23.44         48.53        62.67 o                         
  -6  -6   7         90.29         66.78       116.17 o                         
  -5  -6   7        560.55        547.81       180.72 o                         
  -4  -6   7        167.44         97.10       105.39 o                         
  -3  -6   7        186.02        176.58        90.85 o                         
  -2  -6   7        410.44        404.07        67.17 o                         
  -1  -6   7        732.50        841.40        99.76 o                         
   0  -6   7       3358.34       3380.33       183.32 o                         
   1  -6   7       1060.40        966.30       105.77 o                         
   2  -6   7        170.41        129.92        40.61 o                         
   3  -6   7        470.77        380.03        93.72 o                         
   4  -6   7        773.62        634.74        85.69 o                         
   5  -6   7        127.26         -9.50       101.54 o                         
  -7  -5   7         35.38         15.85       106.82 o                         
  -6  -5   7        164.46        112.48        49.98 o                         
  -5  -5   7         23.30         56.91        21.41 o                         
  -4  -5   7       1217.09        978.99       119.83 o                         
  -3  -5   7       1289.42       1134.90        90.50 o                         
  -2  -5   7      10481.01      10509.77       388.48 o                         
  -1  -5   7       5937.02       5770.14       215.96 o                         
   0  -5   7       1207.30       1163.97       100.37 o                         
   1  -5   7       1145.43       1203.41       197.35 o                         
   2  -5   7       3737.70       3623.52       149.92 o                         
   3  -5   7        334.51        290.27        49.28 o                         
   4  -5   7         31.20         38.09        31.39 o                         
   5  -5   7        367.40        306.33        53.22 o                         
   6  -5   7         12.56         -6.70       159.88 o                         
  -7  -4   7         35.33        -54.42        79.89 o                         
  -6  -4   7         98.80        102.36        75.80 o                         
  -5  -4   7         22.93         33.85        31.65 o                         
  -4  -4   7       1657.62       1429.29        63.14 o                         
  -3  -4   7        349.33        295.04        39.86 o                         
  -2  -4   7        402.94        463.59        44.60 o                         
  -1  -4   7        356.40        384.70        43.31 o                         
   0  -4   7       5729.30       5795.56       194.91 o                         
   1  -4   7        510.14        486.24        62.11 o                         
   2  -4   7       7306.25       7355.80       196.02 o                         
   3  -4   7       5299.89       5153.03       170.20 o                         
   4  -4   7        424.01        470.49        55.76 o                         
   5  -4   7          2.67        -36.57        36.57 o                         
   6  -4   7        588.17        530.18       125.73 o                         
  -8  -3   7          2.07        -85.61        85.61 o                         
  -7  -3   7         17.01        -44.43        44.43 o                         
  -6  -3   7          2.43        -39.40        71.40 o                         
  -5  -3   7          4.41         -2.92        44.76 o                         
  -4  -3   7        345.91        346.86        36.19 o                         
  -3  -3   7       1808.72       1688.47        93.78 o                         
  -2  -3   7         46.31        119.93        19.79 o                         
  -1  -3   7       3257.55       3236.82        96.53 o                         
   0  -3   7       3582.48       3171.42       304.94 o                         
   1  -3   7       6379.30       6009.97       181.77 o                         
   2  -3   7        254.65        195.42        40.18 o                         
   3  -3   7        594.12        575.08        89.78 o                         
   4  -3   7       2192.48       2414.58       113.32 o                         
   5  -3   7         19.74         79.08        28.34 o                         
   6  -3   7        284.53        271.86        49.02 o                         
   7  -3   7         13.52          5.36        34.86 o                         
  -8  -2   7          2.83         -5.79        67.68 o                         
  -7  -2   7        575.13        552.93        90.24 o                         
  -6  -2   7        205.79        175.20        48.42 o                         
  -5  -2   7        431.51        427.89        38.25 o                         
  -4  -2   7        159.02        101.43        17.85 o                         
  -3  -2   7          1.10          2.21        15.29 o                         
  -2  -2   7         31.40         21.59        12.98 o                         
  -1  -2   7      13983.12      13777.35       185.67 o                         
   0  -2   7      15028.67      14006.87       421.35 o                         
   1  -2   7       4754.06       4924.63       144.86 o                         
   2  -2   7      23738.59      24341.23       311.88 o                         
   3  -2   7        202.18        174.52        32.72 o                         
   4  -2   7        137.41        184.04        31.51 o                         
   5  -2   7        357.85        410.95        36.26 o                         
   6  -2   7          0.53        -23.78        23.78 o                         
   7  -2   7         75.13         60.55        39.74 o                         
  -8  -1   7        799.73        775.42       105.63 o                         
  -7  -1   7       1893.19       2053.58       155.63 o                         
  -6  -1   7          2.81        -42.14        52.84 o                         
  -5  -1   7        867.37        906.26        69.47 o                         
  -4  -1   7        304.34        292.46        28.19 o                         
  -3  -1   7       1866.16       1902.30        63.24 o                         
  -2  -1   7       5149.23       5358.90       101.56 o                         
  -1  -1   7      11809.32      12107.00       166.29 o                         
   0  -1   7      15842.64      16007.16       165.99 o                         
   1  -1   7       1586.67       1745.13        56.46 o                         
   2  -1   7        319.89        327.35        18.82 o                         
   3  -1   7       9637.09       9832.45       185.97 o                         
   4  -1   7       1170.21       1116.92        55.04 o                         
   5  -1   7       2494.57       2458.80        98.64 o                         
   6  -1   7        969.75       1005.79        69.62 o                         
   7  -1   7        714.38        670.54        94.37 o                         
   8  -1   7         30.71         80.31        37.78 o                         
  -7   0   7        526.62        547.27        82.52 o                         
  -6   0   7        111.04        158.04        53.67 o                         
  -5   0   7       2175.60       2206.61       208.91 o                         
  -4   0   7        177.55        159.49        35.12 o                         
  -3   0   7        446.99        550.49        32.04 o                         
  -2   0   7          0.72          4.38         6.32 o                         
  -1   0   7        201.92        143.42        14.66 o                         
   0   0   7       1969.78       1765.84        45.14 o                         
   1   0   7      14153.22      14563.73       171.06 o                         
   2   0   7          1.76         22.94        12.26 o                         
   3   0   7      10611.77      10418.67       175.79 o                         
   4   0   7       6070.04       6188.66       140.66 o                         
   5   0   7        677.84        677.06        49.00 o                         
   6   0   7        293.12        376.37        56.41 o                         
   7   0   7         24.32         74.88        33.14 o                         
   8   0   7        149.49        192.08        48.30 o                         
  -7   1   7        559.19        643.63        89.26 o                         
  -6   1   7        347.75        345.79        62.46 o                         
  -5   1   7        748.68        760.82        83.10 o                         
  -4   1   7       1130.71        979.32        84.56 o                         
  -3   1   7        857.14        836.22        68.30 o                         
  -2   1   7          2.69          0.55        21.92 o                         
  -1   1   7        229.98        199.32        16.08 o                         
   0   1   7        171.95        128.73        15.33 o                         
   1   1   7       1093.29       1155.09        42.43 o                         
   2   1   7       9441.91       9511.03       149.45 o                         
   3   1   7      12820.65      13264.34       185.82 o                         
   4   1   7        243.66        260.14        26.83 o                         
   5   1   7       1581.42       1598.68        97.61 o                         
   6   1   7       1769.64       1879.91       114.95 o                         
   7   1   7         21.23         25.76        33.65 o                         
   8   1   7        298.72        376.70       143.67 o                         
  -7   2   7       2179.21       2356.43       187.62 o                         
  -6   2   7       3739.20       3868.91       355.02 o                         
  -5   2   7       1666.17       1439.47       114.79 o                         
  -4   2   7         10.02         34.30        30.03 o                         
  -3   2   7       1267.74       1229.80        91.79 o                         
  -2   2   7        130.85        101.65        14.57 o                         
  -1   2   7       3004.18       3031.25        60.39 o                         
   0   2   7      14676.88      14408.20       183.60 o                         
   1   2   7      20413.76      20466.87       224.62 o                         
   2   2   7        229.28        181.10        25.55 o                         
   3   2   7      20569.83      19382.46       661.57 o                         
   4   2   7         34.25         38.52        23.47 o                         
   5   2   7        510.13        470.84       113.96 o                         
   6   2   7       1327.77       1381.11        99.27 o                         
   7   2   7         54.24         92.00        41.14 o                         
   8   2   7         66.86         50.82        48.78 o                         
  -6   3   7         90.34         24.88        61.82 o                         
  -5   3   7         35.27         16.71        40.52 o                         
  -4   3   7       3508.27       3362.74       164.81 o                         
  -3   3   7        150.28        192.90        45.20 o                         
  -2   3   7        216.51        168.36        40.12 o                         
  -1   3   7         72.75         73.82        19.52 o                         
   0   3   7         55.90         25.41        15.95 o                         
   1   3   7       5129.11       5049.31       159.38 o                         
   2   3   7       2108.01       1926.66        69.25 o                         
   3   3   7         18.91         33.06        19.18 o                         
   4   3   7       5785.94       5700.87       178.88 o                         
   5   3   7       4103.95       4165.58       163.82 o                         
   6   3   7       1263.77       1275.22        98.44 o                         
   7   3   7       1481.99       1313.39       106.73 o                         
   8   3   7         65.91         60.12        34.01 o                         
  -6   4   7       1574.23       1815.14       144.95 o                         
  -5   4   7        146.98        128.21       103.62 o                         
  -4   4   7        896.68        908.47        96.14 o                         
  -3   4   7        893.18        892.54        86.53 o                         
  -2   4   7        396.42        345.23        56.47 o                         
  -1   4   7        664.36        569.28        38.53 o                         
   0   4   7         68.49         77.15        21.55 o                         
   1   4   7       1650.33       1630.09        74.76 o                         
   2   4   7        403.16        427.93        58.59 o                         
   3   4   7        553.16        604.83        61.94 o                         
   4   4   7        875.17        810.11        73.42 o                         
   5   4   7          6.26         68.57        36.13 o                         
   6   4   7       1453.07       1310.04       104.93 o                         
   7   4   7         83.93         72.45        69.29 o                         
   8   4   7         81.37        151.68        53.14 o                         
  -5   5   7       2784.83       2703.23       171.70 o                         
  -4   5   7       1454.13       1507.63       124.41 o                         
  -3   5   7         28.68         32.89        39.39 o                         
  -2   5   7        974.37       1075.41        99.15 o                         
  -1   5   7          2.26         24.42        19.25 o                         
   0   5   7       1360.38       1247.28        65.75 o                         
   1   5   7       1422.21       1293.48        75.24 o                         
   2   5   7       1592.54       1559.19        98.96 o                         
   3   5   7        127.85        134.78        66.14 o                         
   4   5   7      10265.70      10129.47       316.45 o                         
   5   5   7        121.27        117.43        42.16 o                         
   6   5   7         62.16        176.30        51.85 o                         
   7   5   7        856.09        785.99        89.64 o                         
   8   5   7          0.23         73.43        47.24 o                         
  -4   6   7       2013.44       1931.87       149.12 o                         
  -3   6   7        215.65        163.69        51.91 o                         
  -2   6   7         35.89         71.48        42.79 o                         
  -1   6   7          0.63          0.63        26.21 o                         
   0   6   7         21.73         -0.38        21.88 o                         
   1   6   7         54.70         60.00        63.30 o                         
   2   6   7       5071.26       5330.12       306.95 o                         
   3   6   7        449.52        451.03        71.28 o                         
   4   6   7       1121.52       1015.40        98.67 o                         
   5   6   7         75.12         63.08        41.18 o                         
   6   6   7       1404.46       1387.49       121.46 o                         
   7   6   7        559.11        684.63        92.18 o                         
  -3   7   7        683.29        676.31       133.65 o                         
  -2   7   7        515.07        497.45       153.21 o                         
  -1   7   7        850.59        917.32       167.11 o                         
   0   7   7         58.71         78.20        27.66 o                         
   1   7   7        134.45         91.41        46.57 o                         
   2   7   7         20.79         16.58        38.77 o                         
   3   7   7         27.65        167.64        52.47 o                         
   4   7   7        135.46        368.10        82.19 o                         
   5   7   7       1456.86       1795.36       143.28 o                         
   6   7   7         49.34        164.02       114.43 o                         
  -1   8   7        280.40        273.37       104.60 o                         
   0   8   7         30.29        -37.13        58.80 o                         
   1   8   7        409.70        266.61        65.56 o                         
   2   8   7         64.78         25.37        44.54 o                         
   3   8   7          2.13        -48.67        48.67 o                         
   4   8   7        104.92        160.96        58.38 o                         
   5   8   7        374.19        549.03        91.88 o                         
  -4  -8   8          1.78        -19.31        70.56 o                         
  -3  -8   8         47.45         73.97        54.37 o                         
  -2  -8   8        130.88        108.21       111.70 o                         
  -1  -8   8        286.31        238.48        71.88 o                         
   0  -8   8        193.88        140.59        89.27 o                         
   1  -8   8          9.86        -57.66        57.66 o                         
  -5  -7   8         99.47        134.84        53.74 o                         
  -4  -7   8        829.88        925.61       139.65 o                         
  -3  -7   8       2407.51       2694.52       264.38 o                         
  -2  -7   8       1230.22       1326.51       129.45 o                         
  -1  -7   8        104.17        227.58        68.02 o                         
   0  -7   8          4.11         29.43        46.73 o                         
   1  -7   8         82.30         57.51        47.27 o                         
   2  -7   8         11.06         75.23       140.44 o                         
   3  -7   8         68.91         59.69        66.21 o                         
  -6  -6   8       1102.26        850.44       351.99 o                         
  -5  -6   8       1272.17       1184.97       288.58 o                         
  -4  -6   8       2823.12       2498.81       332.09 o                         
  -3  -6   8        494.51        393.26        66.67 o                         
  -2  -6   8         33.27          8.16        44.85 o                         
  -1  -6   8        934.23       1024.38       105.72 o                         
   0  -6   8       1923.39       2063.43       146.30 o                         
   1  -6   8          2.35         22.93        42.19 o                         
   2  -6   8        431.34        278.09        96.31 o                         
   3  -6   8        524.21        425.23        57.84 o                         
   4  -6   8         47.40         38.09        82.57 o                         
  -7  -5   8         67.46         63.60        41.92 o                         
  -6  -5   8        519.11        290.95        70.06 o                         
  -5  -5   8        227.85        125.21        58.07 o                         
  -4  -5   8        221.61        383.36        53.25 o                         
  -3  -5   8        200.80        108.51        66.47 o                         
  -2  -5   8       2778.25       2807.67       336.80 o                         
  -1  -5   8          4.40         -4.80        35.25 o                         
   0  -5   8          7.56         27.72        35.37 o                         
   1  -5   8       1693.02       1317.08       109.36 o                         
   2  -5   8        140.75        105.47        74.03 o                         
   3  -5   8         40.47         79.61        37.16 o                         
   4  -5   8          3.29         34.45        77.57 o                         
   5  -5   8        281.58        203.95        51.56 o                         
  -7  -4   8        187.74        170.55        57.27 o                         
  -6  -4   8       1600.17       1544.81       315.93 o                         
  -5  -4   8        298.66        232.11        36.72 o                         
  -4  -4   8         36.76        126.07        24.41 o                         
  -3  -4   8         47.12         27.37        31.82 o                         
  -2  -4   8       1676.18       1824.90        85.69 o                         
  -1  -4   8       4105.72       4090.27       115.95 o                         
   0  -4   8       4352.17       4781.84       182.40 o                         
   1  -4   8         17.93        -16.53        33.50 o                         
   2  -4   8        443.47        417.28        59.75 o                         
   3  -4   8        379.41        361.92        71.54 o                         
   4  -4   8        150.89        174.42        41.67 o                         
   5  -4   8        194.30        214.23        46.63 o                         
   6  -4   8        479.50        386.58        80.67 o                         
  -7  -3   8          1.56        -18.34        50.85 o                         
  -6  -3   8         43.34        101.24        32.97 o                         
  -5  -3   8        348.54        267.40        35.28 o                         
  -4  -3   8       4023.67       3755.76       109.24 o                         
  -3  -3   8      13580.71      12948.07       413.20 o                         
  -2  -3   8      17149.63      16953.52       237.83 o                         
  -1  -3   8         50.63         67.80        22.18 o                         
   0  -3   8      11500.98      12169.54       195.82 o                         
   1  -3   8        309.90        380.95        49.90 o                         
   2  -3   8          4.93         19.93        28.84 o                         
   3  -3   8          7.68         85.43        34.51 o                         
   4  -3   8        129.17        186.77        68.04 o                         
   5  -3   8         20.62         62.47        65.53 o                         
   6  -3   8       4963.73       4996.16       199.07 o                         
   7  -3   8        161.72        153.12        51.45 o                         
  -7  -2   8         39.52         71.50        52.55 o                         
  -6  -2   8        142.85        116.39        30.91 o                         
  -5  -2   8       5678.26       5835.84       172.96 o                         
  -4  -2   8       2875.42       2857.26        90.38 o                         
  -3  -2   8        269.99        316.00        30.43 o                         
  -2  -2   8       4408.30       4123.51        93.76 o                         
  -1  -2   8       2695.92       2764.32        91.51 o                         
   0  -2   8       1148.62       1123.69        49.89 o                         
   1  -2   8       1595.24       1533.22        84.25 o                         
   2  -2   8       4722.22       4635.29       126.14 o                         
   3  -2   8         34.12          7.29        22.24 o                         
   4  -2   8        146.34        157.82        55.97 o                         
   5  -2   8        584.54        671.83        50.38 o                         
   6  -2   8          9.41          6.83        29.60 o                         
   7  -2   8         15.26         11.92        32.86 o                         
  -7  -1   8        179.20        153.29        73.54 o                         
  -6  -1   8          2.13         -0.63        43.24 o                         
  -5  -1   8        942.11        902.18        70.83 o                         
  -4  -1   8         41.39         23.68        15.76 o                         
  -3  -1   8        262.81        245.69        31.90 o                         
  -2  -1   8       6984.88       6843.00       121.61 o                         
  -1  -1   8        579.69        570.70        32.51 o                         
   0  -1   8       9513.98       9782.18       128.49 o                         
   1  -1   8       2543.14       2664.37        52.73 o                         
   2  -1   8         17.64         10.50         6.76 o                         
   3  -1   8       4458.29       4589.33       126.10 o                         
   4  -1   8        169.17        188.83        26.13 o                         
   5  -1   8        516.40        514.64        55.50 o                         
   6  -1   8          6.20         -0.60        30.87 o                         
   7  -1   8        296.78        346.78        59.47 o                         
   8  -1   8          3.52         -0.19        36.63 o                         
  -7   0   8         17.97        115.50        54.53 o                         
  -6   0   8          6.34        -43.26        43.26 o                         
  -5   0   8        212.55        198.10        51.62 o                         
  -4   0   8       1655.65       1591.34       106.72 o                         
  -3   0   8       1319.76       1354.39        53.25 o                         
  -2   0   8       5922.13       5947.02        86.97 o                         
  -1   0   8       8391.79       8693.25       132.83 o                         
   0   0   8         66.31         79.33        11.34 o                         
   1   0   8      66817.34      70021.84       461.47 o                         
   2   0   8         49.59        109.46        18.41 o                         
   3   0   8         25.67         57.02        20.19 o                         
   4   0   8        490.91        485.63        42.66 o                         
   5   0   8        109.43        107.72        37.38 o                         
   6   0   8        462.59        424.85        59.33 o                         
   7   0   8       2899.45       2891.09       170.01 o                         
   8   0   8          4.17         42.10        33.33 o                         
  -7   1   8        344.73        368.34        73.26 o                         
  -6   1   8        247.71        274.77        62.29 o                         
  -5   1   8          1.00         16.62        37.18 o                         
  -4   1   8       3813.92       4073.25       176.03 o                         
  -3   1   8       4171.63       4438.04       136.53 o                         
  -2   1   8       4345.50       3626.61       207.68 o                         
  -1   1   8      46027.84      47138.45       404.54 o                         
   0   1   8        190.02        209.86        18.67 o                         
   1   1   8        858.08        862.47        39.90 o                         
   2   1   8       1259.61       1324.60        45.93 o                         
   3   1   8       2200.77       2322.23        74.77 o                         
   4   1   8       1436.25       1433.89        63.24 o                         
   5   1   8          0.91        -11.13        29.08 o                         
   6   1   8        573.96        662.20        77.84 o                         
   7   1   8        386.45        348.25        57.68 o                         
   8   1   8        322.22        340.13        63.40 o                         
  -7   2   8          1.32        -36.17        61.47 o                         
  -6   2   8         47.35         20.32        58.37 o                         
  -5   2   8         26.63         76.79        43.34 o                         
  -4   2   8         73.02         47.59        34.31 o                         
  -3   2   8       3819.24       3657.48       160.88 o                         
  -2   2   8        210.40        161.02        29.62 o                         
  -1   2   8        364.51        295.77        20.28 o                         
   0   2   8        295.05        301.88        24.02 o                         
   1   2   8        204.23        256.43        27.35 o                         
   2   2   8      11554.38      11089.73       172.99 o                         
   3   2   8       2591.32       2593.29        63.11 o                         
   4   2   8        337.30        340.52        30.34 o                         
   5   2   8        647.91        639.29        67.03 o                         
   6   2   8         53.11         21.47        31.96 o                         
   7   2   8        233.58        147.43        51.98 o                         
   8   2   8        192.98        154.25        45.79 o                         
  -6   3   8         17.21        -53.76        53.76 o                         
  -5   3   8          0.10         -3.79        40.30 o                         
  -4   3   8        488.91        508.20        70.50 o                         
  -3   3   8        824.35        871.76        96.67 o                         
  -2   3   8       1301.08       1350.57       116.62 o                         
  -1   3   8       1137.11       1169.21        47.53 o                         
   0   3   8         44.80         49.95        24.00 o                         
   1   3   8        445.97        473.94        33.84 o                         
   2   3   8       7660.42       7448.26       146.06 o                         
   3   3   8         47.68         45.83        17.74 o                         
   4   3   8       1227.59        988.39        80.14 o                         
   5   3   8       1549.56       1563.98       104.61 o                         
   6   3   8         48.07         21.14        58.22 o                         
   7   3   8        804.51        831.68        95.74 o                         
   8   3   8        408.91        433.88        74.01 o                         
  -6   4   8        762.89        680.90       137.29 o                         
  -5   4   8          0.07          6.71       101.09 o                         
  -4   4   8          0.93        -42.36        42.36 o                         
  -3   4   8          5.34         18.11        33.38 o                         
  -2   4   8        966.96        915.36        88.44 o                         
  -1   4   8       2113.59       1952.17        69.92 o                         
   0   4   8      17193.40      16958.09       279.87 o                         
   1   4   8          0.43        -21.76        21.76 o                         
   2   4   8      13574.66      13461.18       401.95 o                         
   3   4   8       4606.55       4470.14       273.99 o                         
   4   4   8        402.22        409.49        56.54 o                         
   5   4   8          2.90          2.72        30.34 o                         
   6   4   8        187.45        118.13        39.97 o                         
   7   4   8         57.58        -16.60        43.82 o                         
   8   4   8         41.74        117.72        52.67 o                         
  -5   5   8        120.41        230.66        61.70 o                         
  -4   5   8          0.69         -9.80        38.76 o                         
  -3   5   8        104.63         72.45        44.06 o                         
  -2   5   8       1511.76       1317.69       114.13 o                         
  -1   5   8         14.40         30.76        35.05 o                         
   0   5   8       5675.17       5582.49       141.03 o                         
   1   5   8        793.23        834.81        62.12 o                         
   2   5   8       1290.04       1303.27        91.64 o                         
   3   5   8       1708.01       1557.96       105.36 o                         
   4   5   8        502.60        665.98        74.13 o                         
   5   5   8        179.65        198.51        50.19 o                         
   6   5   8       1076.27        977.56        98.67 o                         
   7   5   8          1.40         44.95        36.62 o                         
  -4   6   8         54.11         59.33        48.77 o                         
  -3   6   8        179.05        155.03        52.27 o                         
  -2   6   8        113.34         96.17        37.77 o                         
  -1   6   8        446.50        524.22        79.85 o                         
   0   6   8        635.08        662.37        78.68 o                         
   1   6   8        200.82        276.05        45.34 o                         
   2   6   8        431.70        691.76       154.66 o                         
   3   6   8         43.93         -0.02        37.41 o                         
   4   6   8        813.41        868.08        89.97 o                         
   5   6   8          8.32         23.99        36.68 o                         
   6   6   8         41.86        141.61        51.45 o                         
   7   6   8          1.18        -20.75        43.92 o                         
  -3   7   8         27.89         13.50        58.58 o                         
  -2   7   8         34.29          2.91        41.27 o                         
  -1   7   8        562.13        583.33       103.95 o                         
   0   7   8         14.23         70.80        31.21 o                         
   1   7   8        719.13        628.27        81.82 o                         
   2   7   8         13.48         82.11        58.40 o                         
   3   7   8       1594.48       1853.37       139.16 o                         
   4   7   8       1320.40       1336.56       124.33 o                         
   5   7   8        286.74        313.22        70.05 o                         
   6   7   8        328.27        440.94        78.54 o                         
  -1   8   8         64.11         62.41        70.86 o                         
   0   8   8          4.35         90.90        79.77 o                         
   1   8   8       1995.15       2214.68       135.39 o                         
   2   8   8        101.91         41.72        41.21 o                         
   3   8   8       1302.60       1497.42       244.02 o                         
   4   8   8        232.47        160.71        64.69 o                         
   5   8   8        103.84        152.03        73.57 o                         
  -3  -8   9        112.23        227.94        80.19 o                         
  -2  -8   9        150.00         56.91        57.01 o                         
  -1  -8   9         59.02          2.07        54.69 o                         
   0  -8   9        590.77        473.80        91.13 o                         
  -5  -7   9         65.02        -10.02       125.31 o                         
  -4  -7   9        239.59        244.90        66.40 o                         
  -3  -7   9          0.61         51.57        71.31 o                         
  -2  -7   9        283.75        285.10        75.70 o                         
  -1  -7   9         20.80         74.73        96.29 o                         
   0  -7   9        175.29         15.85        69.52 o                         
   1  -7   9       1400.44       1250.24       129.51 o                         
   2  -7   9          2.55        -41.37        52.89 o                         
   3  -7   9         84.24         66.83        66.89 o                         
  -6  -6   9         43.59        -28.32       118.35 o                         
  -5  -6   9        332.33        169.14       136.53 o                         
  -4  -6   9        334.37        269.67        58.47 o                         
  -3  -6   9        628.93        433.22        72.98 o                         
  -2  -6   9        167.51        104.24        46.76 o                         
  -1  -6   9          2.71        -33.98        41.01 o                         
   0  -6   9          1.01         23.55        37.66 o                         
   1  -6   9       1752.08       1939.27       200.10 o                         
   2  -6   9        349.70        363.32        71.47 o                         
   3  -6   9         53.27         84.95        46.83 o                         
   4  -6   9         92.11        224.81        63.53 o                         
  -6  -5   9        599.38        661.23       127.16 o                         
  -5  -5   9        747.04        692.38        64.41 o                         
  -4  -5   9       1323.75       1411.42       109.20 o                         
  -3  -5   9         41.27         50.08        33.60 o                         
  -2  -5   9       2176.74       2242.26       143.08 o                         
  -1  -5   9        199.82        131.84        48.25 o                         
   0  -5   9        125.85         86.60        44.74 o                         
   1  -5   9         25.30        -44.13        44.13 o                         
   2  -5   9         36.81         -6.70        39.98 o                         
   3  -5   9         30.88         -2.37        39.62 o                         
   4  -5   9       6304.97       6227.89       254.52 o                         
   5  -5   9        207.80        125.54        45.14 o                         
  -7  -4   9       1067.06        864.11       176.66 o                         
  -6  -4   9       2295.22       2049.48       207.54 o                         
  -5  -4   9       1464.79       1309.61        74.36 o                         
  -4  -4   9       5933.64       5853.72       150.37 o                         
  -3  -4   9        207.99        170.13        26.85 o                         
  -2  -4   9        177.30        227.94        46.96 o                         
  -1  -4   9         12.61         16.60        18.59 o                         
   0  -4   9          1.38        -22.60        30.86 o                         
   1  -4   9        662.43        742.91        76.37 o                         
   2  -4   9       5978.97       6077.06       222.26 o                         
   3  -4   9         60.54         25.87        34.21 o                         
   4  -4   9       2885.84       2914.95       161.92 o                         
   5  -4   9       2036.68       2046.46       141.87 o                         
   6  -4   9         47.02        123.52        47.13 o                         
  -7  -3   9        584.79        534.97       152.51 o                         
  -6  -3   9        116.92        129.21        35.67 o                         
  -5  -3   9        560.55        523.66        47.09 o                         
  -4  -3   9         32.45         58.62        20.28 o                         
  -3  -3   9         65.38        108.56        23.87 o                         
  -2  -3   9        104.42         78.83        18.43 o                         
  -1  -3   9         34.63         47.93        22.15 o                         
   0  -3   9         55.10         27.02        19.77 o                         
   1  -3   9        452.96        480.56        83.56 o                         
   2  -3   9         12.03         35.90        29.81 o                         
   3  -3   9       1054.66        992.55        85.99 o                         
   4  -3   9        536.55        406.40        88.72 o                         
   5  -3   9        723.97        809.52        86.33 o                         
   6  -3   9         23.48         64.23        56.35 o                         
  -7  -2   9       1559.35       1688.11       203.12 o                         
  -6  -2   9        566.60        515.58        70.35 o                         
  -5  -2   9        115.94        163.81        59.55 o                         
  -4  -2   9       2281.53       2375.84        85.26 o                         
  -3  -2   9        776.31        883.15        49.48 o                         
  -2  -2   9        362.48        299.22        34.63 o                         
  -1  -2   9       4296.88       4415.42       103.65 o                         
   0  -2   9         10.70          8.08         9.47 o                         
   1  -2   9          1.48         -1.99        21.95 o                         
   2  -2   9       1169.07       1104.11        64.72 o                         
   3  -2   9          6.91          1.47        24.64 o                         
   4  -2   9       1237.05       1232.17        77.64 o                         
   5  -2   9       1050.43       1023.38        62.86 o                         
   6  -2   9         74.74         26.22        33.15 o                         
   7  -2   9       1788.62       1735.31       126.87 o                         
  -7  -1   9        169.47         45.47        61.14 o                         
  -6  -1   9        182.02        145.93        50.48 o                         
  -5  -1   9       3970.13       4037.15       150.25 o                         
  -4  -1   9       4535.24       4605.61       113.10 o                         
  -3  -1   9      16626.24      16985.00       223.34 o                         
  -2  -1   9        318.38        282.18        26.17 o                         
  -1  -1   9      13069.17      13035.06       173.51 o                         
   0  -1   9        399.69        348.99        33.58 o                         
   1  -1   9        112.45        118.63        13.17 o                         
   2  -1   9          4.61          7.08         7.57 o                         
   3  -1   9       2506.07       2575.81        96.07 o                         
   4  -1   9          9.93          8.02        21.48 o                         
   5  -1   9       7952.35       7969.62       237.12 o                         
   6  -1   9       3703.24       3799.13       170.56 o                         
   7  -1   9       1743.16       1686.92       122.21 o                         
  -7   0   9        152.85         90.79        52.48 o                         
  -6   0   9       3598.54       4093.90       211.28 o                         
  -5   0   9       3686.62       3829.07       149.86 o                         
  -4   0   9         11.76        -12.29        25.87 o                         
  -3   0   9      10240.90      10601.52       165.79 o                         
  -2   0   9        686.92        671.25        30.30 o                         
  -1   0   9         17.17         36.35        10.90 o                         
   0   0   9         14.37         28.26        10.51 o                         
   1   0   9        940.83        934.31        34.64 o                         
   2   0   9          6.63         25.01        15.79 o                         
   3   0   9        927.70        950.55        74.34 o                         
   4   0   9        275.40        260.71        59.76 o                         
   5   0   9        857.05        914.82        79.67 o                         
   6   0   9        221.19        183.99        46.93 o                         
   7   0   9         78.08        105.50        68.15 o                         
   8   0   9         99.74         20.77        36.22 o                         
  -7   1   9         33.85         33.97        52.23 o                         
  -6   1   9        679.71        665.98        90.41 o                         
  -5   1   9        392.15        416.29        68.78 o                         
  -4   1   9       1443.92       1316.33        84.56 o                         
  -3   1   9       5097.04       5097.75       154.03 o                         
  -2   1   9        449.83        385.34        24.89 o                         
  -1   1   9          4.42         12.11        10.58 o                         
   0   1   9       1074.33       1042.84        39.37 o                         
   1   1   9         63.13        107.38        15.58 o                         
   2   1   9        912.00        928.66        41.32 o                         
   3   1   9        394.38        412.17        29.15 o                         
   4   1   9        165.70        144.74        36.61 o                         
   5   1   9       1898.23       2014.06       115.41 o                         
   6   1   9        273.71        288.07        66.94 o                         
   7   1   9         94.88        117.47        53.44 o                         
   8   1   9         25.68          9.48        32.01 o                         
  -6   2   9        766.87        973.47       111.73 o                         
  -5   2   9       3612.50       3882.91       197.18 o                         
  -4   2   9       1708.95       1704.24       166.92 o                         
  -3   2   9         51.67         73.75        32.65 o                         
  -2   2   9       2723.77       2866.78       113.66 o                         
  -1   2   9          4.82         -0.93        11.97 o                         
   0   2   9      17959.53      18217.62       192.32 o                         
   1   2   9        902.52        891.35        43.62 o                         
   2   2   9          8.33         -4.45        15.95 o                         
   3   2   9         91.05         84.71        14.57 o                         
   4   2   9        320.53        232.96        28.56 o                         
   5   2   9       1237.62       1135.77        89.00 o                         
   6   2   9       1479.96       1488.73       113.42 o                         
   7   2   9        628.24        624.38        80.21 o                         
   8   2   9        850.94        787.42        91.18 o                         
  -6   3   9        157.88        145.78        76.35 o                         
  -5   3   9        634.93        621.26        84.79 o                         
  -4   3   9       1119.97       1125.50       171.16 o                         
  -3   3   9        145.11        145.26        44.05 o                         
  -2   3   9      27081.57      27605.10       523.99 o                         
  -1   3   9       1699.57       1731.86        59.34 o                         
   0   3   9       4233.13       4048.79        88.70 o                         
   1   3   9       3259.20       3182.76        87.65 o                         
   2   3   9         53.14         33.07        27.65 o                         
   3   3   9        341.95        281.67        32.37 o                         
   4   3   9        678.69        481.81        57.73 o                         
   5   3   9         11.36         53.03        34.21 o                         
   6   3   9       1349.83       1234.76       101.81 o                         
   7   3   9        991.48       1118.06       102.36 o                         
   8   3   9        336.18        376.78        70.56 o                         
  -5   4   9          1.17        -41.01        43.42 o                         
  -4   4   9       3913.25       3882.78       199.64 o                         
  -3   4   9        246.65        241.74        54.76 o                         
  -2   4   9         16.92         -8.91        36.66 o                         
  -1   4   9       1616.42       1548.82        97.01 o                         
   0   4   9         56.33        115.73        22.50 o                         
   1   4   9       2447.18       2177.47        90.96 o                         
   2   4   9        783.79        774.22        67.33 o                         
   3   4   9         20.79         34.82        28.95 o                         
   4   4   9        835.28        791.31        89.68 o                         
   5   4   9        194.34        146.21        42.95 o                         
   6   4   9         33.90        101.50        42.09 o                         
   7   4   9         69.45         91.74        37.41 o                         
   8   4   9         96.23         78.77        78.48 o                         
  -4   5   9        840.34        894.49       102.89 o                         
  -3   5   9       2439.08       2514.24       164.82 o                         
  -2   5   9       1558.19       1525.16       157.46 o                         
  -1   5   9        895.91        840.34        93.45 o                         
   0   5   9        681.37        816.44        55.00 o                         
   1   5   9        832.86        852.59        63.87 o                         
   2   5   9         48.14         43.22        39.70 o                         
   3   5   9         25.97         12.01        27.62 o                         
   4   5   9        498.75        589.69        71.94 o                         
   5   5   9         16.10         10.54        34.95 o                         
   6   5   9       1468.78       1447.83       148.26 o                         
   7   5   9         34.54        -20.03        38.52 o                         
  -3   6   9         43.21         98.46        85.29 o                         
  -2   6   9        202.79        207.38        57.58 o                         
  -1   6   9       5101.14       4746.82       225.75 o                         
   0   6   9         14.99         45.08        26.21 o                         
   1   6   9       2826.81       2842.93       125.85 o                         
   2   6   9       4410.69       4352.12       188.22 o                         
   3   6   9        180.79        155.25        69.99 o                         
   4   6   9         15.96         -9.43        48.10 o                         
   5   6   9        677.71        505.00        78.00 o                         
   6   6   9          5.16         23.21        51.55 o                         
   7   6   9         66.48         49.71        61.54 o                         
  -2   7   9          2.82         72.69        42.29 o                         
  -1   7   9       1700.90       1628.83       174.75 o                         
   0   7   9       2016.65       2043.30       273.77 o                         
   1   7   9        829.70        939.25        84.74 o                         
   2   7   9         27.65         28.96        48.78 o                         
   3   7   9          2.94          9.65        44.31 o                         
   4   7   9         11.13          9.72        44.30 o                         
   5   7   9        510.39        418.76        83.01 o                         
   6   7   9         15.69         94.38        81.65 o                         
   0   8   9         27.40        112.93        71.54 o                         
   1   8   9        515.36        629.21       139.77 o                         
   2   8   9         78.21         31.78        62.93 o                         
   3   8   9        389.13        507.86        87.96 o                         
   4   8   9         59.96         55.02        45.76 o                         
  -4  -7  10         19.71        -56.57        86.15 o                         
  -3  -7  10         18.11         87.61        59.57 o                         
  -2  -7  10        212.48        350.12        81.10 o                         
  -1  -7  10       1785.45       1868.20       250.83 o                         
   0  -7  10         90.44        106.50        51.74 o                         
   1  -7  10         80.57        167.60        90.23 o                         
   2  -7  10        405.94        305.35        76.30 o                         
  -5  -6  10         79.89         41.64        31.05 o                         
  -4  -6  10         48.98         71.75        48.93 o                         
  -3  -6  10        589.66        492.33        82.85 o                         
  -2  -6  10        461.07        362.04        74.87 o                         
  -1  -6  10        143.14        208.05        60.39 o                         
   0  -6  10       1274.75       1137.02       117.16 o                         
   1  -6  10         16.29         53.40        72.68 o                         
   2  -6  10       5669.59       5518.86       256.21 o                         
   3  -6  10       1098.82        967.20       108.03 o                         
   4  -6  10          9.17         44.41       102.90 o                         
  -6  -5  10        430.84        473.62       102.88 o                         
  -5  -5  10        198.50        198.36        47.62 o                         
  -4  -5  10        150.18         95.62        32.85 o                         
  -3  -5  10       1122.49       1162.57       109.26 o                         
  -2  -5  10          7.90        -16.99        38.76 o                         
  -1  -5  10        344.41        319.25        64.42 o                         
   0  -5  10       4981.66       4921.25       216.33 o                         
   1  -5  10        454.09        445.80       111.74 o                         
   2  -5  10         76.16         28.38        38.63 o                         
   3  -5  10       1416.72       1351.12       130.02 o                         
   4  -5  10         44.35        169.30        67.70 o                         
   5  -5  10         98.31        127.16        45.39 o                         
  -6  -4  10        821.27        842.26       124.42 o                         
  -5  -4  10        742.46        674.11        56.92 o                         
  -4  -4  10        330.71        309.06        33.03 o                         
  -3  -4  10         54.42         43.86        22.80 o                         
  -2  -4  10        346.79        304.31        40.50 o                         
  -1  -4  10         51.51         77.85        41.71 o                         
   0  -4  10       4030.93       4296.69       184.55 o                         
   1  -4  10       1492.33       1524.84       112.27 o                         
   2  -4  10       2424.57       2562.73       145.69 o                         
   3  -4  10       1257.23       1254.29       107.09 o                         
   4  -4  10        104.91        134.25        46.96 o                         
   5  -4  10        680.25        612.15        81.65 o                         
   6  -4  10         49.53        -25.90        41.27 o                         
  -7  -3  10        885.52        845.94       151.56 o                         
  -6  -3  10          0.79        -27.32        27.32 o                         
  -5  -3  10        688.50        689.93        83.54 o                         
  -4  -3  10        512.45        553.75        57.42 o                         
  -3  -3  10       1132.38       1169.34        59.99 o                         
  -2  -3  10       1399.89       1258.83        57.51 o                         
  -1  -3  10       1801.34       1856.63        84.92 o                         
   0  -3  10       2428.86       2493.89        93.87 o                         
   1  -3  10        118.05        140.81        41.15 o                         
   2  -3  10       1772.08       1872.26       113.66 o                         
   3  -3  10       7634.65       8024.67       253.37 o                         
   4  -3  10        638.71        510.55        70.72 o                         
   5  -3  10       2181.15       2062.27       137.62 o                         
   6  -3  10       2131.76       1608.75       172.00 o                         
  -7  -2  10        922.33        859.34       111.68 o                         
  -6  -2  10         60.87          8.59        30.67 o                         
  -5  -2  10       4937.15       4992.34       176.36 o                         
  -4  -2  10         66.30         42.00        19.22 o                         
  -3  -2  10         71.43         56.12        26.72 o                         
  -2  -2  10        290.31        239.20        26.51 o                         
  -1  -2  10        101.90         72.04        17.62 o                         
   0  -2  10         13.90          7.30        19.60 o                         
   1  -2  10      11791.83      12194.67       400.61 o                         
   2  -2  10         17.52         42.78        24.31 o                         
   3  -2  10       5107.29       5135.66       151.73 o                         
   4  -2  10      10801.57      11005.89       240.21 o                         
   5  -2  10         12.61         24.34        32.35 o                         
   6  -2  10        200.15        212.88        72.38 o                         
   7  -2  10         42.52        147.28        94.49 o                         
  -7  -1  10       1129.06       1104.47       152.01 o                         
  -6  -1  10        154.85        184.88        48.73 o                         
  -5  -1  10          6.63          7.49        31.81 o                         
  -4  -1  10        252.89        282.82        53.45 o                         
  -3  -1  10         36.09         43.48        18.73 o                         
  -2  -1  10          0.55        -16.39        17.00 o                         
  -1  -1  10       1144.40       1165.46        51.50 o                         
   0  -1  10       1622.45       1598.01        61.08 o                         
   1  -1  10         27.40         24.90        11.69 o                         
   2  -1  10       5056.53       5219.49       135.17 o                         
   3  -1  10       1097.93        958.55        58.21 o                         
   4  -1  10       1033.43       1034.62        59.92 o                         
   5  -1  10       2173.36       2194.39       126.12 o                         
   6  -1  10         86.55          5.64        33.76 o                         
   7  -1  10        438.35        451.48        89.12 o                         
  -7   0  10       1187.18       1432.49       138.20 o                         
  -6   0  10       1357.19       1553.64       145.49 o                         
  -5   0  10       2296.29       2325.36       121.48 o                         
  -4   0  10         21.45          5.31        25.28 o                         
  -3   0  10        539.46        488.60        37.98 o                         
  -2   0  10       1082.79       1105.75        40.98 o                         
  -1   0  10        871.52        882.77        38.12 o                         
   0   0  10       3045.22       3048.23        64.70 o                         
   1   0  10       2436.76       2484.43        59.24 o                         
   2   0  10        796.73        756.49        42.11 o                         
   3   0  10      11537.82      11905.64       208.01 o                         
   4   0  10          6.48         19.85        20.68 o                         
   5   0  10         63.80         85.51        81.15 o                         
   6   0  10        133.94        158.83        85.73 o                         
   7   0  10       1634.51       1711.01       125.11 o                         
  -6   1  10        274.59        275.43        65.29 o                         
  -5   1  10        346.70        281.96        57.00 o                         
  -4   1  10       8161.98       8407.99       223.33 o                         
  -3   1  10         43.52         46.62        26.96 o                         
  -2   1  10       1954.15       1980.34        92.71 o                         
  -1   1  10       1110.74       1029.08        39.75 o                         
   0   1  10        212.74        218.22        21.21 o                         
   1   1  10       4402.08       4553.76        91.25 o                         
   2   1  10       2824.03       2766.41        75.46 o                         
   3   1  10         85.35        122.78        20.49 o                         
   4   1  10       3457.13       3242.82       105.95 o                         
   5   1  10       8980.72       9210.50       258.10 o                         
   6   1  10       2461.12       2442.43       141.49 o                         
   7   1  10       1668.29       1840.21       131.85 o                         
   8   1  10        642.98        762.44        92.71 o                         
  -6   2  10       2212.89       2321.89       167.84 o                         
  -5   2  10         53.25        135.60        52.23 o                         
  -4   2  10       2958.70       2764.05       162.28 o                         
  -3   2  10       4492.33       4718.18       197.41 o                         
  -2   2  10        434.81        388.08        45.71 o                         
  -1   2  10         27.29         37.88        14.02 o                         
   0   2  10        198.65        213.28        22.31 o                         
   1   2  10        572.56        559.12        34.14 o                         
   2   2  10        480.13        385.20        36.36 o                         
   3   2  10       2240.29       2128.96        63.38 o                         
   4   2  10       2483.04       2405.80        96.10 o                         
   5   2  10        632.61        585.60        69.55 o                         
   6   2  10       1002.50        962.42       104.38 o                         
   7   2  10         13.03         37.27        38.48 o                         
   8   2  10        200.94        325.63        65.85 o                         
  -5   3  10       2212.10       2311.92       165.17 o                         
  -4   3  10       1149.01       1222.98       113.87 o                         
  -3   3  10        137.27        162.50        54.77 o                         
  -2   3  10       1313.01       1475.06       179.23 o                         
  -1   3  10        415.67        443.92        39.61 o                         
   0   3  10        326.92        331.68        27.64 o                         
   1   3  10        139.28        128.29        22.18 o                         
   2   3  10        168.04        107.18        21.58 o                         
   3   3  10         23.47         14.76        29.99 o                         
   4   3  10       5830.04       5708.59       194.43 o                         
   5   3  10        323.01        341.24        54.54 o                         
   6   3  10         60.66         72.19        36.25 o                         
   7   3  10        609.20        703.99        86.79 o                         
  -5   4  10        294.89        338.31        71.03 o                         
  -4   4  10       2769.82       2851.09       229.16 o                         
  -3   4  10          9.30        109.55        48.97 o                         
  -2   4  10        308.76        292.66        59.72 o                         
  -1   4  10       1848.42       1819.70       131.21 o                         
   0   4  10        124.41         88.85        20.07 o                         
   1   4  10          7.18         50.30        26.24 o                         
   2   4  10       1649.12       1476.07        98.23 o                         
   3   4  10        145.47        145.43        36.10 o                         
   4   4  10       1644.83       1450.87       103.29 o                         
   5   4  10        107.47         71.01        36.74 o                         
   6   4  10       1553.57       1531.91       205.20 o                         
   7   4  10        350.69        351.99        65.88 o                         
  -4   5  10         27.17          1.40        48.48 o                         
  -3   5  10       5152.74       5257.80       244.99 o                         
  -2   5  10        774.26        737.72        93.43 o                         
  -1   5  10        742.34        677.11        88.43 o                         
   0   5  10       2291.36       2292.78        89.69 o                         
   1   5  10         72.92         83.36        30.60 o                         
   2   5  10          1.89        -32.26        32.26 o                         
   3   5  10         12.40          3.79        28.43 o                         
   4   5  10        501.30        370.89        59.22 o                         
   5   5  10       1419.92       1498.45       149.03 o                         
   6   5  10        698.58        881.97       168.81 o                         
   7   5  10          3.09        -32.80        39.34 o                         
  -3   6  10         87.78         15.44       112.93 o                         
  -2   6  10       1580.28       1556.31       141.64 o                         
  -1   6  10         15.87        109.78        51.15 o                         
   0   6  10        339.11        378.10        90.45 o                         
   1   6  10        207.53        210.70        37.03 o                         
   2   6  10        151.38        219.39        50.07 o                         
   3   6  10          1.77         -1.65        36.10 o                         
   4   6  10         35.77        111.56        43.54 o                         
   5   6  10         76.99        168.11        49.09 o                         
   6   6  10         11.50          8.96        39.23 o                         
  -1   7  10        471.77        535.25        88.04 o                         
   0   7  10         23.45         15.65        42.55 o                         
   1   7  10         85.46        176.39        83.48 o                         
   2   7  10         38.81        -36.33        44.20 o                         
   3   7  10        224.41        283.37        65.73 o                         
   4   7  10          8.05         57.87        43.10 o                         
   5   7  10        624.55        798.58        99.11 o                         
   1   8  10        798.11        934.74       164.37 o                         
   2   8  10          0.03        -61.47        61.47 o                         
   3   8  10          0.22        -69.33        69.33 o                         
  -3  -7  11         47.00         50.51        49.73 o                         
  -2  -7  11       1560.59       1497.96       179.33 o                         
  -1  -7  11         12.63         64.25        53.69 o                         
   0  -7  11         83.71         46.93        48.97 o                         
   1  -7  11       1163.07       1142.23       130.99 o                         
  -4  -6  11        192.36        118.22        40.29 o                         
  -3  -6  11         81.26        129.19        80.05 o                         
  -2  -6  11          1.68         73.84        66.21 o                         
  -1  -6  11       1276.26       1203.48       126.17 o                         
   0  -6  11        491.64        537.13        86.41 o                         
   1  -6  11        126.67        124.86        50.52 o                         
   2  -6  11        456.50        320.03        70.55 o                         
   3  -6  11         54.84         83.96       109.61 o                         
  -5  -5  11         14.51          2.55        27.56 o                         
  -4  -5  11        390.89        379.51        54.17 o                         
  -3  -5  11       1038.86       1010.07       105.94 o                         
  -2  -5  11       5006.41       5353.36       232.80 o                         
  -1  -5  11         76.40        119.34        71.66 o                         
   0  -5  11       4699.46       4930.59       223.48 o                         
   1  -5  11        262.59        238.37       112.91 o                         
   2  -5  11         17.66         44.01        44.40 o                         
   3  -5  11        364.60        272.58       173.37 o                         
   4  -5  11        195.33        180.34       106.80 o                         
  -6  -4  11         53.39         82.52        34.66 o                         
  -5  -4  11        189.83        159.61        56.01 o                         
  -4  -4  11       1268.81       1159.92        73.87 o                         
  -3  -4  11        158.06        153.12        31.14 o                         
  -2  -4  11       1771.57       1756.23       152.78 o                         
  -1  -4  11        851.09        692.71        80.34 o                         
   0  -4  11         36.78         28.14        33.27 o                         
   1  -4  11       2445.49       2557.39       147.83 o                         
   2  -4  11       4841.77       4669.70       204.85 o                         
   3  -4  11        218.78        198.08        57.10 o                         
   4  -4  11        303.78        192.32        80.22 o                         
   5  -4  11        392.44        287.74        62.24 o                         
  -6  -3  11         56.99         59.39        30.38 o                         
  -5  -3  11        118.88         80.31        28.22 o                         
  -4  -3  11        226.65        244.96        34.81 o                         
  -3  -3  11        129.08        111.40        24.46 o                         
  -2  -3  11        907.49        923.44        57.42 o                         
  -1  -3  11       4640.02       4748.89       144.20 o                         
   0  -3  11       2285.50       2133.15       143.02 o                         
   1  -3  11        272.09        271.12        50.85 o                         
   2  -3  11       1787.81       1725.86       112.37 o                         
   3  -3  11       2408.81       2406.21       144.03 o                         
   4  -3  11         10.94        -29.96        39.17 o                         
   5  -3  11         38.02         16.25        29.53 o                         
   6  -3  11         47.61         88.71        62.59 o                         
  -6  -2  11        389.00        291.41        55.32 o                         
  -5  -2  11         97.40         47.02        83.41 o                         
  -4  -2  11        202.43        172.02        34.40 o                         
  -3  -2  11        283.08        305.20        33.67 o                         
  -2  -2  11        146.69        209.70        26.69 o                         
  -1  -2  11       3224.03       3117.86       209.88 o                         
   0  -2  11        798.10        910.40        59.93 o                         
   1  -2  11      12518.46      12588.48       373.54 o                         
   2  -2  11       2179.56       2239.97        98.29 o                         
   3  -2  11        328.37        312.80        41.46 o                         
   4  -2  11        377.37        388.34        42.75 o                         
   5  -2  11        192.75        157.75        36.26 o                         
   6  -2  11        718.66        764.23        88.11 o                         
  -6  -1  11         13.33        -10.88        99.53 o                         
  -5  -1  11        836.65        941.12        82.14 o                         
  -4  -1  11         80.64         57.32        36.83 o                         
  -3  -1  11       2354.41       2323.81        83.09 o                         
  -2  -1  11       1519.46       1606.53        66.30 o                         
  -1  -1  11      13717.25      14052.71       199.29 o                         
   0  -1  11       1592.99       1517.90        58.75 o                         
   1  -1  11       5192.71       5466.56       122.88 o                         
   2  -1  11         13.38         42.29        25.03 o                         
   3  -1  11       1577.61       1546.24        87.08 o                         
   4  -1  11       1697.24       1656.53        76.50 o                         
   5  -1  11        987.01       1017.07       105.56 o                         
   6  -1  11        387.47        368.39        62.90 o                         
   7  -1  11         21.65         14.83        34.37 o                         
  -6   0  11       1868.33       2025.06       157.21 o                         
  -5   0  11         13.79         24.77        32.98 o                         
  -4   0  11        119.11         77.60        35.98 o                         
  -3   0  11        121.57        129.89        32.90 o                         
  -2   0  11        265.73        265.59        30.76 o                         
  -1   0  11        683.40        743.15        37.27 o                         
   0   0  11       2875.83       2872.62        66.24 o                         
   1   0  11        597.09        645.68        32.55 o                         
   2   0  11       6288.41       6365.24       100.44 o                         
   3   0  11       9776.06      10282.20       199.61 o                         
   4   0  11        150.79        134.81        61.39 o                         
   5   0  11        831.64        909.41        84.85 o                         
   6   0  11        514.01        410.60        65.84 o                         
   7   0  11         55.38         85.83        42.74 o                         
  -6   1  11         66.62         30.19       102.11 o                         
  -5   1  11        845.70        897.19       100.36 o                         
  -4   1  11         80.44         66.71        29.40 o                         
  -3   1  11         23.31         48.99        31.23 o                         
  -2   1  11        320.80        263.36        40.50 o                         
  -1   1  11       1066.40       1070.43        49.76 o                         
   0   1  11        324.31        314.35        25.29 o                         
   1   1  11       2986.93       3006.26        77.32 o                         
   2   1  11       1854.93       1903.87        66.40 o                         
   3   1  11         10.43          7.78        14.30 o                         
   4   1  11       2616.27       2717.62       100.99 o                         
   5   1  11        714.86        770.53        79.00 o                         
   6   1  11        526.80        597.50        76.15 o                         
   7   1  11          2.75         29.90        46.66 o                         
  -5   2  11        335.38        364.62        67.31 o                         
  -4   2  11       1192.04       1112.70       110.33 o                         
  -3   2  11        185.98        149.44        38.23 o                         
  -2   2  11        528.38        575.13        58.43 o                         
  -1   2  11       1103.46       1027.91        70.98 o                         
   0   2  11       5776.88       5740.61       108.20 o                         
   1   2  11       1367.91       1357.73        54.29 o                         
   2   2  11      14763.01      14790.60       234.91 o                         
   3   2  11       4012.36       4135.17       120.71 o                         
   4   2  11         70.43         94.65        23.31 o                         
   5   2  11        227.26        281.33        53.67 o                         
   6   2  11        294.20        281.41        57.57 o                         
   7   2  11        305.63        385.73       124.22 o                         
  -5   3  11        612.97        600.76        91.93 o                         
  -4   3  11         13.18         61.63        44.98 o                         
  -3   3  11         37.78         53.64        41.04 o                         
  -2   3  11          8.60         37.60        39.75 o                         
  -1   3  11        223.35        280.71        47.17 o                         
   0   3  11       6747.41       6567.15       122.90 o                         
   1   3  11         44.85         56.77        19.58 o                         
   2   3  11        479.40        402.05        52.18 o                         
   3   3  11         20.07          2.21        17.49 o                         
   4   3  11       4121.04       3921.94       165.01 o                         
   5   3  11        394.79        338.71        58.96 o                         
   6   3  11       1880.11       1957.71       132.06 o                         
   7   3  11        647.13        756.03        89.54 o                         
  -4   4  11       1886.46       2087.33       157.02 o                         
  -3   4  11        709.44        720.66        92.59 o                         
  -2   4  11         72.40         28.34        39.73 o                         
  -1   4  11         81.34        105.83        43.56 o                         
   0   4  11        431.24        507.36        57.22 o                         
   1   4  11         35.22         49.81        19.86 o                         
   2   4  11       1307.99       1315.40        89.14 o                         
   3   4  11       2062.11       2015.97       114.83 o                         
   4   4  11       1093.66       1088.50        93.16 o                         
   5   4  11        444.60        400.48       100.56 o                         
   6   4  11          5.19         28.92        43.78 o                         
   7   4  11          5.75         46.63        35.68 o                         
  -3   5  11       1005.02       1009.97       113.13 o                         
  -2   5  11         42.09         14.45        41.75 o                         
  -1   5  11        629.19        639.91        88.71 o                         
   0   5  11        107.25        162.38        75.39 o                         
   1   5  11         18.21         44.75        21.50 o                         
   2   5  11        248.04        207.51        43.12 o                         
   3   5  11       3814.53       3807.02       205.22 o                         
   4   5  11        468.12        416.70        77.92 o                         
   5   5  11        105.71         72.02        39.12 o                         
   6   5  11        686.97        884.29       102.67 o                         
  -2   6  11         97.48        112.81        51.08 o                         
  -1   6  11         30.34         -4.22        43.45 o                         
   0   6  11        166.77         63.45        42.27 o                         
   1   6  11       2557.55       2334.62       124.82 o                         
   2   6  11         63.19        113.69        41.90 o                         
   3   6  11       1063.83       1026.28       100.00 o                         
   4   6  11       1524.01       1411.19       120.68 o                         
   5   6  11        428.30        441.91        76.34 o                         
   6   6  11         12.70          5.45        38.77 o                         
  -1   7  11         76.74        102.38        52.58 o                         
   0   7  11         56.65         64.12        47.59 o                         
   1   7  11          0.64        -38.98        69.21 o                         
   2   7  11        146.24        104.15        49.48 o                         
   3   7  11        330.05        418.16        76.85 o                         
   4   7  11        273.31        279.28        62.67 o                         
  -1  -7  12          1.09         72.84        57.43 o                         
  -4  -6  12       1376.50       1281.92       108.15 o                         
  -3  -6  12         74.44        215.13       115.27 o                         
  -2  -6  12        808.95        782.01       105.62 o                         
  -1  -6  12        115.70        128.69        91.61 o                         
   0  -6  12        199.62        154.73        56.42 o                         
   1  -6  12          5.65         75.65        50.80 o                         
   2  -6  12         89.58        129.37        54.81 o                         
  -5  -5  12         10.85         99.94        43.26 o                         
  -4  -5  12        136.37        127.01        34.49 o                         
  -3  -5  12        926.88        928.02        80.47 o                         
  -2  -5  12          5.41        137.95        55.74 o                         
  -1  -5  12          4.20        -15.45        40.32 o                         
   0  -5  12       1392.60       1482.92       152.92 o                         
   1  -5  12         47.63         88.56        41.41 o                         
   2  -5  12        292.89        279.03        65.03 o                         
   3  -5  12        229.08        241.92        60.56 o                         
   4  -5  12        139.66        128.53        54.11 o                         
  -5  -4  12        258.25        218.78        59.03 o                         
  -4  -4  12        829.79       1025.43        79.69 o                         
  -3  -4  12         18.36         72.91        28.31 o                         
  -2  -4  12       1426.71       1316.61       181.19 o                         
  -1  -4  12        476.67        428.16        86.20 o                         
   0  -4  12        627.18        644.05        78.88 o                         
   1  -4  12       2516.55       2418.49       206.08 o                         
   2  -4  12        429.91        436.75        72.19 o                         
   3  -4  12         56.84         76.11        36.39 o                         
   4  -4  12         38.23        -24.66        45.63 o                         
   5  -4  12         26.99         83.19        66.77 o                         
  -6  -3  12        286.13        288.49        50.88 o                         
  -5  -3  12        673.19        556.01        63.15 o                         
  -4  -3  12        904.35        816.57        91.00 o                         
  -3  -3  12       5061.88       5024.38       164.84 o                         
  -2  -3  12       1498.53       1549.88       104.97 o                         
  -1  -3  12      11089.94      11736.46       458.63 o                         
   0  -3  12        272.67        272.40        39.55 o                         
   1  -3  12         36.57         43.30        33.09 o                         
   2  -3  12        299.39        272.27        50.86 o                         
   3  -3  12        364.37        328.53        57.09 o                         
   4  -3  12        472.82        364.36        63.39 o                         
   5  -3  12       2300.86       2271.14       251.49 o                         
  -6  -2  12        600.42        620.68       103.49 o                         
  -5  -2  12       1990.70       1859.30       111.01 o                         
  -4  -2  12        118.71        116.62        41.24 o                         
  -3  -2  12       9483.71       9257.37       199.46 o                         
  -2  -2  12         22.73         16.85        24.83 o                         
  -1  -2  12         33.62         64.55        24.03 o                         
   0  -2  12          6.56         35.42        24.79 o                         
   1  -2  12       2739.10       2756.41       133.83 o                         
   2  -2  12        350.01        349.70        51.78 o                         
   3  -2  12        289.72        321.25        45.80 o                         
   4  -2  12        664.15        593.44        51.77 o                         
   5  -2  12         61.62          9.34        30.49 o                         
   6  -2  12        423.89        397.61        68.41 o                         
  -6  -1  12         13.02         22.11        31.26 o                         
  -5  -1  12        260.06        234.13        52.61 o                         
  -4  -1  12          3.56        -31.57        31.57 o                         
  -3  -1  12       2020.82       2067.92        82.32 o                         
  -2  -1  12        348.63        355.75        35.68 o                         
  -1  -1  12       1968.30       2003.45        94.31 o                         
   0  -1  12        805.65        778.69        58.20 o                         
   1  -1  12       2450.47       2499.59        86.58 o                         
   2  -1  12       1898.35       1936.38        77.16 o                         
   3  -1  12         93.29         92.69        25.88 o                         
   4  -1  12        153.52        146.67        35.74 o                         
   5  -1  12        176.64        179.97        52.94 o                         
   6  -1  12        372.29        345.68        65.09 o                         
  -6   0  12          0.47         39.08        61.27 o                         
  -5   0  12       1225.68       1233.86        96.78 o                         
  -4   0  12          6.20        -12.66        39.38 o                         
  -3   0  12          1.88         -2.61        24.72 o                         
  -2   0  12        100.54        112.90        25.33 o                         
  -1   0  12         41.60         66.22        17.59 o                         
   0   0  12      11822.89      12438.52       152.67 o                         
   1   0  12       3967.84       3868.45        81.84 o                         
   2   0  12       1342.60       1326.63        54.91 o                         
   3   0  12       1174.40       1120.47        83.12 o                         
   4   0  12        110.55         62.18        34.07 o                         
   5   0  12       1528.97       1810.73       122.09 o                         
   6   0  12        669.71        646.42        84.02 o                         
   7   0  12         73.74         72.52        42.58 o                         
  -5   1  12         65.79         89.76        46.85 o                         
  -4   1  12        763.54        824.39        76.71 o                         
  -3   1  12         17.27         22.93        30.46 o                         
  -2   1  12      18157.27      18962.36       332.02 o                         
  -1   1  12       3098.13       3260.80       123.00 o                         
   0   1  12       4521.49       4648.67        98.98 o                         
   1   1  12       5111.54       5259.12       107.83 o                         
   2   1  12        194.49        179.25        20.79 o                         
   3   1  12        360.83        347.86        39.58 o                         
   4   1  12        111.75        111.05        27.49 o                         
   5   1  12        400.49        407.19        65.15 o                         
   6   1  12         16.46        -17.70        40.36 o                         
   7   1  12        983.54       1091.82       109.86 o                         
  -5   2  12          2.89        -45.85        45.85 o                         
  -4   2  12       1758.74       2232.76       156.45 o                         
  -3   2  12        434.74        497.42        61.05 o                         
  -2   2  12        695.60        726.29        67.49 o                         
  -1   2  12        996.17       1000.50        75.04 o                         
   0   2  12        543.03        577.09        36.45 o                         
   1   2  12       2657.39       2631.39        78.17 o                         
   2   2  12       2421.56       2450.63        94.82 o                         
   3   2  12        601.20        652.92        52.20 o                         
   4   2  12       2327.41       2234.10       127.74 o                         
   5   2  12          7.34        -29.23        32.29 o                         
   6   2  12        505.19        493.63       134.26 o                         
   7   2  12         37.95        -23.68        36.79 o                         
  -4   3  12        188.96        203.00        61.34 o                         
  -3   3  12        149.05        119.54        52.57 o                         
  -2   3  12        993.50       1158.65       108.83 o                         
  -1   3  12       1115.59       1118.33        81.43 o                         
   0   3  12         28.77        128.12        30.61 o                         
   1   3  12        736.85        678.40        43.05 o                         
   2   3  12        511.42        535.04        46.46 o                         
   3   3  12        435.49        395.15        41.02 o                         
   4   3  12       1795.25       1759.07       131.46 o                         
   5   3  12        109.44        116.08        41.44 o                         
   6   3  12        458.76        392.17        70.15 o                         
   7   3  12         51.49         35.30        38.49 o                         
  -4   4  12         93.88        102.59        55.78 o                         
  -3   4  12         51.10         80.55        52.92 o                         
  -2   4  12         14.08         34.47        38.83 o                         
  -1   4  12       3162.36       3176.18       184.77 o                         
   0   4  12        494.10        428.63        95.19 o                         
   1   4  12       4871.93       4684.59       133.74 o                         
   2   4  12       7032.90       6905.33       385.69 o                         
   3   4  12        124.77        110.25        39.18 o                         
   4   4  12        148.90        155.78        44.06 o                         
   5   4  12        695.59        761.25        81.87 o                         
   6   4  12          1.67        -44.39        44.39 o                         
  -3   5  12        212.80        275.08        70.16 o                         
  -2   5  12        160.12        226.40        64.73 o                         
  -1   5  12       3039.55       3044.55       277.93 o                         
   0   5  12       2847.14       2783.08       179.75 o                         
   1   5  12        723.67        676.58        64.84 o                         
   2   5  12        784.48        817.09        80.39 o                         
   3   5  12        407.85        450.21        64.41 o                         
   4   5  12          0.03         10.46        41.18 o                         
   5   5  12        932.97        785.35        91.62 o                         
   6   5  12         11.08         -0.54        41.36 o                         
  -2   6  12        125.35        143.50       124.35 o                         
  -1   6  12        100.14        111.22        54.28 o                         
   0   6  12          1.55         -2.47        57.41 o                         
   1   6  12          0.21        273.40        71.05 o                         
   2   6  12        565.96        512.48       122.65 o                         
   3   6  12        444.35        427.08        67.12 o                         
   4   6  12        207.05        244.98       101.66 o                         
   5   6  12         77.42        128.96        83.72 o                         
   0   7  12          0.27        -51.61        51.61 o                         
   1   7  12         94.65         74.77        92.00 o                         
   2   7  12        449.11        516.07       140.21 o                         
   3   7  12        165.89        177.49        53.73 o                         
  -2  -6  13         49.64        -29.20        50.39 o                         
  -1  -6  13        317.04        183.38        84.32 o                         
   0  -6  13        260.63        414.53        81.38 o                         
   1  -6  13         38.00         -9.03        49.40 o                         
  -4  -5  13          1.37         32.94        35.36 o                         
  -3  -5  13        450.47        419.71        56.10 o                         
  -2  -5  13        101.91        169.26        53.60 o                         
  -1  -5  13         22.90         -6.16        44.48 o                         
   0  -5  13         59.86         65.47        47.74 o                         
   1  -5  13        368.53        470.10        84.99 o                         
   2  -5  13        125.61        144.62        56.95 o                         
   3  -5  13       1071.46        989.46       114.26 o                         
  -5  -4  13       2692.32       2698.63       183.85 o                         
  -4  -4  13        545.26        513.29        61.88 o                         
  -3  -4  13       1290.83       1287.04        89.83 o                         
  -2  -4  13          5.59        -23.93        29.57 o                         
  -1  -4  13         32.03         10.61        38.78 o                         
   0  -4  13         37.39         -9.00        36.49 o                         
   1  -4  13       1810.10       1891.35       136.11 o                         
   2  -4  13        103.29         79.71        45.22 o                         
   3  -4  13       1945.09       2022.12       148.42 o                         
   4  -4  13       3955.33       3782.61       209.17 o                         
  -5  -3  13        152.19         40.41        42.89 o                         
  -4  -3  13         56.56         27.40        98.65 o                         
  -3  -3  13          0.10          7.59        25.10 o                         
  -2  -3  13         23.70         27.10        24.78 o                         
  -1  -3  13        111.80         83.11        52.32 o                         
   0  -3  13        173.34        148.33        45.89 o                         
   1  -3  13        298.40        302.49        67.93 o                         
   2  -3  13        529.39        530.82        72.14 o                         
   3  -3  13          7.62         34.28        40.01 o                         
   4  -3  13         38.75         36.73        40.25 o                         
   5  -3  13         93.50         70.90        43.88 o                         
  -5  -2  13        995.68       1042.47        87.02 o                         
  -4  -2  13        170.14         96.39        49.80 o                         
  -3  -2  13         13.23         34.50        27.90 o                         
  -2  -2  13        236.11        223.85        40.33 o                         
  -1  -2  13        198.92        229.60        36.43 o                         
   0  -2  13        612.53        518.08        50.67 o                         
   1  -2  13        125.48        105.99        35.17 o                         
   2  -2  13        228.36        285.30        50.91 o                         
   3  -2  13        865.81        819.67        71.09 o                         
   4  -2  13        118.98         83.43        30.83 o                         
   5  -2  13         48.60         11.04        71.57 o                         
  -5  -1  13         14.16         -9.75        29.42 o                         
  -4  -1  13       2694.89       2649.41       129.90 o                         
  -3  -1  13       1493.06       1427.32        89.48 o                         
  -2  -1  13       6188.61       6254.29       144.66 o                         
  -1  -1  13       1823.97       1864.40        94.95 o                         
   0  -1  13         58.92         14.70        17.15 o                         
   1  -1  13         47.65         62.29        18.32 o                         
   2  -1  13         71.18         62.84        20.76 o                         
   3  -1  13        405.30        471.82        44.54 o                         
   4  -1  13       1515.72       1563.75       139.08 o                         
   5  -1  13       3353.75       3330.22       175.63 o                         
   6  -1  13        511.87        719.70        87.82 o                         
  -5   0  13        323.07        243.56        51.30 o                         
  -4   0  13       6848.93       7348.94       223.22 o                         
  -3   0  13       2223.09       2114.75       111.85 o                         
  -2   0  13          7.85         40.60        19.00 o                         
  -1   0  13       1446.54       1424.85        68.38 o                         
   0   0  13         98.17        102.35        22.32 o                         
   1   0  13          0.99         15.80        15.39 o                         
   2   0  13        314.95        323.23        30.44 o                         
   3   0  13        256.65        202.32        33.94 o                         
   4   0  13        462.77        397.71        60.44 o                         
   5   0  13       2048.23       2035.02       133.70 o                         
   6   0  13         70.55         86.94        41.26 o                         
  -5   1  13        329.69        339.59        75.19 o                         
  -4   1  13       1044.19       1146.88        92.61 o                         
  -3   1  13        149.39        139.95        36.91 o                         
  -2   1  13        224.56        403.62        53.43 o                         
  -1   1  13       1987.43       2069.32       102.07 o                         
   0   1  13        185.43        234.11        25.91 o                         
   1   1  13        591.60        673.20        40.79 o                         
   2   1  13         64.42        109.64        23.47 o                         
   3   1  13         14.97         11.18        21.07 o                         
   4   1  13        106.74        143.98        31.87 o                         
   5   1  13        489.39        519.43        71.31 o                         
   6   1  13         14.79         78.53        45.25 o                         
  -4   2  13        718.15        731.95        99.83 o                         
  -3   2  13        422.75        475.38        60.72 o                         
  -2   2  13        598.71        646.26        67.55 o                         
  -1   2  13       4477.35       4474.22       159.32 o                         
   0   2  13        275.93        195.30        28.89 o                         
   1   2  13         60.35         54.10        19.14 o                         
   2   2  13        470.72        490.25        40.13 o                         
   3   2  13         55.69         45.74        30.53 o                         
   4   2  13       1259.30       1211.74       145.10 o                         
   5   2  13          3.83         37.05        38.06 o                         
   6   2  13        319.07        331.43        61.77 o                         
  -4   3  13        217.04        177.02        60.23 o                         
  -3   3  13       5760.79       6520.08       276.62 o                         
  -2   3  13       2606.48       2651.05       188.21 o                         
  -1   3  13       1160.51       1087.80        85.57 o                         
   0   3  13       8999.06       9035.31       405.95 o                         
   1   3  13         98.84         62.83        20.15 o                         
   2   3  13        264.68        216.71        30.80 o                         
   3   3  13        598.45        566.34        50.87 o                         
   4   3  13         40.00        -29.22        29.22 o                         
   5   3  13        123.76        167.89       109.17 o                         
   6   3  13       1681.60       1931.11       139.90 o                         
  -3   4  13        348.47        404.59        79.31 o                         
  -2   4  13       3038.12       3260.62       246.03 o                         
  -1   4  13          5.47         28.02        50.28 o                         
   0   4  13        348.15        336.30        66.79 o                         
   1   4  13          6.88         24.14        34.72 o                         
   2   4  13        501.57        544.29        55.34 o                         
   3   4  13       1174.23       1107.83       113.39 o                         
   4   4  13         24.63         38.58        33.93 o                         
   5   4  13         53.87         56.34        38.42 o                         
   6   4  13         16.77         11.17        35.78 o                         
  -2   5  13        598.84        610.32        94.28 o                         
  -1   5  13        255.84        488.32       101.74 o                         
   0   5  13          0.71        113.66        64.95 o                         
   1   5  13        685.04        711.06       109.14 o                         
   2   5  13          7.48         13.64        32.01 o                         
   3   5  13        273.49        316.64       101.03 o                         
   4   5  13        123.08         60.43        56.19 o                         
   5   5  13        258.96        142.81        47.03 o                         
  -1   6  13        119.94        121.46        59.71 o                         
   0   6  13        470.94        413.20        84.82 o                         
   1   6  13       2722.50       2756.72       190.97 o                         
   2   6  13         24.43         86.53        61.13 o                         
   3   6  13         38.55         35.73        37.02 o                         
   4   6  13        380.90        295.93        62.08 o                         
  -3  -5  14          4.53        -15.00        33.74 o                         
  -2  -5  14         13.49         -4.51        43.91 o                         
  -1  -5  14       2778.05       2704.63       177.72 o                         
   0  -5  14        407.37        248.40        65.21 o                         
   1  -5  14         67.28        129.89        78.68 o                         
   2  -5  14       1843.73       1631.74       147.64 o                         
  -4  -4  14         39.34        118.50        51.04 o                         
  -3  -4  14        555.78        575.10        90.58 o                         
  -2  -4  14        207.46        135.01        34.75 o                         
  -1  -4  14        344.72        260.55        81.16 o                         
   0  -4  14        589.70        577.08        80.13 o                         
   1  -4  14        798.18        923.96       100.30 o                         
   2  -4  14       1143.78       1347.06       123.98 o                         
   3  -4  14        139.36         90.83        50.08 o                         
  -4  -3  14        654.53        665.00        90.48 o                         
  -3  -3  14         90.86        107.66        52.88 o                         
  -2  -3  14        117.56        128.08        34.65 o                         
  -1  -3  14        663.31        632.52        75.20 o                         
   0  -3  14       2037.77       2051.81       147.09 o                         
   1  -3  14       1911.44       1998.47       133.46 o                         
   2  -3  14        134.55        142.83        46.29 o                         
   3  -3  14        205.80        154.60        54.56 o                         
   4  -3  14        294.88        230.50        56.35 o                         
  -5  -2  14        168.59        118.25        49.12 o                         
  -4  -2  14          6.74          5.13        36.47 o                         
  -3  -2  14        684.28        548.10        81.45 o                         
  -2  -2  14        546.46        537.94        59.44 o                         
  -1  -2  14        834.91        868.21        94.46 o                         
   0  -2  14       1590.29       1733.50        81.04 o                         
   1  -2  14        249.64        206.87        49.99 o                         
   2  -2  14       1076.90       1254.38       102.96 o                         
   3  -2  14       9593.98       9477.14       233.79 o                         
   4  -2  14          2.38         25.01        49.00 o                         
   5  -2  14        608.53        458.63        73.38 o                         
  -5  -1  14        953.49        837.59        84.07 o                         
  -4  -1  14        110.74        140.49        39.88 o                         
  -3  -1  14        221.18        180.60        49.79 o                         
  -2  -1  14       1046.06       1123.73        79.20 o                         
  -1  -1  14        479.09        456.45        51.34 o                         
   0  -1  14        339.49        366.49        34.02 o                         
   1  -1  14       2623.19       2816.33        96.53 o                         
   2  -1  14          1.78        -15.10        18.84 o                         
   3  -1  14          1.55         69.52        26.63 o                         
   4  -1  14       1725.96       1834.36       127.82 o                         
   5  -1  14        111.12        138.41        48.87 o                         
  -5   0  14        247.04        356.66        59.17 o                         
  -4   0  14        478.82        467.52        64.43 o                         
  -3   0  14        120.91        117.65        43.62 o                         
  -2   0  14        101.50        151.61        34.27 o                         
  -1   0  14         98.83         58.82        26.23 o                         
   0   0  14        340.46        336.83        31.58 o                         
   1   0  14        641.61        725.27        41.63 o                         
   2   0  14       3615.93       3867.06       113.49 o                         
   3   0  14       1265.53       1258.23        78.74 o                         
   4   0  14        138.17        158.11        34.31 o                         
   5   0  14         99.69        129.34        61.00 o                         
   6   0  14        309.29        244.82        58.49 o                         
  -4   1  14        796.13        626.91        74.16 o                         
  -3   1  14        890.83        977.66        91.77 o                         
  -2   1  14        965.62        856.43        74.22 o                         
  -1   1  14        334.02        313.01        46.48 o                         
   0   1  14       1165.71       1286.23       142.40 o                         
   1   1  14         91.42         98.70        24.28 o                         
   2   1  14        416.00        322.31        35.81 o                         
   3   1  14         21.98         27.51        21.26 o                         
   4   1  14       4168.69       4197.91       185.87 o                         
   5   1  14        293.64        370.64        66.07 o                         
   6   1  14       1991.54       2274.03       155.97 o                         
  -4   2  14       1843.48       1963.95       159.85 o                         
  -3   2  14          2.81         -3.76        31.71 o                         
  -2   2  14        967.82       1010.86        85.14 o                         
  -1   2  14        252.88        312.52        48.62 o                         
   0   2  14        114.22         98.52        34.20 o                         
   1   2  14         36.56         60.84        19.41 o                         
   2   2  14       1498.72       1493.27        85.87 o                         
   3   2  14        848.20        925.29        67.03 o                         
   4   2  14       2063.30       2089.69       133.25 o                         
   5   2  14       1043.96       1008.71        99.04 o                         
   6   2  14        442.74        402.18        71.76 o                         
  -3   3  14        196.41        239.48        61.85 o                         
  -2   3  14        256.52        262.42        64.34 o                         
  -1   3  14        184.71        252.21        49.41 o                         
   0   3  14         55.26         42.59        31.98 o                         
   1   3  14          9.71         11.99        20.35 o                         
   2   3  14         30.83         48.58        20.85 o                         
   3   3  14       1073.34        953.89        87.99 o                         
   4   3  14        123.72        126.10        46.92 o                         
   5   3  14          0.98          7.88        33.50 o                         
   6   3  14        791.63       1139.63       171.12 o                         
  -2   4  14          0.27        -33.54        43.60 o                         
  -1   4  14        203.96        134.94        54.11 o                         
   0   4  14        422.73        359.14        93.92 o                         
   1   4  14        341.21        249.79        64.50 o                         
   2   4  14        123.36         69.98        26.21 o                         
   3   4  14        559.47        477.31        64.89 o                         
   4   4  14       1302.26       1256.79       107.94 o                         
   5   4  14        344.02        241.26        51.20 o                         
  -1   5  14       1083.69       1181.72       136.29 o                         
   0   5  14        317.97        302.17        72.15 o                         
   1   5  14         14.66         -0.76        50.52 o                         
   2   5  14          9.84        -67.00        67.00 o                         
   3   5  14        215.76        120.62        89.35 o                         
   4   5  14         19.63         -8.44        65.26 o                         
   1   6  14          0.81         16.78        45.05 o                         
   2   6  14        137.24        186.25        92.49 o                         
   3   6  14         44.19         50.44        37.02 o                         
  -1  -5  15       1575.65       1783.04       246.54 o                         
   0  -5  15        596.09        698.95        98.06 o                         
  -3  -4  15       1171.21        937.04        83.99 o                         
  -2  -4  15        468.95        411.80        59.15 o                         
  -1  -4  15        406.91        413.13        56.31 o                         
   0  -4  15        112.93        129.89        71.42 o                         
   1  -4  15       1520.27       1538.48       132.94 o                         
   2  -4  15         16.38          5.95        74.05 o                         
  -3  -3  15         14.89        -11.83        35.48 o                         
  -2  -3  15       1313.92       1298.53        89.90 o                         
  -1  -3  15       1065.13        942.74        77.38 o                         
   0  -3  15        267.71        362.13       102.01 o                         
   1  -3  15       2411.83       2359.54       309.38 o                         
   2  -3  15       1433.45       1343.03       116.19 o                         
   3  -3  15          6.34         -0.56        69.37 o                         
  -4  -2  15        375.81        259.77        68.43 o                         
  -3  -2  15         28.49         58.58        45.63 o                         
  -2  -2  15         10.57         90.63        37.30 o                         
  -1  -2  15        395.74        376.18        44.59 o                         
   0  -2  15       2571.11       2615.67       104.31 o                         
   1  -2  15       1244.01       1213.54        82.62 o                         
   2  -2  15        417.81        367.29        57.92 o                         
   3  -2  15        672.14        614.61        78.73 o                         
   4  -2  15         14.29         36.80        39.11 o                         
  -4  -1  15         56.52        125.01        53.72 o                         
  -3  -1  15         23.64         -8.82        44.60 o                         
  -2  -1  15       2399.49       2543.18       123.10 o                         
  -1  -1  15       3461.33       3497.70       141.79 o                         
   0  -1  15       2359.07       2383.42        85.72 o                         
   1  -1  15       2118.08       2118.95        80.58 o                         
   2  -1  15         15.75          2.96        19.22 o                         
   3  -1  15          1.99          9.48        21.89 o                         
   4  -1  15        908.48        946.53        97.28 o                         
   5  -1  15          8.21        -15.10        34.91 o                         
  -4   0  15          0.99         49.11        34.92 o                         
  -3   0  15        660.77        767.68       105.58 o                         
  -2   0  15       1245.62       1393.69       216.30 o                         
  -1   0  15         29.00         56.09        29.25 o                         
   0   0  15        177.70        209.32        42.24 o                         
   1   0  15        133.56        152.79        25.39 o                         
   2   0  15       6317.33       6441.00       153.81 o                         
   3   0  15        104.65         58.39        37.91 o                         
   4   0  15       1092.69       1068.38        97.57 o                         
   5   0  15        912.85        987.82       102.80 o                         
  -4   1  15          1.05          8.80        42.25 o                         
  -3   1  15        361.57        318.07        49.97 o                         
  -2   1  15        541.11        571.74        84.37 o                         
  -1   1  15        127.26         72.28        52.55 o                         
   0   1  15       2247.76       2262.40       151.40 o                         
   1   1  15          0.71        -10.09        19.18 o                         
   2   1  15        169.79        204.51        35.84 o                         
   3   1  15       2821.08       2944.30       123.21 o                         
   4   1  15        224.68        218.32        50.25 o                         
   5   1  15         14.87        -40.48        40.48 o                         
  -3   2  15         30.50         23.57        36.22 o                         
  -2   2  15        202.15        125.46        42.84 o                         
  -1   2  15         77.40         49.50        46.62 o                         
   0   2  15       1225.06       1219.83        87.04 o                         
   1   2  15       3978.21       3913.86       196.43 o                         
   2   2  15       3050.51       3369.78       127.70 o                         
   3   2  15        150.48        163.57        33.83 o                         
   4   2  15       1094.92       1031.88        96.73 o                         
   5   2  15         13.97        -11.87        52.61 o                         
  -2   3  15        387.28        451.36        80.70 o                         
  -1   3  15       2051.81       2101.44       123.56 o                         
   0   3  15        893.79        877.14        80.95 o                         
   1   3  15         45.62         30.84        30.72 o                         
   2   3  15       1699.75       1807.60        83.02 o                         
   3   3  15        699.96        626.42        72.85 o                         
   4   3  15          3.29        -31.86        34.76 o                         
   5   3  15        560.31        597.62        82.32 o                         
  -1   4  15        132.61         53.74        64.79 o                         
   0   4  15        162.44        165.08        98.15 o                         
   1   4  15        702.67        707.10        95.45 o                         
   2   4  15        351.84        252.25        82.21 o                         
   3   4  15       1191.89       1159.62        85.60 o                         
   4   4  15        881.46        794.78        89.67 o                         
   0   5  15         65.44         75.65        65.55 o                         
   1   5  15         78.90        131.14        65.64 o                         
   2   5  15        603.93        366.01       101.46 o                         
   3   5  15         33.88         26.91        43.47 o                         
  -1  -4  16         61.57         22.26        62.19 o                         
   0  -4  16        827.57        786.32       100.27 o                         
  -2  -3  16       2516.65       2497.67       163.47 o                         
  -1  -3  16       1247.57       1240.36       101.86 o                         
   0  -3  16          0.45         19.52        28.70 o                         
   1  -3  16        432.90        616.90        81.66 o                         
   2  -3  16        189.42        190.45        58.53 o                         
  -3  -2  16       1707.06       1654.88       147.47 o                         
  -2  -2  16        106.59         33.38        30.24 o                         
  -1  -2  16       1000.47        987.65        78.81 o                         
   0  -2  16        784.43        794.66        78.75 o                         
   1  -2  16        249.42        221.26        33.84 o                         
   2  -2  16         35.10         52.22        22.97 o                         
   3  -2  16        123.08        101.49        40.95 o                         
  -3  -1  16          0.76         20.88        42.39 o                         
  -2  -1  16        355.81        393.02        80.58 o                         
  -1  -1  16        379.74        410.32        69.47 o                         
   0  -1  16        569.82        583.99        53.71 o                         
   1  -1  16       2983.98       2951.34       108.93 o                         
   2  -1  16        767.79        732.60        56.99 o                         
   3  -1  16         72.54         27.61        24.99 o                         
   4  -1  16        289.63        347.56        96.85 o                         
  -3   0  16        360.93        399.25        85.66 o                         
  -2   0  16         18.43         86.37        53.94 o                         
  -1   0  16       1917.43       1973.18       150.35 o                         
   0   0  16        215.05        137.19        46.86 o                         
   1   0  16          7.89         36.29        20.06 o                         
   2   0  16       3682.84       3820.67       224.73 o                         
   3   0  16        355.77        322.54        56.24 o                         
   4   0  16        330.87        404.46        66.11 o                         
  -3   1  16       1999.92       2406.21       189.10 o                         
  -2   1  16       2402.29       2540.92       184.01 o                         
  -1   1  16        780.71        772.43       101.03 o                         
   0   1  16       6965.91       6909.93       276.23 o                         
   1   1  16          1.62         -7.76        41.18 o                         
   2   1  16         38.45         43.25        25.12 o                         
   3   1  16        239.35        245.05        39.63 o                         
   4   1  16          9.51        -39.07        62.63 o                         
  -2   2  16       2285.10       2197.10       130.86 o                         
  -1   2  16          3.60          3.33        55.51 o                         
   0   2  16         15.43        -21.81        43.25 o                         
   1   2  16        375.29        402.38        73.03 o                         
   2   2  16        394.14        421.50        49.82 o                         
   3   2  16       1040.65       1012.41        96.03 o                         
   4   2  16        203.09        173.48        49.32 o                         
  -1   3  16         93.72         86.34        39.82 o                         
   0   3  16          0.26        -25.01        31.21 o                         
   1   3  16        632.25        814.70       103.45 o                         
   2   3  16        781.03        843.74       122.00 o                         
   3   3  16        263.16        268.22        60.09 o                         
   4   3  16         65.39         43.70        44.96 o                         
   0   4  16        870.96        874.63       110.25 o                         
   1   4  16       2363.65       2463.80       211.03 o                         
   3   4  16        442.38        444.34        66.84 o                         
  -1  -2  17        209.94        180.34        41.39 o                         
   0  -2  17         29.06         13.69        32.97 o                         
   1  -2  17         22.48         21.11        22.87 o                         
   2  -2  17         19.95          8.99        22.91 o                         
  -2  -1  17       1089.45       1088.61       121.12 o                         
  -1  -1  17          0.05         -1.55        24.46 o                         
   0  -1  17        384.19        342.23        43.64 o                         
   1  -1  17        322.47        311.01        49.27 o                         
   2  -1  17        296.88        303.73        47.13 o                         
   3  -1  17         31.21        103.65        32.18 o                         
  -2   0  17       1828.65       1847.55       455.14 o                         
  -1   0  17         31.39         16.90        42.13 o                         
   0   0  17         43.26        154.07        81.17 o                         
   1   0  17        283.76        349.69        51.67 o                         
   2   0  17          8.00         14.89        29.53 o                         
   3   0  17          2.55        -27.74        27.74 o                         
  -1   1  17        131.59        126.16        57.95 o                         
   0   1  17        292.78        336.65       124.41 o                         
   1   1  17        217.69        234.53       146.19 o                         
   2   1  17        122.34         76.65        59.84 o                         
   3   1  17         49.33         23.54        25.21 o                         
  -1   2  17          8.07         74.74        52.96 o                         
   0   2  17         99.37         45.48        45.64 o                         
   1   2  17        673.73        683.06        91.59 o                         
   2   2  17        212.52        267.34        81.55 o                         
   3   2  17        239.17        260.12        56.59 o                         
   1   3  17         55.45         36.61        40.47 o                         
   2   3  17        145.30        160.37        68.44 o                         
                                                                                
