# Supplementary material for: Isolation and crystal and mol­ecular structures of [(C5H2Br3)2Fe], [(C5HBr4)2Fe] and [(C5Br5)(C5Br4HgBr)Fe]
Source: Acta Crystallogr C Struct Chem. 2022 Oct 13;78(Pt 11):578–90. doi: 10.1107/S205322962200955X (PMC9635591; doi:10.1107/S205322962200955X)
Supplement: Supplementary file 3 [file c-78-00578-compd_5sup3.hkl]

data_compd_5                                                                    
_shelx_title ' shelxt_a.res in P-1'                                             
_shelx_refln_list_code          4                                               
_shelx_F_calc_maximum      193.37                                               
_exptl_crystal_F_000       368.00                                               
_reflns_d_resolution_high  0.6010                                               
                                                                                
loop_                                                                           
 _space_group_symop_operation_xyz                                               
 'x, y, z'                                                                      
 '-x, -y, -z'                                                                   
                                                                                
_cell_length_a     6.9395                                                       
_cell_length_b     7.0548                                                       
_cell_length_c     8.9271                                                       
_cell_angle_alpha  67.577                                                       
_cell_angle_beta   76.160                                                       
_cell_angle_gamma  86.461                                                       
                                                                                
_shelx_F_squared_multiplier     1.000                                           
                                                                                
loop_                                                                           
 _refln_index_h                                                                 
 _refln_index_k                                                                 
 _refln_index_l                                                                 
 _refln_F_squared_calc                                                          
 _refln_F_squared_meas                                                          
 _refln_F_squared_sigma                                                         
 _refln_observed_status                                                         
   1   0   0        296.95        229.00         5.43 o                         
   3   0   0       1366.68       1379.88        20.27 o                         
   4   0   0      37247.66      34850.73       408.12 o                         
   5   0   0         60.91        191.52         9.63 o                         
   6   0   0       9710.65       9225.19       118.47 o                         
   7   0   0        817.04        911.82        21.62 o                         
   8   0   0       4960.52       4994.08        68.02 o                         
   9   0   0         47.75         77.78        12.37 o                         
  10   0   0        644.05        675.71        32.91 o                         
  11   0   0        178.11        202.79        24.98 o                         
 -11   1   0        120.31        205.30        45.86 o                         
 -10   1   0        208.99        225.13        33.98 o                         
  -9   1   0        761.31        872.88        32.94 o                         
  -8   1   0        314.88        281.12        22.67 o                         
  -7   1   0        176.09        191.80        20.28 o                         
  -6   1   0        480.09        496.32        21.42 o                         
  -5   1   0       1123.14       1150.70        25.59 o                         
  -4   1   0        498.32        501.90        15.25 o                         
  -3   1   0        195.99        240.88         8.95 o                         
  -2   1   0        253.91        303.89        12.62 o                         
  -1   1   0         14.53         13.35         1.83 o                         
   0   1   0       1401.38        966.60        13.69 o                         
   1   1   0       3849.36       4265.66        53.48 o                         
   2   1   0        439.11        419.99        15.09 o                         
   3   1   0       1191.75       1169.62        18.73 o                         
   4   1   0        480.30        486.86        15.81 o                         
   5   1   0       2997.17       3015.61        48.42 o                         
   6   1   0        412.19        435.72        20.73 o                         
   7   1   0        719.72        731.87        26.77 o                         
   8   1   0        126.79        159.07        23.60 o                         
   9   1   0        880.20       1059.12        35.95 o                         
  10   1   0        105.91        217.13        40.29 o                         
  11   1   0        105.31        145.69        29.77 o                         
 -11   2   0        204.90        202.17        25.65 o                         
 -10   2   0          7.36          8.38        16.10 o                         
  -9   2   0       1048.92       1093.25        79.81 o                         
  -8   2   0         97.66        108.22        13.46 o                         
  -7   2   0        432.22        445.53        18.45 o                         
  -6   2   0         58.21         66.25         8.94 o                         
  -5   2   0       1305.69       1346.72        23.84 o                         
  -4   2   0        258.03        252.81         9.02 o                         
  -3   2   0         69.59         82.44         5.22 o                         
  -2   2   0        202.40        217.87         6.15 o                         
  -1   2   0          5.87          4.05         1.65 o                         
   0   2   0        702.73        728.29        12.68 o                         
   1   2   0       4654.25       4762.65        45.06 o                         
   2   2   0         56.96         83.38         3.92 o                         
   3   2   0       1848.18       1811.06        25.04 o                         
   4   2   0        616.26        606.50        12.60 o                         
   5   2   0       4269.46       4241.00        51.68 o                         
   6   2   0          3.82         10.04         6.93 o                         
   7   2   0       1165.01       1179.65        26.15 o                         
   8   2   0        274.52        281.60        16.55 o                         
   9   2   0       1165.54       1270.37        32.80 o                         
  10   2   0          4.69        -13.16        15.82 o                         
 -10   3   0         20.45         44.52        17.73 o                         
  -9   3   0          5.38         34.80        13.72 o                         
  -8   3   0        635.14        635.54        23.46 o                         
  -7   3   0        203.72        208.40        14.06 o                         
  -6   3   0        378.96        387.98        15.57 o                         
  -5   3   0          0.18          5.68         5.99 o                         
  -4   3   0       2560.98       2447.19        34.25 o                         
  -3   3   0       1047.84       1048.71        17.44 o                         
  -2   3   0        656.57        549.08        10.51 o                         
  -1   3   0        108.56        120.66         4.12 o                         
   0   3   0       2722.05       2539.81        37.02 o                         
   1   3   0       2420.42       2469.63        27.43 o                         
   2   3   0         40.09         28.50         2.88 o                         
   3   3   0        326.31        343.63         8.51 o                         
   4   3   0        389.57        373.99        10.36 o                         
   5   3   0       1432.13       1447.21        23.82 o                         
   6   3   0        123.03        152.04        10.54 o                         
   7   3   0        191.23        200.91        12.97 o                         
   8   3   0          0.36         19.16        10.25 o                         
   9   3   0        418.18        447.79        25.29 o                         
  10   3   0        160.73        149.63        16.76 o                         
 -10   4   0        426.01        465.32        28.23 o                         
  -9   4   0        378.21        372.26        22.14 o                         
  -8   4   0       2384.14       2454.04        44.32 o                         
  -7   4   0        279.37        318.20        17.06 o                         
  -6   4   0       2707.51       2715.48        42.09 o                         
  -5   4   0       2310.32       2299.05        35.52 o                         
  -4   4   0       7387.16       7278.28        86.50 o                         
  -3   4   0       1603.90       1581.32        24.14 o                         
  -2   4   0       3985.92       3872.26        46.96 o                         
  -1   4   0       5904.72       5966.38        77.54 o                         
   0   4   0       5894.58       5837.03        79.50 o                         
   1   4   0       2289.51       2322.99        36.90 o                         
   2   4   0        516.47        491.53         8.75 o                         
   3   4   0       4012.92       4051.78        42.83 o                         
   4   4   0        432.89        421.85        10.67 o                         
   5   4   0        740.60        748.87        15.68 o                         
   6   4   0        231.42        255.08        11.98 o                         
   7   4   0        854.08        834.54        20.63 o                         
   8   4   0         75.67         74.36        10.12 o                         
   9   4   0         43.00         28.70        11.46 o                         
  10   4   0        385.74        365.72        21.80 o                         
 -10   5   0        192.36        128.82        23.66 o                         
  -9   5   0        112.53        120.06        17.73 o                         
  -8   5   0         14.11         24.81        12.37 o                         
  -7   5   0       1693.51       1680.70        33.76 o                         
  -6   5   0        247.78        275.39        14.86 o                         
  -5   5   0       2534.31       2458.44        38.22 o                         
  -4   5   0         62.15         74.20         7.81 o                         
  -3   5   0       9442.76       9083.83       104.63 o                         
  -2   5   0         23.86         31.49         4.54 o                         
  -1   5   0       8862.99       8728.95       135.85 o                         
   0   5   0        785.63        783.48        22.45 o                         
   1   5   0      14801.81      14441.98       187.00 o                         
   2   5   0         96.05        124.49         5.59 o                         
   3   5   0       7308.04       7188.71        71.71 o                         
   4   5   0        922.62        924.04        16.31 o                         
   5   5   0       6496.97       6540.24        69.37 o                         
   6   5   0        102.87        126.68         8.92 o                         
   7   5   0       1759.45       1803.93        28.72 o                         
   8   5   0        308.02        295.13        16.58 o                         
   9   5   0       1130.75       1166.59        31.30 o                         
  -9   6   0        390.68        350.39        77.09 o                         
  -8   6   0         96.55         88.33        17.26 o                         
  -7   6   0          8.62         -1.59        10.19 o                         
  -6   6   0          3.51         -2.43         8.36 o                         
  -5   6   0        101.74        101.23        12.31 o                         
  -4   6   0        237.35        230.14        13.75 o                         
  -3   6   0        322.46        315.19        13.06 o                         
  -2   6   0          2.46          1.49         7.74 o                         
  -1   6   0         87.70         85.06        11.27 o                         
   0   6   0        389.69        418.79        19.47 o                         
   1   6   0       1312.54       1296.65        28.93 o                         
   2   6   0          0.03         20.31         7.85 o                         
   3   6   0        305.81        303.07        16.77 o                         
   4   6   0        256.97        289.75        17.29 o                         
   5   6   0        810.12        813.44        20.44 o                         
   6   6   0          0.26         -8.73        10.49 o                         
   7   6   0         81.75        -48.97        50.09 o                         
   8   6   0         77.73         58.57        18.13 o                         
   9   6   0        162.04        175.55        21.91 o                         
  -8   7   0       1159.33       1072.14        72.16 o                         
  -7   7   0          6.81         35.25        38.44 o                         
  -6   7   0        687.89        752.81        43.17 o                         
  -5   7   0        233.49        227.93        44.68 o                         
  -4   7   0       1621.52       1600.74       100.18 o                         
  -3   7   0          4.35        -51.53        51.53 o                         
  -2   7   0        272.58        220.33        56.95 o                         
  -1   7   0        255.06        279.51        58.42 o                         
   0   7   0        464.94        495.60        61.26 o                         
   1   7   0         41.55         33.72        44.77 o                         
   2   7   0        326.48        327.71        53.68 o                         
   3   7   0         62.50         39.77        30.90 o                         
   4   7   0        164.86        175.61        33.84 o                         
   5   7   0        131.83        170.89        32.70 o                         
   6   7   0        656.72        642.17        42.82 o                         
   7   7   0          6.81         -4.61        47.87 o                         
   8   7   0        165.00        114.68        52.15 o                         
  -7   8   0         40.24         11.41        35.73 o                         
  -6   8   0        106.32        115.86        41.10 o                         
  -5   8   0        177.75        129.84        37.25 o                         
  -4   8   0         28.92          5.24        34.48 o                         
  -3   8   0         80.46        129.65        42.32 o                         
  -2   8   0        508.19        496.62        72.13 o                         
  -1   8   0        115.19         99.99        39.97 o                         
   0   8   0        161.54        178.83        40.74 o                         
   1   8   0        123.53        128.77        40.08 o                         
   2   8   0       1011.86       1027.42        76.51 o                         
   3   8   0         13.87         66.79        58.76 o                         
   4   8   0        357.01        471.16        75.42 o                         
   5   8   0        117.03        254.74        50.58 o                         
   6   8   0        700.50        688.85        89.47 o                         
   7   8   0          3.21        -40.33        79.25 o                         
  -6   9   0        318.50        362.09        51.29 o                         
  -5   9   0       1238.97       1228.88        56.39 o                         
  -4   9   0       1505.63       1471.23        64.97 o                         
  -3   9   0       2373.32       2466.87       112.90 o                         
  -2   9   0       1125.86       1312.20        87.01 o                         
  -1   9   0        946.76        983.00        38.48 o                         
   0   9   0       2339.06       2494.60        61.52 o                         
   1   9   0       1232.50       1329.66        44.02 o                         
   2   9   0       1067.95       1058.93        39.77 o                         
   3   9   0        153.84        172.84        20.99 o                         
   4   9   0       1283.80       1331.53        46.32 o                         
   5   9   0        156.64        183.87        20.43 o                         
  -4  10   0         79.85         80.72        21.86 o                         
  -3  10   0         76.67         43.95        20.40 o                         
  -2  10   0        480.03        445.48        32.16 o                         
  -1  10   0          1.90          5.98        17.01 o                         
   0  10   0        146.47        171.07        22.79 o                         
   1  10   0        162.55        171.60        22.64 o                         
   2  10   0        469.65        525.51        33.70 o                         
   3  10   0          4.40        -10.32        15.94 o                         
   4  10   0         92.15         36.72        35.06 o                         
  -2 -10   1        249.56        256.05        26.33 o                         
  -1 -10   1          1.46         -7.60        16.83 o                         
   0 -10   1         89.37         91.86        20.65 o                         
   1 -10   1         70.23         61.25        19.18 o                         
   2 -10   1        487.52        575.88        36.47 o                         
   3 -10   1          8.36         43.95        20.72 o                         
  -5  -9   1        110.93        148.11        27.70 o                         
  -4  -9   1         34.72         41.47        17.03 o                         
  -3  -9   1        529.37        551.03        34.27 o                         
  -2  -9   1        211.58        265.39        25.42 o                         
  -1  -9   1        121.27        137.10        20.71 o                         
   0  -9   1          1.15         16.79        15.34 o                         
   1  -9   1        326.59        338.14        27.74 o                         
   2  -9   1         43.33         68.03        78.73 o                         
   3  -9   1        102.11         61.80        49.97 o                         
   4  -9   1        139.91         57.20        71.86 o                         
   5  -9   1         12.86        -68.35        68.35 o                         
   6  -9   1          8.08        314.64       104.68 o                         
  -6  -8   1        279.69        167.24        85.34 o                         
  -5  -8   1        390.13        726.03        91.53 o                         
  -4  -8   1        341.87        492.52        53.02 o                         
  -3  -8   1       1193.92       1247.88        92.95 o                         
  -2  -8   1        581.74        614.84        65.56 o                         
  -1  -8   1        559.37        614.69        30.27 o                         
   0  -8   1        323.17        339.94        45.24 o                         
   1  -8   1       1387.42       1535.37        64.83 o                         
   2  -8   1        331.14        388.30        75.52 o                         
   3  -8   1        514.27        532.35        48.86 o                         
   4  -8   1         46.85         32.64        34.15 o                         
   5  -8   1        619.67        679.54        45.08 o                         
   6  -8   1         44.84         55.76        41.03 o                         
   7  -8   1        113.19        244.61        63.10 o                         
  -7  -7   1        340.38        199.46        54.50 o                         
  -6  -7   1        524.55        500.55        55.27 o                         
  -5  -7   1       1772.70       1863.98        57.89 o                         
  -4  -7   1        690.76        732.56        45.02 o                         
  -3  -7   1       1614.53       1649.15        60.67 o                         
  -2  -7   1       3572.48       3602.45        75.48 o                         
  -1  -7   1       3978.15       4109.35       152.36 o                         
   0  -7   1       3325.23       3558.70       139.28 o                         
   1  -7   1       2185.54       2323.43       110.27 o                         
   2  -7   1       6576.55       6402.30       218.94 o                         
   3  -7   1       2971.88       2958.37       132.63 o                         
   4  -7   1       3461.94       3369.99       148.61 o                         
   5  -7   1        795.38        833.29        52.82 o                         
   6  -7   1       3595.85       3607.94        81.68 o                         
   7  -7   1        741.96        717.35        47.95 o                         
   8  -7   1        978.15       1107.08        74.11 o                         
  -8  -6   1         13.05         -1.74        17.31 o                         
  -7  -6   1        620.03        529.33        30.88 o                         
  -6  -6   1         53.38         54.41        12.12 o                         
  -5  -6   1        322.71        323.29        18.31 o                         
  -4  -6   1         56.08         62.90        12.43 o                         
  -3  -6   1       1199.71       1218.71        30.59 o                         
  -2  -6   1         42.59         42.71         9.64 o                         
  -1  -6   1        182.55        234.25        15.19 o                         
   0  -6   1        242.66        283.42        16.07 o                         
   1  -6   1        604.33        599.77        23.58 o                         
   2  -6   1          0.25          5.96         9.03 o                         
   3  -6   1         11.79         15.27        10.11 o                         
   4  -6   1        371.25        343.96        15.81 o                         
   5  -6   1         40.05         39.43         8.37 o                         
   6  -6   1         29.92        113.68        58.35 o                         
   7  -6   1        123.07        114.33        13.50 o                         
   8  -6   1        234.60        203.48        19.72 o                         
   9  -6   1          0.34         43.02        17.51 o                         
  -9  -5   1         44.50         51.93        14.41 o                         
  -8  -5   1          2.63         -8.17        12.45 o                         
  -7  -5   1        423.30        388.78        19.87 o                         
  -6  -5   1        101.20         98.94        10.02 o                         
  -5  -5   1         50.00         54.60         8.47 o                         
  -4  -5   1         70.40         82.64         7.92 o                         
  -3  -5   1        309.94        314.59        10.54 o                         
  -2  -5   1         34.15         45.50         4.35 o                         
  -1  -5   1        291.01        289.73        13.60 o                         
   0  -5   1        473.56        459.75        16.09 o                         
   1  -5   1        124.56        127.73        11.49 o                         
   2  -5   1          6.18          5.33         3.54 o                         
   3  -5   1       2118.18       1991.95        29.21 o                         
   4  -5   1        548.87        549.19        15.12 o                         
   5  -5   1        984.91       1007.22        22.24 o                         
   6  -5   1         12.99         15.55         8.66 o                         
   7  -5   1       1897.10       1908.82        36.38 o                         
   8  -5   1        202.10        216.71        16.94 o                         
   9  -5   1        527.76        521.06        28.27 o                         
  10  -5   1          0.06         -6.71        16.67 o                         
  -9  -4   1         87.57         80.99        14.61 o                         
  -8  -4   1          7.54         -5.26        11.31 o                         
  -7  -4   1          0.23         -5.94         8.70 o                         
  -6  -4   1        532.67        543.35        16.02 o                         
  -5  -4   1        355.78        371.73        13.21 o                         
  -4  -4   1        165.89        165.16         8.22 o                         
  -3  -4   1          8.30         10.26         4.30 o                         
  -2  -4   1       1517.14       1524.57        21.66 o                         
  -1  -4   1        969.13        997.01        21.19 o                         
   0  -4   1         98.76        116.03         8.32 o                         
   1  -4   1         35.74         43.42         7.13 o                         
   2  -4   1        709.02        662.34        12.24 o                         
   3  -4   1        938.25        886.33        16.30 o                         
   4  -4   1         95.09         95.98         7.73 o                         
   5  -4   1         37.41         42.94         7.35 o                         
   6  -4   1          0.21          0.61         7.83 o                         
   7  -4   1        421.93        399.20        17.65 o                         
   8  -4   1        377.22        423.69        20.96 o                         
   9  -4   1         17.09         39.13        15.55 o                         
  10  -4   1         62.90         54.59        20.51 o                         
 -10  -3   1        847.25        877.16        34.72 o                         
  -9  -3   1        256.14        271.49        18.87 o                         
  -8  -3   1       1494.85       1564.26        34.01 o                         
  -7  -3   1         71.08         70.57         9.47 o                         
  -6  -3   1       6663.10       6600.28        72.15 o                         
  -5  -3   1        854.67        879.94        16.99 o                         
  -4  -3   1       9040.80       9078.18        96.06 o                         
  -3  -3   1         60.16         78.43         5.38 o                         
  -2  -3   1      22613.12      22241.95       241.85 o                         
  -1  -3   1       1062.93       1135.51        15.77 o                         
   0  -3   1      17349.66      17335.31       217.33 o                         
   1  -3   1         71.38         86.50         4.26 o                         
   2  -3   1      20685.03      20255.54       248.23 o                         
   3  -3   1        101.44        114.80         7.24 o                         
   4  -3   1       6371.23       6397.47        76.19 o                         
   5  -3   1        486.70        501.40        14.71 o                         
   6  -3   1       4330.56       4380.79        58.91 o                         
   7  -3   1         25.90         26.48         9.93 o                         
   8  -3   1        474.21        475.53        21.64 o                         
   9  -3   1        301.27        316.23        22.54 o                         
  10  -3   1        276.06        267.11        22.90 o                         
 -10  -2   1         26.86         24.61        16.81 o                         
  -9  -2   1         46.41         61.28        15.96 o                         
  -8  -2   1        651.06        696.07        26.42 o                         
  -7  -2   1        201.48        225.33        13.84 o                         
  -6  -2   1        520.99        496.91        15.97 o                         
  -5  -2   1        423.22        424.42        13.13 o                         
  -4  -2   1       3520.86       3586.93        46.84 o                         
  -3  -2   1        617.91        626.74        12.71 o                         
  -2  -2   1       2007.13       2094.50        24.85 o                         
  -1  -2   1       9353.80       9182.27       101.39 o                         
   0  -2   1       7550.60       7918.94        88.10 o                         
   1  -2   1       8028.57       8074.59        90.01 o                         
   2  -2   1       1840.87       1960.68        28.73 o                         
   3  -2   1      14998.85      15275.51       189.38 o                         
   4  -2   1       3349.58       3415.21        49.73 o                         
   5  -2   1       5993.25       6045.22        73.76 o                         
   6  -2   1        357.00        394.38        15.07 o                         
   7  -2   1       5503.37       5654.10        74.51 o                         
   8  -2   1        588.10        630.00        22.16 o                         
   9  -2   1       1811.46       1856.88        91.85 o                         
  10  -2   1         35.74         30.75        60.66 o                         
  11  -2   1        854.88        839.66        34.91 o                         
 -10  -1   1        211.61        284.09        38.44 o                         
  -9  -1   1         17.38          4.08        29.78 o                         
  -8  -1   1        139.65        134.85        22.83 o                         
  -7  -1   1        346.25        400.91        22.98 o                         
  -6  -1   1        743.26        786.94        25.30 o                         
  -5  -1   1        153.39        131.88        15.19 o                         
  -4  -1   1         95.40         75.78        11.73 o                         
  -3  -1   1        296.21        251.96        11.25 o                         
  -2  -1   1       1564.95       1558.76        28.10 o                         
  -1  -1   1       3081.10       3027.04        83.14 o                         
   0  -1   1         67.82        104.81         3.24 o                         
   1  -1   1        939.73        802.91        11.09 o                         
   2  -1   1       1610.05       1660.10        58.18 o                         
   3  -1   1       4547.95       4500.08        90.21 o                         
   4  -1   1        299.96        294.45        12.43 o                         
   5  -1   1        962.04        963.16        23.53 o                         
   6  -1   1        583.23        558.40        18.40 o                         
   7  -1   1       1428.51       1577.63        36.29 o                         
   8  -1   1        115.29        150.96        22.32 o                         
   9  -1   1        143.85         89.72        39.26 o                         
  10  -1   1         87.02         83.30        31.67 o                         
  11  -1   1        163.64         56.49        43.47 o                         
 -10   0   1        706.71        738.26        30.19 o                         
  -9   0   1        262.73        273.44        19.46 o                         
  -8   0   1        725.82        711.49        21.68 o                         
  -7   0   1          7.96          9.47         8.75 o                         
  -6   0   1       3551.26       3568.66        49.20 o                         
  -5   0   1        674.69        665.22        15.77 o                         
  -4   0   1       1604.14       1423.65        22.51 o                         
  -3   0   1         44.92         49.46         5.04 o                         
  -2   0   1       4388.05       4041.93        53.35 o                         
  -1   0   1        893.90        815.64        11.28 o                         
   1   0   1        609.63        733.09        14.71 o                         
   2   0   1         27.58         17.45         3.41 o                         
   3   0   1        351.42        302.38         9.06 o                         
   4   0   1       2301.62       2475.08        37.81 o                         
   5   0   1        172.98        183.03        10.42 o                         
   6   0   1        697.72        726.62        17.53 o                         
   7   0   1        123.20        129.67        11.20 o                         
   8   0   1       2028.74       2058.12        36.13 o                         
   9   0   1         39.99         45.31        12.02 o                         
  10   0   1        540.41        518.47        25.70 o                         
  11   0   1         30.19          5.70        18.93 o                         
 -10   1   1        383.31        391.45        38.17 o                         
  -9   1   1        192.48        231.14        25.02 o                         
  -8   1   1        259.88        258.93        23.81 o                         
  -7   1   1        484.32        485.71        23.21 o                         
  -6   1   1       1660.78       1726.97        35.98 o                         
  -5   1   1        655.92        625.40        18.99 o                         
  -4   1   1        457.86        452.99        15.25 o                         
  -3   1   1       1523.19       1622.52        26.84 o                         
  -2   1   1       1791.63       1878.62        31.60 o                         
  -1   1   1         67.70         78.35         3.19 o                         
   0   1   1        589.85        461.46         7.15 o                         
   1   1   1       3174.85       3547.58        39.67 o                         
   2   1   1         60.52         58.49         7.39 o                         
   3   1   1        200.32        264.92        12.37 o                         
   4   1   1       1977.53       2078.09        34.10 o                         
   5   1   1       1528.63       1596.71        30.86 o                         
   6   1   1        577.01        596.25        19.04 o                         
   7   1   1        141.37        159.35        19.50 o                         
   8   1   1       1439.35       1565.82        38.15 o                         
   9   1   1        571.04        585.77        30.16 o                         
  10   1   1        385.14        472.23        37.31 o                         
  11   1   1         54.73        110.25        42.22 o                         
 -10   2   1         89.40        132.11        59.03 o                         
  -9   2   1       1425.13       1503.63        34.46 o                         
  -8   2   1        417.75        370.91        19.23 o                         
  -7   2   1       2935.78       2906.27        45.85 o                         
  -6   2   1         21.12         14.83         7.76 o                         
  -5   2   1      13547.80      13502.32       153.02 o                         
  -4   2   1        570.54        607.38        13.74 o                         
  -3   2   1      19534.79      19321.25       209.94 o                         
  -2   2   1        296.23        310.67         7.49 o                         
   0   2   1         32.88         55.47         3.16 o                         
   2   2   1       1939.36       2087.10        23.87 o                         
   3   2   1      29469.57      29019.47       352.22 o                         
   4   2   1        224.12        219.85         9.02 o                         
   5   2   1       8376.29       7957.93        97.56 o                         
   6   2   1       1252.38       1220.07        23.00 o                         
   7   2   1       4717.83       4916.33        62.14 o                         
   8   2   1        137.23        146.99        13.20 o                         
   9   2   1        562.38        597.65        23.11 o                         
  10   2   1        294.10        277.31        24.61 o                         
  11   2   1        264.62        237.32        27.32 o                         
 -10   3   1        357.68        372.00        29.29 o                         
  -9   3   1         38.84         52.86        13.75 o                         
  -8   3   1         80.15         96.06        13.71 o                         
  -7   3   1        480.36        504.51        19.64 o                         
  -6   3   1        535.17        540.60        17.60 o                         
  -5   3   1          8.99         13.14         6.24 o                         
  -4   3   1         35.82         48.64         6.15 o                         
  -3   3   1        615.59        650.78        13.22 o                         
  -2   3   1        101.73         98.62         5.42 o                         
  -1   3   1        149.49        143.06         5.91 o                         
   0   3   1       1512.11       1637.29        23.72 o                         
   1   3   1        277.40        300.06         6.79 o                         
   2   3   1        270.36        287.73         6.79 o                         
   3   3   1        295.96        302.17         7.83 o                         
   4   3   1       2211.38       2220.22        31.68 o                         
   5   3   1         72.63         86.23         7.21 o                         
   6   3   1        410.82        406.60        14.44 o                         
   7   3   1         77.56         87.75         9.91 o                         
   8   3   1        797.78        829.23        23.20 o                         
   9   3   1         39.44         56.96        12.71 o                         
  10   3   1         77.84         70.39        19.74 o                         
 -10   4   1        895.40        907.75        49.38 o                         
  -9   4   1         54.12         75.22        14.64 o                         
  -8   4   1        639.58        689.27        24.70 o                         
  -7   4   1         47.45         45.93        11.16 o                         
  -6   4   1       1786.73       1844.50        33.13 o                         
  -5   4   1         89.33         97.67         9.19 o                         
  -4   4   1        237.35        261.56        11.06 o                         
  -3   4   1        167.57        173.42         8.19 o                         
  -2   4   1        571.46        626.72        14.25 o                         
  -1   4   1        295.42        294.24         8.65 o                         
   0   4   1        791.28        757.16        13.54 o                         
   1   4   1         72.74         89.01         4.12 o                         
   2   4   1        341.40        303.55         7.57 o                         
   3   4   1        484.71        503.46        10.94 o                         
   4   4   1       2589.38       2522.38        29.87 o                         
   5   4   1          1.27          3.65         4.89 o                         
   6   4   1        763.44        761.48        16.07 o                         
   7   4   1        311.79        308.01        12.81 o                         
   8   4   1       1079.58       1099.16        22.35 o                         
   9   4   1          9.13          4.81         9.71 o                         
  10   4   1        142.85        120.67        17.47 o                         
 -10   5   1         18.04          7.50        18.94 o                         
  -9   5   1        471.55        533.57        29.42 o                         
  -8   5   1         62.98         71.39        13.99 o                         
  -7   5   1        336.24        332.66        17.94 o                         
  -6   5   1         10.86         -1.18         8.62 o                         
  -5   5   1       1893.91       1865.41        32.01 o                         
  -4   5   1        379.81        386.52        15.55 o                         
  -3   5   1        910.94        848.55        19.65 o                         
  -2   5   1         16.09         21.87         4.86 o                         
  -1   5   1       2973.41       2781.02        40.69 o                         
   0   5   1       1226.25       1200.89        27.83 o                         
   1   5   1        503.01        462.66        14.34 o                         
   2   5   1        196.34        187.11         5.67 o                         
   3   5   1       1156.02       1122.13        16.26 o                         
   4   5   1       1227.07       1239.70        18.75 o                         
   5   5   1          9.39          9.66         5.14 o                         
   6   5   1        189.39        209.25        10.29 o                         
   7   5   1        102.55        100.52         9.39 o                         
   8   5   1        462.30        454.13        16.84 o                         
   9   5   1         35.13         33.90        11.30 o                         
  10   5   1         35.70         38.45        16.46 o                         
  -9   6   1       1280.89       1226.91        39.92 o                         
  -8   6   1        151.55        149.78        18.62 o                         
  -7   6   1       1478.95       1510.66        37.92 o                         
  -6   6   1       1304.98       1275.47        32.48 o                         
  -5   6   1       4253.79       4186.07        66.09 o                         
  -4   6   1       1062.38       1048.16        25.46 o                         
  -3   6   1       2788.55       2763.63        44.80 o                         
  -2   6   1       3785.85       3623.25        53.46 o                         
  -1   6   1       4424.08       4373.49        76.84 o                         
   0   6   1       1923.95       1919.00        41.32 o                         
   1   6   1        789.41        811.63        24.87 o                         
   2   6   1       3509.32       3532.17        56.58 o                         
   3   6   1        705.40        727.98        13.41 o                         
   4   6   1        863.33        874.84        16.73 o                         
   5   6   1         61.03         64.03         6.99 o                         
   6   6   1        994.75        972.55        20.18 o                         
   7   6   1         17.27         11.10         8.26 o                         
   8   6   1         76.82        121.45        62.84 o                         
   9   6   1        309.16        230.69        22.26 o                         
  -8   7   1        732.75        732.78        50.11 o                         
  -7   7   1        232.47        213.06        39.80 o                         
  -6   7   1        980.72        986.11        58.09 o                         
  -5   7   1        186.08        183.59        41.08 o                         
  -4   7   1       4441.54       4300.22       165.58 o                         
  -3   7   1        434.90        417.68        62.79 o                         
  -2   7   1       4464.62       4637.15       168.77 o                         
  -1   7   1        813.58        881.05        68.54 o                         
   0   7   1       9143.74       9392.18       291.65 o                         
   1   7   1        572.46        568.79        55.52 o                         
   2   7   1       5361.37       5580.28       188.91 o                         
   3   7   1        933.05        933.11        64.11 o                         
   4   7   1       5892.60       5935.91       135.32 o                         
   5   7   1        258.41        288.66        32.02 o                         
   6   7   1       1865.08       2081.92        58.90 o                         
   7   7   1        338.92        289.89        30.83 o                         
   8   7   1       1385.86        681.38        47.23 o                         
  -7   8   1         87.80        210.22        42.19 o                         
  -6   8   1        131.66        165.54        39.85 o                         
  -5   8   1          7.33         47.27        35.64 o                         
  -4   8   1        279.25        302.74        36.08 o                         
  -3   8   1        137.17        128.57        39.00 o                         
  -2   8   1         57.15        -17.89        35.95 o                         
  -1   8   1         42.81         91.32        38.61 o                         
   0   8   1        807.65        797.74        75.29 o                         
   1   8   1         97.44         68.29        53.31 o                         
   2   8   1        194.24        231.15        39.40 o                         
   3   8   1         86.88        135.34        50.10 o                         
   4   8   1        645.43        741.49        72.20 o                         
   5   8   1         40.83         34.15        63.47 o                         
   6   8   1         75.94         43.71        47.67 o                         
   7   8   1         50.49         55.82        51.47 o                         
  -6   9   1        110.96        155.28        45.83 o                         
  -5   9   1        859.24        967.96        53.86 o                         
  -4   9   1         18.15         79.88        39.96 o                         
  -3   9   1        240.87        230.51        59.23 o                         
  -2   9   1        147.50        187.70        55.80 o                         
  -1   9   1        451.30        490.86        29.12 o                         
   0   9   1          9.08         14.15        13.70 o                         
   1   9   1          0.20          8.32        12.83 o                         
   2   9   1         44.55         57.18        15.97 o                         
   3   9   1         20.76         26.69        14.43 o                         
   4   9   1         60.30         50.75        16.52 o                         
   5   9   1        121.02        105.43        19.26 o                         
   6   9   1          0.79         16.34        18.86 o                         
  -5  10   1         18.30        -17.59        18.87 o                         
  -4  10   1         10.88         53.56        20.04 o                         
  -3  10   1        113.29         86.62        20.54 o                         
  -2  10   1         31.28         27.42        16.97 o                         
  -1  10   1         24.73         10.45        16.75 o                         
   0  10   1         72.00        100.07        19.19 o                         
   1  10   1        412.37        437.38        29.27 o                         
   2  10   1          0.07         29.12        14.53 o                         
   3  10   1        134.64        147.23        21.04 o                         
   4  10   1        145.69        181.66        23.71 o                         
  -1  11   1       1434.41       1482.82        52.05 o                         
   0  11   1        857.76        935.18        41.60 o                         
   1  11   1        737.03        773.52        39.28 o                         
  -1 -10   2        384.05        333.76        30.43 o                         
   0 -10   2       1072.05       1129.82        46.99 o                         
   1 -10   2        885.70        863.61        41.64 o                         
   2 -10   2        631.95        613.95        40.08 o                         
  -4  -9   2         57.74         46.38        23.14 o                         
  -3  -9   2        197.58        170.07        21.51 o                         
  -2  -9   2        605.96        595.79        35.61 o                         
  -1  -9   2        451.06        432.35        30.58 o                         
   0  -9   2        396.23        424.42        30.87 o                         
   1  -9   2         13.51         20.80        16.95 o                         
   2  -9   2       1206.60       1141.76        43.61 o                         
   3  -9   2        265.81        328.51        56.85 o                         
   4  -9   2        534.96        490.01        65.79 o                         
   5  -9   2        143.36        179.28        47.83 o                         
  -5  -8   2         15.48        102.74        84.06 o                         
  -4  -8   2         90.18        175.78        53.44 o                         
  -3  -8   2        178.49        414.57        80.95 o                         
  -2  -8   2        153.86        141.20        43.61 o                         
  -1  -8   2         44.75         48.99        15.92 o                         
   0  -8   2         19.32         21.42        40.21 o                         
   1  -8   2        618.00        640.94        51.98 o                         
   2  -8   2        106.86        261.75        66.85 o                         
   3  -8   2        204.20        230.65        70.82 o                         
   4  -8   2         83.86         88.89        45.87 o                         
   5  -8   2        651.04        654.45        46.77 o                         
   6  -8   2        125.49        224.31        45.01 o                         
   7  -8   2        134.63        151.65        60.87 o                         
  -7  -7   2        208.48         61.73        55.47 o                         
  -6  -7   2        121.70         12.94        71.52 o                         
  -5  -7   2         25.88         -2.35        47.99 o                         
  -4  -7   2        850.99        840.94        42.42 o                         
  -3  -7   2        332.30        369.61        41.75 o                         
  -2  -7   2        285.61        331.68        34.04 o                         
  -1  -7   2          4.09        -35.35        47.16 o                         
   0  -7   2        863.05        867.99        72.09 o                         
   1  -7   2        184.35        171.75        61.77 o                         
   2  -7   2         29.87         26.72        58.77 o                         
   3  -7   2        115.83        138.79        67.71 o                         
   4  -7   2         93.84        216.78        72.40 o                         
   5  -7   2         78.89         65.86        72.46 o                         
   6  -7   2        232.15        248.03        55.64 o                         
   7  -7   2        161.36        120.35        58.87 o                         
   8  -7   2         63.05        -10.25        60.44 o                         
  -8  -6   2        638.14        514.58        37.87 o                         
  -7  -6   2         52.15         66.49        20.14 o                         
  -6  -6   2        612.41        578.07        31.27 o                         
  -5  -6   2          5.02         -0.93        14.82 o                         
  -4  -6   2       2238.81       2204.48        46.87 o                         
  -3  -6   2        181.81        214.60        16.57 o                         
  -2  -6   2       1530.57       1566.52        35.50 o                         
  -1  -6   2         10.32         12.66         8.87 o                         
   0  -6   2       3328.92       3330.22        56.67 o                         
   1  -6   2        145.92        148.65        15.74 o                         
   2  -6   2       1175.88       1083.67        32.66 o                         
   3  -6   2         98.07         80.27        13.31 o                         
   4  -6   2       1682.16       1660.81        42.93 o                         
   5  -6   2          3.57         -0.94        12.07 o                         
   6  -6   2        217.66        194.08        14.63 o                         
   7  -6   2        214.39        274.82        65.47 o                         
   8  -6   2        312.32        247.32        28.89 o                         
   9  -6   2         15.21          2.57        28.70 o                         
  -8  -5   2        133.46        107.59        21.28 o                         
  -7  -5   2        115.39        101.64        14.60 o                         
  -6  -5   2       1197.64       1140.90        30.15 o                         
  -5  -5   2        199.07        213.63        12.86 o                         
  -4  -5   2       1137.60       1149.60        22.79 o                         
  -3  -5   2       2828.03       2782.56        37.85 o                         
  -2  -5   2       3858.40       3826.32        50.95 o                         
  -1  -5   2       3422.79       3386.93        54.81 o                         
   0  -5   2       2034.10       2091.10        38.37 o                         
   1  -5   2       9280.63       9223.03       125.27 o                         
   2  -5   2       3604.08       3549.47        65.18 o                         
   3  -5   2       6068.26       5855.84        70.73 o                         
   4  -5   2        753.26        765.46        17.68 o                         
   5  -5   2       7129.62       6905.10        85.90 o                         
   6  -5   2        881.40        872.22        22.63 o                         
   7  -5   2       2473.18       2440.39        42.37 o                         
   8  -5   2         20.21         11.86        14.25 o                         
   9  -5   2       1778.52       1781.76        66.57 o                         
  10  -5   2         58.14         50.83        18.20 o                         
  -9  -4   2         32.94         34.71        13.88 o                         
  -8  -4   2        894.34        895.44        32.09 o                         
  -7  -4   2         29.22         34.99        13.31 o                         
  -6  -4   2        658.84        632.75        24.50 o                         
  -5  -4   2         77.76         74.10         8.98 o                         
  -4  -4   2       2243.76       2180.73        34.86 o                         
  -3  -4   2         82.00         79.84         6.64 o                         
  -2  -4   2        716.42        655.04        13.49 o                         
  -1  -4   2        223.57        257.25         8.21 o                         
   0  -4   2       1902.74       1865.35        32.82 o                         
   1  -4   2         62.56         60.08         4.37 o                         
   2  -4   2         42.23         39.23         5.21 o                         
   3  -4   2        320.34        353.52        12.40 o                         
   4  -4   2        306.78        288.60        10.97 o                         
   5  -4   2          5.52         -5.91         6.52 o                         
   6  -4   2         81.40         99.63        10.32 o                         
   7  -4   2        214.09        229.75        14.52 o                         
   8  -4   2         12.61         12.10        13.22 o                         
   9  -4   2          0.42          5.85        15.01 o                         
  10  -4   2         65.84         39.17        17.46 o                         
  -9  -3   2          1.87        -14.95        14.95 o                         
  -8  -3   2        823.25        826.12        30.96 o                         
  -7  -3   2        181.47        174.10        17.49 o                         
  -6  -3   2        429.12        413.38        14.47 o                         
  -5  -3   2         13.58         18.19         5.94 o                         
  -4  -3   2       1467.97       1421.04        25.67 o                         
  -3  -3   2        173.33        187.63         8.66 o                         
  -2  -3   2         22.34         21.04         4.11 o                         
  -1  -3   2        372.28        386.66         8.67 o                         
   0  -3   2        169.54        168.79         6.02 o                         
   1  -3   2         17.79         17.92         3.18 o                         
   2  -3   2       1411.96       1396.48        23.57 o                         
   3  -3   2        644.71        657.57        15.53 o                         
   4  -3   2        632.39        627.47        16.92 o                         
   5  -3   2          0.02         -1.96         6.32 o                         
   6  -3   2       2424.93       2429.45        38.16 o                         
   7  -3   2        253.13        264.03        14.91 o                         
   8  -3   2        750.27        833.50        26.38 o                         
   9  -3   2          1.04         -5.45        14.08 o                         
  10  -3   2        909.52        969.18        36.05 o                         
 -10  -2   2         40.55         42.36        21.44 o                         
  -9  -2   2          0.97         -3.42        16.99 o                         
  -8  -2   2          8.42         33.97        13.27 o                         
  -7  -2   2        314.94        346.61        20.21 o                         
  -6  -2   2        211.99        218.50        13.30 o                         
  -5  -2   2         69.34         55.00         7.16 o                         
  -4  -2   2          0.53          1.14         4.29 o                         
  -3  -2   2       1418.55       1376.97        22.43 o                         
  -2  -2   2       1076.57       1110.61        17.83 o                         
  -1  -2   2         79.54         61.57         4.34 o                         
   0  -2   2         65.45         77.02         4.31 o                         
   1  -2   2       1192.21       1054.20        15.63 o                         
   2  -2   2       1902.43       1874.19        28.23 o                         
   3  -2   2         91.39        120.37         6.97 o                         
   4  -2   2        139.34        134.96         8.62 o                         
   5  -2   2         38.95         41.77         7.30 o                         
   6  -2   2        982.50        943.31        23.93 o                         
   7  -2   2        430.36        462.29        17.87 o                         
   8  -2   2         90.21         97.05        12.87 o                         
   9  -2   2         62.82         53.26        15.25 o                         
  10  -2   2        333.89        364.60        74.24 o                         
  11  -2   2        303.13        237.23        72.15 o                         
 -10  -1   2        209.65        255.92        38.86 o                         
  -9  -1   2        835.01        957.07        44.23 o                         
  -8  -1   2        577.13        616.13        34.48 o                         
  -7  -1   2       4813.03       5268.19        94.80 o                         
  -6  -1   2       1409.39       1486.60        33.26 o                         
  -5  -1   2       7534.33       7480.89       103.46 o                         
  -4  -1   2       3515.54       3347.25        50.67 o                         
  -3  -1   2      22815.73      21116.32       261.66 o                         
  -2  -1   2       4433.32       4066.90        62.55 o                         
  -1  -1   2      23447.36      24012.90       590.70 o                         
   0  -1   2       8869.73       9102.88       229.70 o                         
   1  -1   2      35296.23      34551.37       558.22 o                         
   2  -1   2       3801.82       3987.86       121.02 o                         
   3  -1   2      12699.92      12762.47       159.58 o                         
   4  -1   2       4568.45       4425.79        67.45 o                         
   5  -1   2       8493.60       8821.69       116.98 o                         
   6  -1   2        733.36        714.82        22.20 o                         
   7  -1   2       1418.44       1480.42        30.24 o                         
   8  -1   2       1099.65       1209.68        33.56 o                         
   9  -1   2        624.20        709.23        39.34 o                         
  10  -1   2        100.35         82.95        32.41 o                         
  11  -1   2         60.57        116.51        37.01 o                         
 -10   0   2         56.38         66.21        20.95 o                         
  -9   0   2        589.25        576.21        26.46 o                         
  -8   0   2        315.57        298.96        18.68 o                         
  -7   0   2        423.36        400.76        16.49 o                         
  -6   0   2        138.22        170.18        11.37 o                         
  -5   0   2       3031.67       2990.17        41.53 o                         
  -4   0   2        132.93        129.42         7.43 o                         
  -3   0   2       1563.22       1527.96        22.36 o                         
  -2   0   2       6842.52       6678.38        75.86 o                         
  -1   0   2       7756.61       7587.58       107.02 o                         
   0   0   2       6947.78       7077.36        78.27 o                         
   1   0   2       1535.46       1619.92        22.64 o                         
   2   0   2      20445.43      20276.31       286.08 o                         
   3   0   2       3945.58       3631.41        45.92 o                         
   4   0   2       8447.34       8089.23       104.89 o                         
   5   0   2        194.66        188.34         9.97 o                         
   6   0   2       9189.95       8650.81       127.92 o                         
   7   0   2        650.80        647.82        18.03 o                         
   8   0   2       2363.41       2417.00        39.63 o                         
   9   0   2          1.52          1.71        13.06 o                         
  10   0   2       1595.44       1585.30        39.67 o                         
  11   0   2         62.30         76.59        17.69 o                         
 -10   1   2         97.67         99.39        34.81 o                         
  -9   1   2         28.56         30.74        29.92 o                         
  -8   1   2        448.04        470.40        32.33 o                         
  -7   1   2        570.66        596.41        24.84 o                         
  -6   1   2        165.02        156.71        16.57 o                         
  -5   1   2         82.33         82.12        13.27 o                         
  -4   1   2        241.59        274.09        13.40 o                         
  -3   1   2       1357.97       1341.37        24.06 o                         
  -2   1   2       1306.98       1199.50        20.07 o                         
  -1   1   2        688.73        621.49        21.02 o                         
   0   1   2        169.79        123.97         3.87 o                         
   1   1   2       2137.37       2253.97        69.91 o                         
   2   1   2       4331.36       4217.40        79.49 o                         
   3   1   2        987.17        945.55        19.76 o                         
   4   1   2        879.24        778.84        17.65 o                         
   5   1   2        735.40        735.57        19.89 o                         
   6   1   2       2088.58       2141.69        38.63 o                         
   7   1   2        311.60        319.71        19.61 o                         
   8   1   2        245.66        282.97        22.34 o                         
   9   1   2        169.14        217.76        37.76 o                         
  10   1   2        316.36        361.98        35.24 o                         
  11   1   2         35.87        119.04        42.32 o                         
 -10   2   2        160.35        143.57        24.67 o                         
  -9   2   2        594.25        627.78        28.19 o                         
  -8   2   2         10.91         34.07        11.35 o                         
  -7   2   2       2854.11       2917.09        46.44 o                         
  -6   2   2        455.08        475.41        16.75 o                         
  -5   2   2       2391.98       2286.44        34.91 o                         
  -4   2   2          0.53          8.48         4.77 o                         
  -3   2   2       6909.70       6760.52        78.29 o                         
  -2   2   2        993.68        967.43        17.24 o                         
  -1   2   2       2101.36       2087.23        29.32 o                         
   0   2   2         25.68         64.03         3.71 o                         
   1   2   2       3641.69       3683.76        47.10 o                         
   2   2   2        923.64        922.96        13.30 o                         
   3   2   2         33.23         51.83         4.05 o                         
   4   2   2         16.03         21.80         4.71 o                         
   5   2   2          6.68         14.56         5.82 o                         
   6   2   2        353.57        335.20        14.50 o                         
   7   2   2        711.19        746.84        19.23 o                         
   8   2   2          0.81          3.33         9.39 o                         
   9   2   2        138.54        144.88        15.22 o                         
  10   2   2        103.43         79.20        16.24 o                         
  11   2   2        337.97        318.64        28.20 o                         
 -10   3   2          1.06         -2.86        20.29 o                         
  -9   3   2        209.71        205.52        20.06 o                         
  -8   3   2        207.44        230.95        16.61 o                         
  -7   3   2       1341.69       1379.04        29.97 o                         
  -6   3   2          9.90          7.92         8.08 o                         
  -5   3   2        630.82        615.16        16.84 o                         
  -4   3   2        817.44        832.72        17.43 o                         
  -3   3   2       2445.55       2424.97        32.96 o                         
  -2   3   2         25.18         33.54         4.56 o                         
  -1   3   2         66.08         93.50         5.54 o                         
   0   3   2       1603.19       1726.28        25.21 o                         
   1   3   2        474.92        498.35        10.03 o                         
   2   3   2         31.81         52.20         3.53 o                         
   3   3   2        870.52        885.04        13.49 o                         
   4   3   2        969.88        998.03        17.54 o                         
   5   3   2        212.72        215.06         9.50 o                         
   6   3   2         16.13         25.68         6.34 o                         
   7   3   2       1330.67       1313.54        26.11 o                         
   8   3   2        252.97        245.19        12.81 o                         
   9   3   2        349.91        349.21        16.51 o                         
  10   3   2          0.66         -1.17        14.22 o                         
  11   3   2        516.84        625.73        37.19 o                         
 -10   4   2        689.52        623.56        38.15 o                         
  -9   4   2        266.45        271.59        21.51 o                         
  -8   4   2       1337.12       1285.51        35.80 o                         
  -7   4   2         15.85         13.53        10.08 o                         
  -6   4   2       6840.04       6947.78        87.93 o                         
  -5   4   2        309.26        323.73        13.80 o                         
  -4   4   2      10170.98       9995.62       131.00 o                         
  -3   4   2        164.09        167.58         9.56 o                         
  -2   4   2      25810.15      25421.40       311.32 o                         
  -1   4   2         12.37         22.43         4.05 o                         
   0   4   2      21713.76      22075.26       269.31 o                         
   1   4   2       1449.47       1472.56        23.22 o                         
   2   4   2      25670.41      25567.08       279.10 o                         
   3   4   2        254.22        252.43         7.59 o                         
   4   4   2       9515.92       9349.70        98.34 o                         
   5   4   2       1405.13       1402.07        22.59 o                         
   6   4   2       6250.90       6352.36        63.81 o                         
   7   4   2        183.81        185.12        10.30 o                         
   8   4   2       1052.92       1049.22        21.61 o                         
   9   4   2        366.07        364.26        15.32 o                         
  10   4   2        529.29        552.90        29.24 o                         
  -9   5   2         18.61         23.48        16.85 o                         
  -8   5   2        292.39        267.59        20.82 o                         
  -7   5   2         24.20         37.12        12.61 o                         
  -6   5   2         10.30         23.53        10.65 o                         
  -5   5   2        302.70        313.81        16.53 o                         
  -4   5   2        315.99        296.23        14.40 o                         
  -3   5   2         59.30         75.35         8.15 o                         
  -2   5   2         95.20        107.61         7.85 o                         
  -1   5   2       1874.48       1934.29        30.96 o                         
   0   5   2         91.97        104.45         5.79 o                         
   1   5   2        670.62        695.24        14.25 o                         
   2   5   2        357.69        346.17         9.60 o                         
   3   5   2       2604.91       2597.27        36.12 o                         
   4   5   2         13.66         20.76         5.02 o                         
   5   5   2        677.88        678.47        14.27 o                         
   6   5   2        144.63        146.02         8.89 o                         
   7   5   2       1167.32       1159.21        21.36 o                         
   8   5   2         21.42          8.99         8.59 o                         
   9   5   2        192.98        168.07        12.87 o                         
  10   5   2         15.63         -2.87        16.26 o                         
  -9   6   2        170.54        177.42        21.01 o                         
  -8   6   2        102.91         85.33        16.68 o                         
  -7   6   2        718.07        700.92        27.43 o                         
  -6   6   2          0.89         13.03        11.14 o                         
  -5   6   2         95.27        119.24        12.79 o                         
  -4   6   2        388.77        380.80        16.87 o                         
  -3   6   2        273.14        272.50        13.30 o                         
  -2   6   2          1.94         -3.02         5.06 o                         
  -1   6   2        427.77        436.08        12.37 o                         
   0   6   2        419.90        398.23         9.49 o                         
   1   6   2        240.81        237.22        14.33 o                         
   2   6   2         29.78         33.86         4.69 o                         
   3   6   2       2083.59       2099.44        27.79 o                         
   4   6   2         83.27         98.05         6.94 o                         
   5   6   2        817.38        811.90        15.98 o                         
   6   6   2         92.52         92.30         8.48 o                         
   7   6   2       1322.05       1353.61        25.29 o                         
   8   6   2        201.62         86.77        58.51 o                         
   9   6   2        270.10        228.27        16.15 o                         
  -8   7   2         76.99        201.18        41.30 o                         
  -7   7   2         14.70         73.17        32.71 o                         
  -6   7   2        790.93        807.60        36.37 o                         
  -5   7   2        284.84        282.24        31.27 o                         
  -4   7   2        352.34        375.45        25.87 o                         
  -3   7   2         81.63         47.42        52.54 o                         
  -2   7   2       1532.07       1601.72        86.71 o                         
  -1   7   2        833.87        826.13        64.74 o                         
   0   7   2        230.72        236.43        16.37 o                         
   1   7   2        205.59        239.07        17.01 o                         
   2   7   2        768.26        782.35        26.36 o                         
   3   7   2       1054.57        955.93        64.95 o                         
   4   7   2         18.57         22.25         9.62 o                         
   5   7   2        275.69        278.55        38.30 o                         
   6   7   2        138.40        179.52        31.40 o                         
   7   7   2        514.64        496.50        26.51 o                         
   8   7   2        108.15         35.64        26.30 o                         
   9   7   2         73.64        128.90        65.79 o                         
  -7   8   2        803.63        878.91        50.71 o                         
  -6   8   2       1535.46       1542.28        56.46 o                         
  -5   8   2        998.90       1038.48        47.27 o                         
  -4   8   2       1059.79       1067.95        45.32 o                         
  -3   8   2       2622.32       2742.01        80.99 o                         
  -2   8   2       2009.30       2054.12        68.49 o                         
  -1   8   2       2123.25       2161.75        54.68 o                         
   0   8   2        452.03        481.60        42.03 o                         
   1   8   2       3056.53       3127.83       132.40 o                         
   2   8   2        503.15        568.13        65.43 o                         
   3   8   2       1289.49       1253.62        55.69 o                         
   4   8   2         26.97        -32.85        51.96 o                         
   5   8   2       1137.84       1188.44        81.37 o                         
   6   8   2         41.09        109.21        42.51 o                         
   7   8   2        195.54        122.55        32.89 o                         
   8   8   2        236.16        179.84        70.33 o                         
  -6   9   2        154.25         87.41        43.97 o                         
  -5   9   2       1220.55       1355.25        56.99 o                         
  -4   9   2         78.88         38.97        37.89 o                         
  -3   9   2       1363.81       1405.50        59.25 o                         
  -2   9   2        616.85        665.03        68.47 o                         
  -1   9   2       3025.81       3294.19       149.46 o                         
   0   9   2        106.07        123.52        16.98 o                         
   1   9   2       1558.44       1658.52        46.11 o                         
   2   9   2        626.73        646.23        29.97 o                         
   3   9   2       2148.03       2185.58        54.44 o                         
   4   9   2        127.95        126.57        18.49 o                         
   5   9   2        647.74        713.85        33.48 o                         
   6   9   2        324.38        301.60        25.87 o                         
   7   9   2        627.60        661.03        40.49 o                         
  -5  10   2         21.02         38.44        19.73 o                         
  -4  10   2        190.18        139.12        21.83 o                         
  -3  10   2          0.41          2.57        16.08 o                         
  -2  10   2          2.91          9.28        15.87 o                         
  -1  10   2        286.26        316.92        26.11 o                         
   0  10   2        120.19        140.91        19.47 o                         
   1  10   2         75.97         75.38        16.35 o                         
   2  10   2          7.63         33.69        14.96 o                         
   3  10   2        378.27        422.21        29.35 o                         
   4  10   2         36.61         48.21        17.24 o                         
   5  10   2         44.59         45.98        23.35 o                         
  -2  11   2        213.81        238.08        25.21 o                         
  -1  11   2          0.92         11.57        15.74 o                         
   0  11   2          2.39         18.91        16.16 o                         
   1  11   2         60.56         78.65        18.96 o                         
   2  11   2         12.02         18.35        15.31 o                         
  -3  -9   3         16.90         41.23        21.89 o                         
  -2  -9   3         97.19         90.99        24.81 o                         
  -1  -9   3        265.24        284.69        27.97 o                         
   0  -9   3          0.01         41.69        19.12 o                         
   1  -9   3         34.50         27.83        19.07 o                         
   2  -9   3        125.71        131.56        22.05 o                         
   3  -9   3        246.19        267.39        60.38 o                         
   4  -9   3          0.82        -33.45        47.60 o                         
  -5  -8   3        766.30        752.55        46.68 o                         
  -4  -8   3        962.58        979.49        71.03 o                         
  -3  -8   3        864.62        919.66        66.21 o                         
  -2  -8   3       1179.46       1166.88        62.66 o                         
  -1  -8   3       2692.74       2846.31       127.54 o                         
   0  -8   3       1773.92       1831.99       105.23 o                         
   1  -8   3       2103.70       2301.42        81.11 o                         
   2  -8   3       1205.17       1280.50        97.82 o                         
   3  -8   3       3356.38       3398.45       158.42 o                         
   4  -8   3        995.27        964.90        95.42 o                         
   5  -8   3       1581.11       1560.81        60.31 o                         
   6  -8   3        336.89        235.61        61.14 o                         
  -6  -7   3        834.11        783.40        93.53 o                         
  -5  -7   3          3.78         -8.05        74.71 o                         
  -4  -7   3        408.31        334.84        56.58 o                         
  -3  -7   3        365.29        421.91        37.73 o                         
  -2  -7   3        854.47        906.95        43.55 o                         
  -1  -7   3        220.11        244.37        34.28 o                         
   0  -7   3        201.93        141.06        57.22 o                         
   1  -7   3       1158.47       1224.18        87.54 o                         
   2  -7   3        201.60        127.27        63.52 o                         
   3  -7   3        529.97        440.41        77.17 o                         
   4  -7   3        358.42        289.46        78.83 o                         
   5  -7   3       1047.00        983.98        66.16 o                         
   6  -7   3         85.30         36.55        54.24 o                         
   7  -7   3        253.76        118.21        61.08 o                         
   8  -7   3        249.92        198.67        38.21 o                         
  -7  -6   3          6.57         22.97        22.94 o                         
  -6  -6   3         34.27          2.63        20.62 o                         
  -5  -6   3        219.28        186.49        25.34 o                         
  -4  -6   3        128.77        122.50        22.06 o                         
  -3  -6   3          5.59          9.96        12.05 o                         
  -2  -6   3         30.36         35.93        11.23 o                         
  -1  -6   3        268.40        299.63        18.14 o                         
   0  -6   3        937.37       1001.18        28.58 o                         
   1  -6   3          6.01          7.34        11.60 o                         
   2  -6   3        438.44        430.61        23.53 o                         
   3  -6   3        128.97        166.78        17.26 o                         
   4  -6   3       1526.50       1543.07        42.57 o                         
   5  -6   3         35.39         45.01        14.66 o                         
   6  -6   3        484.65        518.74        29.66 o                         
   7  -6   3        104.66        103.71        69.70 o                         
   8  -6   3        786.60        803.61        86.94 o                         
   9  -6   3         25.75         52.04        31.78 o                         
  -8  -5   3        341.09        350.04        33.29 o                         
  -7  -5   3        150.73        114.51        21.95 o                         
  -6  -5   3        163.61        134.09        23.80 o                         
  -5  -5   3       1057.29       1024.91        29.41 o                         
  -4  -5   3        890.45        831.21        20.60 o                         
  -3  -5   3        564.99        579.33        17.48 o                         
  -2  -5   3        213.30        212.05        14.84 o                         
  -1  -5   3       1689.21       1668.48        34.78 o                         
   0  -5   3        949.93        970.40        25.25 o                         
   1  -5   3        188.21        213.96        13.67 o                         
   2  -5   3         39.96         40.83        11.03 o                         
   3  -5   3        375.41        341.27        11.44 o                         
   4  -5   3        374.17        352.43        13.18 o                         
   5  -5   3        131.74        131.52        10.52 o                         
   6  -5   3          1.09         -8.32         8.32 o                         
   7  -5   3         32.33         37.01        12.88 o                         
   8  -5   3        100.73         87.31        15.52 o                         
   9  -5   3        432.02        324.20        24.12 o                         
  -9  -4   3        537.18        560.74        30.18 o                         
  -8  -4   3         94.30        109.86        19.30 o                         
  -7  -4   3        590.98        566.54        27.59 o                         
  -6  -4   3          0.40         -0.61        12.03 o                         
  -5  -4   3       2563.22       2384.78        46.13 o                         
  -4  -4   3        318.47        317.03        13.96 o                         
  -3  -4   3       2056.26       2022.51        32.51 o                         
  -2  -4   3          0.04          0.43         4.42 o                         
  -1  -4   3       5030.08       5023.73        63.10 o                         
   0  -4   3        391.52        361.01        10.34 o                         
   1  -4   3       1931.56       1945.40        28.67 o                         
   2  -4   3         60.24         68.25         6.74 o                         
   3  -4   3       2842.20       2776.41        43.74 o                         
   4  -4   3         67.08         84.30         8.85 o                         
   5  -4   3        297.89        318.20        15.63 o                         
   6  -4   3        199.26        201.82        12.91 o                         
   7  -4   3        379.24        372.75        17.58 o                         
   8  -4   3          3.37         -0.01        12.51 o                         
   9  -4   3          8.38         -1.86        14.52 o                         
  10  -4   3        145.62        135.51        20.62 o                         
  -9  -3   3        173.02        177.30        20.76 o                         
  -8  -3   3        106.91         95.08        16.97 o                         
  -7  -3   3       1320.56       1219.88        35.89 o                         
  -6  -3   3        194.77        225.41        18.22 o                         
  -5  -3   3       1370.45       1378.16        34.94 o                         
  -4  -3   3       3250.40       3135.40        45.66 o                         
  -3  -3   3       4978.37       4886.88        62.37 o                         
  -2  -3   3       4738.33       4693.74        58.78 o                         
  -1  -3   3       3111.10       3129.55        40.93 o                         
   0  -3   3      15223.36      15037.60       167.99 o                         
   1  -3   3       6329.63       6210.61        73.43 o                         
   2  -3   3      11740.68      11484.46       130.03 o                         
   3  -3   3       1626.81       1574.89        27.69 o                         
   4  -3   3      14950.66      14387.52       182.94 o                         
   5  -3   3       2046.53       1989.00        36.20 o                         
   6  -3   3       6044.98       5735.77        99.41 o                         
   7  -3   3        135.28        156.18        12.24 o                         
   8  -3   3       4341.34       4437.41        73.27 o                         
   9  -3   3        212.05        218.01        19.93 o                         
  10  -3   3        915.09        908.75        35.50 o                         
  -9  -2   3        521.97        546.24        29.67 o                         
  -8  -2   3          4.02          6.91        17.14 o                         
  -7  -2   3        359.02        374.24        26.30 o                         
  -6  -2   3        134.53        147.17        18.16 o                         
  -5  -2   3       1700.74       1608.31        29.19 o                         
  -4  -2   3         53.46         49.34         6.06 o                         
  -3  -2   3        504.38        509.69        13.20 o                         
  -2  -2   3        261.33        297.47         9.13 o                         
  -1  -2   3       2024.94       2060.14        28.27 o                         
   0  -2   3        169.05        135.84         6.80 o                         
   1  -2   3         15.09         25.54         3.71 o                         
   2  -2   3        281.03        335.56         8.58 o                         
   3  -2   3        384.38        382.89        11.17 o                         
   4  -2   3        122.35        109.91         8.10 o                         
   5  -2   3        235.41        250.89        12.49 o                         
   6  -2   3        145.95        173.88        11.88 o                         
   7  -2   3          1.47          2.99         9.88 o                         
   8  -2   3         16.22         -9.78        90.94 o                         
   9  -2   3        210.74        225.08        64.90 o                         
  10  -2   3         93.55         67.56        70.26 o                         
  11  -2   3         59.60        140.13        72.49 o                         
 -10  -1   3        166.05        178.74        47.34 o                         
  -9  -1   3        958.97       1026.54        47.29 o                         
  -8  -1   3        314.48        323.27        33.44 o                         
  -7  -1   3        767.26        857.07        37.97 o                         
  -6  -1   3        613.11        645.95        30.46 o                         
  -5  -1   3       2697.84       2768.48        46.91 o                         
  -4  -1   3        526.53        486.64        14.96 o                         
  -3  -1   3        647.86        612.00        15.68 o                         
  -2  -1   3        978.98        968.44        16.81 o                         
  -1  -1   3       1861.69       1962.38        34.97 o                         
   0  -1   3         75.09         60.89        19.59 o                         
   1  -1   3        320.90        298.41         8.29 o                         
   2  -1   3        782.62        842.20        22.91 o                         
   3  -1   3        197.77        188.88         8.66 o                         
   4  -1   3        422.84        405.41        13.27 o                         
   5  -1   3       2371.04       2394.16        39.99 o                         
   6  -1   3        409.39        441.08        18.11 o                         
   7  -1   3        827.33        919.06        27.01 o                         
   8  -1   3        394.45        437.55        26.94 o                         
   9  -1   3       1303.55       1418.11        49.15 o                         
  10  -1   3        135.09        167.71        35.86 o                         
  11  -1   3        251.47        186.66        38.04 o                         
 -10   0   3         29.97         34.96        21.17 o                         
  -9   0   3         78.34         81.92        20.72 o                         
  -8   0   3        136.18        129.83        19.89 o                         
  -7   0   3         36.41         37.13        17.67 o                         
  -6   0   3          9.76          5.95         8.18 o                         
  -5   0   3        114.02        123.54         8.55 o                         
  -4   0   3       1219.09       1139.67        21.89 o                         
  -3   0   3        475.33        450.26        10.46 o                         
  -2   0   3        127.55        102.81         8.19 o                         
  -1   0   3         16.45         23.62         5.14 o                         
   0   0   3       2494.97       2461.11        30.15 o                         
   1   0   3       2170.64       2171.34        30.53 o                         
   2   0   3          1.59          5.47         2.13 o                         
   3   0   3        179.16        172.16         9.27 o                         
   4   0   3        510.35        467.27        10.80 o                         
   5   0   3       1968.25       1950.71        31.97 o                         
   6   0   3        235.54        254.95        11.86 o                         
   7   0   3        275.29        315.22        14.80 o                         
   8   0   3          0.90        -13.93        14.96 o                         
   9   0   3        759.26        773.22        27.93 o                         
  10   0   3        270.03        289.87        22.42 o                         
  11   0   3         78.86         48.52        18.49 o                         
 -10   1   3        346.70        425.00        40.46 o                         
  -9   1   3        185.54        184.13        31.37 o                         
  -8   1   3       2611.06       2724.06        64.07 o                         
  -7   1   3       1150.05       1116.53        35.95 o                         
  -6   1   3       4686.28       4624.98        71.09 o                         
  -5   1   3       1754.71       1702.19        31.84 o                         
  -4   1   3      16168.07      15713.56       199.32 o                         
  -3   1   3       4971.10       4714.90        64.02 o                         
  -2   1   3      18680.62      18129.73       251.12 o                         
  -1   1   3       6770.84       6718.12        85.39 o                         
   0   1   3      37391.34      39265.61       892.67 o                         
   1   1   3       7988.65       8095.67       125.82 o                         
   2   1   3      17489.09      17731.03       329.83 o                         
   3   1   3       5766.23       5737.06       109.77 o                         
   4   1   3      13848.33      13000.46       163.22 o                         
   5   1   3       2349.46       2248.24        36.71 o                         
   6   1   3       2348.71       2452.33        41.17 o                         
   7   1   3       1609.42       1707.90        34.58 o                         
   8   1   3       1400.70       1537.82        43.80 o                         
   9   1   3        294.99        327.54        30.15 o                         
  10   1   3         31.69         81.17        31.87 o                         
  11   1   3        278.08        220.66        38.68 o                         
 -10   2   3        382.23        311.33        29.20 o                         
  -9   2   3        163.25        166.10        23.08 o                         
  -8   2   3        266.92        280.31        23.89 o                         
  -7   2   3         56.95         62.90        12.13 o                         
  -6   2   3       1693.20       1654.77        30.77 o                         
  -5   2   3         44.80         55.87         7.41 o                         
  -4   2   3        892.60        909.25        20.51 o                         
  -3   2   3       3479.90       3508.06        50.31 o                         
  -2   2   3       4388.32       4557.56        61.12 o                         
  -1   2   3       3990.04       4258.20        56.15 o                         
   0   2   3       1169.95       1281.64        19.38 o                         
   1   2   3      15751.00      16795.72       240.24 o                         
   2   2   3       3488.44       3664.81        41.68 o                         
   3   2   3       8093.51       8006.97        84.02 o                         
   4   2   3        159.76        171.47         6.11 o                         
   5   2   3       9969.80       9755.59       105.15 o                         
   6   2   3        671.28        649.30        17.82 o                         
   7   2   3       3076.58       2948.62        46.41 o                         
   8   2   3          1.83          7.21        10.26 o                         
   9   2   3       2277.23       2426.07        49.33 o                         
  10   2   3        102.31        107.03        17.97 o                         
  11   2   3        368.70        364.81        29.30 o                         
 -10   3   3          3.88        -19.36        19.78 o                         
  -9   3   3        392.20        389.35        30.14 o                         
  -8   3   3        103.62         87.68        18.93 o                         
  -7   3   3         58.66         61.98        12.49 o                         
  -6   3   3         20.50         27.91         9.72 o                         
  -5   3   3        384.82        379.61        16.21 o                         
  -4   3   3        227.41        219.84        11.92 o                         
  -3   3   3        277.56        255.30        10.37 o                         
  -2   3   3        185.64        215.25         8.60 o                         
  -1   3   3         39.93         24.45         4.01 o                         
   0   3   3        243.91        213.68         6.92 o                         
   1   3   3       3189.06       3176.67        42.59 o                         
   2   3   3        313.14        362.40         8.55 o                         
   3   3   3        958.14        903.91        13.02 o                         
   4   3   3        151.47        141.42         6.71 o                         
   5   3   3       2708.09       2718.62        35.22 o                         
   6   3   3        101.15        122.14         8.27 o                         
   7   3   3        478.82        444.24        15.19 o                         
   8   3   3         45.77         45.21         8.49 o                         
   9   3   3        610.29        666.54        27.91 o                         
  10   3   3         31.12         28.43        15.25 o                         
  11   3   3         27.15          5.28        17.89 o                         
 -10   4   3        218.45        227.01        27.36 o                         
  -9   4   3          0.40         -3.57        19.26 o                         
  -8   4   3       1405.29       1377.46        37.02 o                         
  -7   4   3        169.55        198.21        16.89 o                         
  -6   4   3       1327.75       1368.36        32.00 o                         
  -5   4   3         12.33         22.74         8.89 o                         
  -4   4   3       4203.79       4091.75        60.87 o                         
  -3   4   3        299.94        276.62        11.77 o                         
  -2   4   3       1708.44       1595.42        27.29 o                         
  -1   4   3        109.52        133.18         7.22 o                         
   0   4   3       3367.08       3274.99        45.52 o                         
   1   4   3        348.99        319.88         8.85 o                         
   2   4   3         67.91         63.70         5.26 o                         
   3   4   3         70.09         98.80         5.16 o                         
   4   4   3        203.25        200.29         7.40 o                         
   5   4   3        253.42        249.31         9.64 o                         
   6   4   3        359.68        364.51        12.16 o                         
   7   4   3          7.70          3.35         6.94 o                         
   8   4   3         61.06         55.01         8.34 o                         
   9   4   3         92.80         91.60        12.74 o                         
  10   4   3        330.67        316.02        20.07 o                         
  -9   5   3        327.37        321.72        28.70 o                         
  -8   5   3        739.48        694.95        29.23 o                         
  -7   5   3        151.50        134.19        16.31 o                         
  -6   5   3        439.45        419.07        21.27 o                         
  -5   5   3       1194.63       1182.73        28.66 o                         
  -4   5   3       1719.57       1661.00        32.66 o                         
  -3   5   3        482.82        489.67        15.93 o                         
  -2   5   3        250.35        238.04        10.91 o                         
  -1   5   3       2506.49       2568.59        39.28 o                         
   0   5   3        801.62        807.88        16.51 o                         
   1   5   3        583.15        603.64        13.55 o                         
   2   5   3        181.82        182.82         7.99 o                         
   3   5   3       1810.30       1846.35        27.51 o                         
   4   5   3         20.09         19.04         4.47 o                         
   5   5   3        191.51        212.91         9.87 o                         
   6   5   3        852.20        825.29        17.32 o                         
   7   5   3        514.72        496.72        14.49 o                         
   8   5   3        214.82        191.44        12.51 o                         
   9   5   3         20.69        -11.02        11.02 o                         
  10   5   3        448.06        370.03        25.74 o                         
  -9   6   3        189.23        195.15        26.28 o                         
  -8   6   3         14.18         29.24        15.05 o                         
  -7   6   3       1861.14       1867.18        49.19 o                         
  -6   6   3         13.00         13.25        11.17 o                         
  -5   6   3       2859.17       2808.78        50.10 o                         
  -4   6   3        461.89        487.93        18.73 o                         
  -3   6   3       9054.94       9043.39       121.21 o                         
  -2   6   3        227.62        235.05        11.96 o                         
  -1   6   3       8191.44       8079.18       106.98 o                         
   0   6   3       2319.19       2320.19        36.52 o                         
   1   6   3      12479.36      12339.62       156.45 o                         
   2   6   3       1052.50       1045.37        20.67 o                         
   3   6   3       5500.24       5736.40        78.88 o                         
   4   6   3       2522.90       2576.88        37.97 o                         
   5   6   3       4487.35       4492.74        54.12 o                         
   6   6   3        708.20        743.82        16.37 o                         
   7   6   3        795.50        817.67        18.13 o                         
   8   6   3        900.17        900.41        20.83 o                         
   9   6   3        465.05        616.13        83.31 o                         
  10   6   3        131.01         75.04        23.18 o                         
  -8   7   3        134.76        255.59        36.76 o                         
  -7   7   3         49.27         -3.63        31.02 o                         
  -6   7   3        100.49         95.59        29.35 o                         
  -5   7   3        333.60        259.29        26.76 o                         
  -4   7   3        118.72        114.06        23.60 o                         
  -3   7   3          9.62         -3.26        20.16 o                         
  -2   7   3        432.54        435.42        57.30 o                         
  -1   7   3        218.98        199.70        48.07 o                         
   0   7   3         54.30         72.28        10.70 o                         
   1   7   3        208.17        235.31        15.63 o                         
   2   7   3        775.75        802.79        25.46 o                         
   3   7   3          3.83         -8.41         8.41 o                         
   4   7   3        104.56        125.52         8.94 o                         
   5   7   3        188.03        188.33        25.50 o                         
   6   7   3        656.78        692.57        45.40 o                         
   7   7   3         87.53        127.58        28.17 o                         
   8   7   3         78.59        148.76        57.73 o                         
   9   7   3         31.77        369.65        78.09 o                         
  -7   8   3         18.29         32.38        39.72 o                         
  -6   8   3        244.93        281.98        40.77 o                         
  -5   8   3        255.42        335.40        37.87 o                         
  -4   8   3        515.21        522.26        38.31 o                         
  -3   8   3         15.17         39.16        29.50 o                         
  -2   8   3         47.28         81.17        27.19 o                         
  -1   8   3        492.71        464.23        37.17 o                         
   0   8   3          4.33         -1.62        52.30 o                         
   1   8   3        124.25        113.09        51.09 o                         
   2   8   3        636.92        616.41        68.01 o                         
   3   8   3        513.75        463.33        41.42 o                         
   4   8   3        244.59        306.74        56.25 o                         
   5   8   3        257.90        274.75        58.54 o                         
   6   8   3        750.89        790.92        71.75 o                         
   7   8   3        284.06         87.36        36.06 o                         
   8   8   3        155.40        183.64        33.03 o                         
  -6   9   3        132.08        161.04        44.72 o                         
  -5   9   3        353.35        322.26        43.07 o                         
  -4   9   3         11.09        132.21        38.19 o                         
  -3   9   3        906.52        966.30        44.77 o                         
  -2   9   3        374.76        396.48        24.95 o                         
  -1   9   3        468.40        504.41        62.53 o                         
   0   9   3         89.87        110.23        15.81 o                         
   1   9   3        799.95        805.88        30.85 o                         
   2   9   3        619.71        662.00        28.86 o                         
   3   9   3        122.01        133.17        17.52 o                         
   4   9   3        147.19        145.65        17.33 o                         
   5   9   3        308.96        303.47        23.32 o                         
   6   9   3        422.51        420.02        37.84 o                         
   7   9   3          8.05        -15.16        19.18 o                         
  -5  10   3        425.07        324.82        28.37 o                         
  -4  10   3        983.16        892.04        40.82 o                         
  -3  10   3       1024.26       1019.97        40.52 o                         
  -2  10   3        658.63        629.66        32.33 o                         
  -1  10   3        276.57        320.62        24.88 o                         
   0  10   3       1490.07       1477.00        45.30 o                         
   1  10   3        418.92        469.53        27.48 o                         
   2  10   3        562.19        527.93        29.16 o                         
   3  10   3          0.03         25.65        20.04 o                         
   4  10   3        768.57        749.76        47.26 o                         
   5  10   3         10.32         15.29        20.70 o                         
  -3  11   3        213.31        211.98        25.06 o                         
  -2  11   3       1013.27       1045.23        43.03 o                         
  -1  11   3         75.45         62.54        17.47 o                         
   0  11   3        520.69        507.92        32.01 o                         
   1  11   3        440.29        466.04        30.34 o                         
   2  11   3        926.87        989.61        44.30 o                         
   3  11   3        117.66        130.71        28.00 o                         
  -1  -9   4         23.83         33.48        25.45 o                         
   0  -9   4         40.98         51.53        21.03 o                         
   1  -9   4        197.81        194.02        24.68 o                         
   2  -9   4        230.90        261.58        27.15 o                         
   3  -9   4          4.54          7.43        19.54 o                         
  -4  -8   4         18.38          1.99        24.45 o                         
  -3  -8   4        228.46        302.29        61.73 o                         
  -2  -8   4        265.07        245.04        58.35 o                         
  -1  -8   4          8.03        -31.61        71.57 o                         
   0  -8   4        192.22        151.88        63.55 o                         
   1  -8   4         35.00         37.04        17.88 o                         
   2  -8   4         51.80          2.22        46.06 o                         
   3  -8   4        186.73        271.41        82.39 o                         
   4  -8   4        126.82        224.20        81.83 o                         
   5  -8   4         72.83          5.43        55.04 o                         
   6  -8   4          1.10        -27.69        27.69 o                         
  -5  -7   4          7.31         65.26        79.41 o                         
  -4  -7   4         12.55        -79.98        79.98 o                         
  -3  -7   4         90.29        138.81        53.19 o                         
  -2  -7   4        281.22        274.56        51.93 o                         
  -1  -7   4         34.57         87.62        35.11 o                         
   0  -7   4         41.58         20.42        58.90 o                         
   1  -7   4         45.99         15.39        41.85 o                         
   2  -7   4        283.43        360.93        72.22 o                         
   3  -7   4        111.61        157.19        70.54 o                         
   4  -7   4         22.84         23.36        70.50 o                         
   5  -7   4         35.08        -39.76        51.63 o                         
   6  -7   4         47.81         27.24        58.41 o                         
   7  -7   4        147.59        279.05        80.72 o                         
  -6  -6   4        767.21        648.17        89.21 o                         
  -5  -6   4       1084.68        861.94        44.83 o                         
  -4  -6   4       1072.49       1089.11        90.79 o                         
  -3  -6   4        870.82        897.12        39.07 o                         
  -2  -6   4       3749.03       3786.11        67.04 o                         
  -1  -6   4       2345.97       2340.53        47.49 o                         
   0  -6   4       3482.84       3519.34        61.80 o                         
   1  -6   4       1057.79       1088.92        30.97 o                         
   2  -6   4       6074.84       5997.87       106.57 o                         
   3  -6   4       1690.77       1684.14        44.41 o                         
   4  -6   4       3193.11       3060.78        65.83 o                         
   5  -6   4        285.07        274.54        24.12 o                         
   6  -6   4       3170.69       2839.90        88.73 o                         
   7  -6   4        724.72        687.77        80.05 o                         
   8  -6   4        841.95        777.76        85.63 o                         
  -7  -5   4        752.59        645.25        36.88 o                         
  -6  -5   4          5.49        -17.91        17.91 o                         
  -5  -5   4        381.82        320.96        24.43 o                         
  -4  -5   4        523.18        460.10        25.89 o                         
  -3  -5   4        963.46        937.53        28.78 o                         
  -2  -5   4        336.63        343.38        18.55 o                         
  -1  -5   4         43.73         58.76        11.08 o                         
   0  -5   4       1994.38       1983.13        39.61 o                         
   1  -5   4        127.57        138.63        12.73 o                         
   2  -5   4       1017.30        994.37        30.85 o                         
   3  -5   4        356.75        393.05        21.25 o                         
   4  -5   4       2296.55       2215.79        50.56 o                         
   5  -5   4        105.04        107.50        10.27 o                         
   6  -5   4        705.34        711.57        22.00 o                         
   7  -5   4        651.76        569.13        25.66 o                         
   8  -5   4        954.97        831.44        31.21 o                         
   9  -5   4        116.91         26.40        17.72 o                         
  -8  -4   4          3.85          1.28        17.18 o                         
  -7  -4   4        224.99        184.56        21.05 o                         
  -6  -4   4        205.54        178.51        18.81 o                         
  -5  -4   4          0.08         -7.26        10.96 o                         
  -4  -4   4          2.42         -8.66         8.66 o                         
  -3  -4   4         73.67         87.86         8.92 o                         
  -2  -4   4        289.16        268.36        11.08 o                         
  -1  -4   4        431.22        440.17        13.47 o                         
   0  -4   4         31.95         34.64         5.74 o                         
   1  -4   4        145.30        137.52         8.27 o                         
   2  -4   4        128.51        146.60         8.88 o                         
   3  -4   4       1611.77       1514.66        29.33 o                         
   4  -4   4        131.71        143.19        10.87 o                         
   5  -4   4        519.96        482.31        18.81 o                         
   6  -4   4         16.66         10.26         9.85 o                         
   7  -4   4       1133.11       1001.47        31.00 o                         
   8  -4   4        101.85         95.87        16.05 o                         
   9  -4   4        188.58        172.74        19.76 o                         
  10  -4   4          3.48        -17.24        17.24 o                         
  -8  -3   4        144.26        139.59        20.01 o                         
  -7  -3   4         30.52         64.79        15.64 o                         
  -6  -3   4       1180.89       1153.55        33.96 o                         
  -5  -3   4        543.54        533.83        23.68 o                         
  -4  -3   4        878.95        860.15        25.36 o                         
  -3  -3   4         87.05         76.67         7.92 o                         
  -2  -3   4       2956.56       2857.75        40.33 o                         
  -1  -3   4        922.44        950.20        18.39 o                         
   0  -3   4        797.43        794.86        16.28 o                         
   1  -3   4         16.37         21.91         4.82 o                         
   2  -3   4       1507.75       1437.36        23.27 o                         
   3  -3   4        519.96        497.64        14.99 o                         
   4  -3   4          1.45          7.28         6.31 o                         
   5  -3   4          7.05         11.60         7.62 o                         
   6  -3   4         12.83          6.29         8.43 o                         
   7  -3   4        132.47        150.71        18.77 o                         
   8  -3   4        383.89        381.47        22.78 o                         
   9  -3   4         14.39         15.45        15.03 o                         
  10  -3   4         88.72         55.24        17.59 o                         
  -9  -2   4          4.50          8.03        18.53 o                         
  -8  -2   4        701.96        738.61        31.58 o                         
  -7  -2   4         73.50         57.82        15.17 o                         
  -6  -2   4       3108.31       3226.96        58.45 o                         
  -5  -2   4         37.42         57.72        16.52 o                         
  -4  -2   4       3198.44       3114.82        52.08 o                         
  -3  -2   4        188.75        201.47         9.23 o                         
  -2  -2   4       8279.74       8082.79        94.75 o                         
  -1  -2   4         55.17         64.47         5.64 o                         
   0  -2   4       4551.26       4539.58        62.11 o                         
   1  -2   4        552.39        546.23        11.95 o                         
   2  -2   4       6654.43       6742.70        78.85 o                         
   3  -2   4          1.45          4.80         4.46 o                         
   4  -2   4       1142.45       1169.54        23.14 o                         
   5  -2   4        696.92        701.98        26.68 o                         
   6  -2   4       1131.14       1072.09        92.43 o                         
   7  -2   4        280.47        228.25        88.22 o                         
   8  -2   4         28.98         43.46        45.12 o                         
   9  -2   4        402.62        445.58        67.07 o                         
  10  -2   4         47.58         12.62        44.44 o                         
  11  -2   4         90.36        110.59        76.85 o                         
  -9  -1   4        182.93        282.30        37.72 o                         
  -8  -1   4        644.21        677.34        42.44 o                         
  -7  -1   4        214.27        258.21        31.86 o                         
  -6  -1   4        850.38        912.56        36.93 o                         
  -5  -1   4       3053.79       3249.50        64.98 o                         
  -4  -1   4       3575.14       3792.86        69.24 o                         
  -3  -1   4       4617.57       4644.34        66.78 o                         
  -2  -1   4       4261.90       4335.67        70.76 o                         
  -1  -1   4      18443.65      19527.43       270.93 o                         
   0  -1   4       7924.64       8014.67       103.06 o                         
   1  -1   4      16810.91      17901.91       259.86 o                         
   2  -1   4       6254.44       6138.52        80.21 o                         
   3  -1   4      24829.15      24971.97       306.47 o                         
   4  -1   4       4792.57       4655.77        64.93 o                         
   5  -1   4      11045.42      11010.24       142.91 o                         
   6  -1   4       2432.61       2339.95        51.69 o                         
   7  -1   4       8566.22       9305.92       150.28 o                         
   8  -1   4        880.33        996.13        39.78 o                         
   9  -1   4       2144.07       2401.19        52.67 o                         
  10  -1   4        375.10        384.39        38.41 o                         
  11  -1   4       1197.77       1248.01        53.53 o                         
  -9   0   4         20.36         19.92        22.73 o                         
  -8   0   4        318.47        296.73        26.08 o                         
  -7   0   4         59.99         37.70        18.63 o                         
  -6   0   4       1600.89       1528.78        39.65 o                         
  -5   0   4        174.60        166.66        16.47 o                         
  -4   0   4        498.93        469.44        19.31 o                         
  -3   0   4         30.66         38.38         8.99 o                         
  -2   0   4       2228.54       2199.32        39.71 o                         
  -1   0   4       1088.16       1043.36        19.02 o                         
   0   0   4          9.93         18.67         4.47 o                         
   1   0   4          6.58          7.06         5.04 o                         
   2   0   4        547.23        570.87        11.84 o                         
   3   0   4       1322.45       1385.71        27.91 o                         
   4   0   4        514.33        587.73        18.03 o                         
   5   0   4          3.02          2.69         9.43 o                         
   6   0   4          7.58         12.43        13.19 o                         
   7   0   4        368.82        429.78        22.69 o                         
   8   0   4        497.76        548.53        26.79 o                         
   9   0   4          5.08         54.23        21.99 o                         
  10   0   4         23.54         -4.44        19.88 o                         
  11   0   4         50.67         66.10        22.01 o                         
 -10   1   4        760.32        818.46        58.74 o                         
  -9   1   4        471.52        533.18        38.85 o                         
  -8   1   4        827.71        908.74        41.43 o                         
  -7   1   4        210.29        228.27        27.56 o                         
  -6   1   4       2792.56       2786.16        60.11 o                         
  -5   1   4       1161.19       1156.68        33.37 o                         
  -4   1   4       1455.96       1402.29        26.85 o                         
  -3   1   4        143.86        149.24        14.18 o                         
  -2   1   4       3242.02       3286.70        55.30 o                         
  -1   1   4       1283.75       1344.28        22.68 o                         
   0   1   4         29.97         27.39        10.85 o                         
   1   1   4        100.47         81.54        11.31 o                         
   2   1   4        241.42        248.92        11.16 o                         
   3   1   4        534.90        518.53        15.65 o                         
   4   1   4       1842.88       1843.89        36.59 o                         
   5   1   4        567.93        508.28        20.70 o                         
   6   1   4        757.45        749.31        17.07 o                         
   7   1   4        333.01        334.29        24.83 o                         
   8   1   4       1733.08       1830.06        48.34 o                         
   9   1   4        291.24        387.47        33.50 o                         
  10   1   4        420.08        455.20        38.16 o                         
  11   1   4        111.73         64.02        38.30 o                         
 -10   2   4         75.06         66.07        23.26 o                         
  -9   2   4         87.40         87.17        21.04 o                         
  -8   2   4          1.77         25.12        17.57 o                         
  -7   2   4          7.75          3.67        14.61 o                         
  -6   2   4        152.32        162.54        12.42 o                         
  -5   2   4        742.63        714.40        19.92 o                         
  -4   2   4        105.47        116.56         8.90 o                         
  -3   2   4        169.71        166.35         8.57 o                         
  -2   2   4         89.42        113.75         6.84 o                         
  -1   2   4       2303.25       2335.59        34.12 o                         
   0   2   4        973.85        892.90        15.65 o                         
   1   2   4        185.86        196.42         4.34 o                         
   2   2   4         61.63         52.50         5.19 o                         
   3   2   4       1242.80       1234.17        18.42 o                         
   4   2   4       1804.63       1709.70        25.42 o                         
   5   2   4         10.61         18.95         3.28 o                         
   6   2   4        324.48        314.89         9.28 o                         
   7   2   4         84.16         85.65         6.79 o                         
   8   2   4        940.68        990.48        34.44 o                         
   9   2   4        112.25        157.06        81.34 o                         
  10   2   4        198.46        185.56        89.15 o                         
  11   2   4         66.41        275.03        90.70 o                         
  -9   3   4       1233.76       1223.75        44.75 o                         
  -8   3   4         13.93         25.85        17.24 o                         
  -7   3   4       2285.42       2181.61        53.35 o                         
  -6   3   4        235.03        217.98        15.38 o                         
  -5   3   4       9247.23       9109.28       123.67 o                         
  -4   3   4         33.76         19.59         6.84 o                         
  -3   3   4      11503.38      11616.15       148.85 o                         
  -2   3   4       2005.68       2060.21        32.65 o                         
  -1   3   4      24857.94      24486.92       298.88 o                         
   0   3   4        929.57        990.37        17.34 o                         
   1   3   4      15537.19      16020.19       196.11 o                         
   2   3   4       4680.53       4834.66        75.65 o                         
   3   3   4      15440.47      15674.41       170.21 o                         
   4   3   4       1312.70       1379.81        21.85 o                         
   5   3   4       3561.33       3443.10        41.98 o                         
   6   3   4       2424.04       2372.60        33.09 o                         
   7   3   4       2104.44       2064.44        31.80 o                         
   8   3   4        460.12        426.11        25.09 o                         
   9   3   4         83.37        105.34        16.93 o                         
  10   3   4        565.00        557.71        28.64 o                         
  11   3   4         62.58         74.63        21.60 o                         
  -9   4   4        109.60         89.84        21.65 o                         
  -8   4   4          6.76        -16.31        16.31 o                         
  -7   4   4        772.95        761.48        26.47 o                         
  -6   4   4          1.55         12.43         9.85 o                         
  -5   4   4        281.00        265.55        15.30 o                         
  -4   4   4       1265.46       1274.79        27.23 o                         
  -3   4   4       1512.02       1470.32        27.88 o                         
  -2   4   4       1371.02       1414.74        25.75 o                         
  -1   4   4        127.06        138.93         7.77 o                         
   0   4   4       7563.93       7723.04        99.23 o                         
   1   4   4       1066.57       1095.68        18.91 o                         
   2   4   4       4854.47       5054.20        66.74 o                         
   3   4   4          7.47         17.43         3.45 o                         
   4   4   4       8058.00       7852.58        89.94 o                         
   5   4   4        211.04        208.84         7.88 o                         
   6   4   4       2826.21       2757.34        34.41 o                         
   7   4   4         48.61         51.97         8.03 o                         
   8   4   4       2456.78       2247.46        50.77 o                         
   9   4   4         28.04         20.82        12.93 o                         
  10   4   4        445.08        479.66        30.89 o                         
  11   4   4         26.18         19.17        19.79 o                         
  -9   5   4         56.26         28.47        21.76 o                         
  -8   5   4         97.08        118.42        22.07 o                         
  -7   5   4         15.81         11.31        11.95 o                         
  -6   5   4        441.38        464.49        21.58 o                         
  -5   5   4        104.38        115.69        12.73 o                         
  -4   5   4         15.13         24.45         8.46 o                         
  -3   5   4         79.97         88.32         8.98 o                         
  -2   5   4          4.51         15.61         5.71 o                         
  -1   5   4        190.56        175.24         9.24 o                         
   0   5   4       1537.78       1493.47        25.68 o                         
   1   5   4        103.18        122.33         6.91 o                         
   2   5   4        715.09        668.30        14.72 o                         
   3   5   4        217.92        212.69         8.94 o                         
   4   5   4       2684.67       2566.66        39.91 o                         
   5   5   4         30.10         35.68         5.26 o                         
   6   5   4        753.36        739.68        15.49 o                         
   7   5   4        116.01        124.77         9.59 o                         
   8   5   4       1024.50       1021.51        24.74 o                         
   9   5   4          6.24          1.49        13.27 o                         
  10   5   4        129.85        162.07        19.43 o                         
  -9   6   4        860.30        847.11        50.43 o                         
  -8   6   4        172.36        148.77        23.15 o                         
  -7   6   4        905.91        879.09        30.59 o                         
  -6   6   4          6.25          5.16        11.49 o                         
  -5   6   4       2948.55       2874.75        51.60 o                         
  -4   6   4        368.18        351.84        17.48 o                         
  -3   6   4       1843.68       1781.03        34.26 o                         
  -2   6   4          6.47          4.51         6.35 o                         
  -1   6   4       3537.48       3468.12        52.10 o                         
   0   6   4        655.16        640.60        16.07 o                         
   1   6   4        658.16        599.01        14.86 o                         
   2   6   4         32.41         27.87         5.42 o                         
   3   6   4        882.89        872.13        19.18 o                         
   4   6   4        657.89        653.96        17.19 o                         
   5   6   4          9.29          7.38         6.43 o                         
   6   6   4         64.82         63.14         7.58 o                         
   7   6   4          8.37         15.60         7.38 o                         
   8   6   4        351.52        337.64        16.36 o                         
   9   6   4        166.81        153.33        73.08 o                         
  10   6   4         67.95         28.55        85.39 o                         
  -8   7   4         21.65        109.00        51.74 o                         
  -7   7   4        229.65        301.40        33.93 o                         
  -6   7   4        372.23        345.31        31.50 o                         
  -5   7   4       1079.20       1111.73        36.35 o                         
  -4   7   4        133.70        133.17        22.90 o                         
  -3   7   4        264.19        301.55        24.77 o                         
  -2   7   4        830.21        823.51        42.72 o                         
  -1   7   4        831.69        835.71        37.85 o                         
   0   7   4        110.70        129.62         9.00 o                         
   1   7   4         21.86         25.79         5.55 o                         
   2   7   4        656.45        602.98        52.09 o                         
   3   7   4          1.89          9.02         5.49 o                         
   4   7   4         10.01         12.37         6.48 o                         
   5   7   4        536.85        594.07        40.51 o                         
   6   7   4        206.19        146.12        20.39 o                         
   7   7   4        172.98        230.81        25.88 o                         
   8   7   4         26.79         -8.18        66.08 o                         
   9   7   4        451.98        810.46        92.58 o                         
  -7   8   4        146.25        267.99        42.64 o                         
  -6   8   4       1215.55       1325.18        53.06 o                         
  -5   8   4        363.85        344.98        38.39 o                         
  -4   8   4       3958.85       4104.95        84.95 o                         
  -3   8   4        846.38        800.86        38.54 o                         
  -2   8   4       4135.54       4169.34        81.90 o                         
  -1   8   4       1909.48       1920.53        64.65 o                         
   0   8   4       6819.34       6801.99       227.24 o                         
   1   8   4       2041.21       2075.58        67.80 o                         
   2   8   4       3796.19       3900.83        99.30 o                         
   3   8   4       2457.41       2497.64        75.73 o                         
   4   8   4       3522.75       3860.47       133.86 o                         
   5   8   4       1336.51       1392.05        80.02 o                         
   6   8   4        874.84       1071.87        73.22 o                         
   7   8   4        945.95        839.41        49.89 o                         
   8   8   4        592.09        451.66        38.15 o                         
  -6   9   4        199.80        194.83        51.55 o                         
  -5   9   4         33.55         53.24        38.90 o                         
  -4   9   4         45.73         72.02        35.87 o                         
  -3   9   4        457.72        583.60        39.11 o                         
  -2   9   4         68.09         42.46        30.58 o                         
  -1   9   4        101.46        110.81        15.45 o                         
   0   9   4        116.47        166.96        17.07 o                         
   1   9   4        606.00        581.86        25.57 o                         
   2   9   4          2.57          0.37         9.92 o                         
   3   9   4        106.24        133.95        15.67 o                         
   4   9   4        144.84        165.38        24.77 o                         
   5   9   4        382.48        410.73        35.29 o                         
   6   9   4          3.31         -9.94        18.13 o                         
   7   9   4         35.56         20.55        19.66 o                         
  -5  10   4        314.29        246.36        24.22 o                         
  -4  10   4        110.91        100.26        20.24 o                         
  -3  10   4          5.81          4.90        16.36 o                         
  -2  10   4        491.14        479.07        29.20 o                         
  -1  10   4         32.65         61.56        14.99 o                         
   0  10   4         69.76         94.10        15.94 o                         
   1  10   4        205.72        256.01        21.62 o                         
   2  10   4        261.16        296.54        22.43 o                         
   3  10   4         74.28        107.21        23.81 o                         
   4  10   4          0.85         12.53        20.03 o                         
   5  10   4        433.01        431.26        39.23 o                         
   6  10   4         53.35         52.12        22.91 o                         
  -3  11   4        108.17        121.35        21.19 o                         
  -2  11   4         38.80         65.56        17.56 o                         
  -1  11   4          8.05         13.75        15.11 o                         
   0  11   4        279.29        312.11        25.26 o                         
   1  11   4        232.68        276.68        33.60 o                         
   2  11   4         29.96         62.49        24.02 o                         
   3  11   4         39.56         33.36        22.51 o                         
   4  11   4        164.92        178.83        30.33 o                         
  -2  -8   5       1115.43        938.06       107.64 o                         
  -1  -8   5         39.79        225.23        85.97 o                         
   0  -8   5        882.25        824.41        50.41 o                         
   1  -8   5        137.78        133.25        22.33 o                         
   2  -8   5       1913.44       1855.91        55.79 o                         
   3  -8   5         54.92         26.04        74.64 o                         
   4  -8   5       1269.46       1344.48       115.48 o                         
   5  -8   5        443.60        410.24        45.25 o                         
  -4  -7   5        273.06        209.56        61.10 o                         
  -3  -7   5        289.34        311.38        59.80 o                         
  -2  -7   5         67.11         -1.42        52.95 o                         
  -1  -7   5         59.90         19.81        47.56 o                         
   0  -7   5        346.26        418.12        43.21 o                         
   1  -7   5        388.71        373.09        40.93 o                         
   2  -7   5         51.78        -17.49        66.56 o                         
   3  -7   5         26.33         57.30        48.59 o                         
   4  -7   5        153.55        153.48        84.31 o                         
   5  -7   5        233.74        184.27        82.82 o                         
   6  -7   5         38.29        129.83        62.42 o                         
   7  -7   5          4.58         -7.13        29.17 o                         
  -5  -6   5         40.90          3.91        23.27 o                         
  -4  -6   5        562.47        539.44        85.64 o                         
  -3  -6   5        277.29        264.60        27.50 o                         
  -2  -6   5        123.78        135.19        26.53 o                         
  -1  -6   5          0.65         -6.75        11.97 o                         
   0  -6   5        359.98        396.59        22.42 o                         
   1  -6   5         87.37        112.15        15.02 o                         
   2  -6   5         20.09         24.37        13.59 o                         
   3  -6   5         97.72        103.80        17.08 o                         
   4  -6   5          0.23        -13.83        13.83 o                         
   5  -6   5          0.11          9.32        17.20 o                         
   6  -6   5        404.06        384.12        40.77 o                         
   7  -6   5        195.43        374.01        76.64 o                         
   8  -6   5        132.50        123.50        33.70 o                         
  -6  -5   5          3.34        -14.12        19.26 o                         
  -5  -5   5          4.40        -16.89        16.90 o                         
  -4  -5   5        183.54        194.37        21.33 o                         
  -3  -5   5        181.28        168.55        22.77 o                         
  -2  -5   5          0.45          8.96        11.51 o                         
  -1  -5   5          1.18         -1.28        10.18 o                         
   0  -5   5        180.99        210.92        15.99 o                         
   1  -5   5        272.06        288.15        17.63 o                         
   2  -5   5         24.37         28.36         9.87 o                         
   3  -5   5          9.32         15.94        12.22 o                         
   4  -5   5         74.59         70.91        14.49 o                         
   5  -5   5         52.00         69.42        15.59 o                         
   6  -5   5         55.50         22.09        18.10 o                         
   7  -5   5        110.13         75.30        29.20 o                         
   8  -5   5         14.05         30.91        34.30 o                         
   9  -5   5          3.98         11.43        33.94 o                         
  -7  -4   5        772.04        794.21        44.30 o                         
  -6  -4   5       1027.06        989.00        34.26 o                         
  -5  -4   5       1212.21       1250.92        35.38 o                         
  -4  -4   5        874.81        808.05        27.08 o                         
  -3  -4   5       5054.83       4963.41        75.07 o                         
  -2  -4   5       2733.97       2634.26        37.58 o                         
  -1  -4   5       5683.94       5678.64        73.15 o                         
   0  -4   5       1315.96       1269.84        24.12 o                         
   1  -4   5      11045.18      10956.49       128.37 o                         
   2  -4   5       2413.93       2335.09        35.66 o                         
   3  -4   5       6993.50       6847.65        94.92 o                         
   4  -4   5        406.02        433.32        16.86 o                         
   5  -4   5       7254.55       7123.10       101.01 o                         
   6  -4   5        581.67        539.98        28.08 o                         
   7  -4   5       2400.72       2163.12        73.99 o                         
   8  -4   5          1.57          4.81        14.44 o                         
   9  -4   5       1648.21       1422.48        47.29 o                         
  10  -4   5         38.55         17.71        17.85 o                         
  -8  -3   5        473.13        369.30        26.90 o                         
  -7  -3   5         17.12         11.29        15.44 o                         
  -6  -3   5        201.68        258.65        21.01 o                         
  -5  -3   5        206.57        199.25        18.19 o                         
  -4  -3   5        700.31        686.49        25.16 o                         
  -3  -3   5         62.86         82.38        11.01 o                         
  -2  -3   5          2.30         14.60         5.80 o                         
  -1  -3   5       1314.14       1277.29        23.30 o                         
   0  -3   5         33.28         43.19         6.70 o                         
   1  -3   5        512.08        517.25        14.08 o                         
   2  -3   5       1010.00        986.23        19.42 o                         
   3  -3   5       2099.47       2078.46        35.95 o                         
   4  -3   5        492.30        487.90        16.52 o                         
   5  -3   5        533.12        541.27        18.18 o                         
   6  -3   5       1803.79       1785.76        45.89 o                         
   7  -3   5       1039.83        972.79        35.99 o                         
   8  -3   5        548.43        582.45        32.26 o                         
   9  -3   5        136.41        111.22        18.06 o                         
  10  -3   5        735.09        643.97        37.87 o                         
  -8  -2   5        156.10        187.57        21.24 o                         
  -7  -2   5        373.11        346.13        23.86 o                         
  -6  -2   5          2.36         11.48        13.82 o                         
  -5  -2   5         63.76         56.25        14.09 o                         
  -4  -2   5         72.44         64.46        11.95 o                         
  -3  -2   5        620.92        602.27        20.68 o                         
  -2  -2   5        524.50        523.31        13.32 o                         
  -1  -2   5          1.63          5.47         4.85 o                         
   0  -2   5        268.83        242.06        10.83 o                         
   1  -2   5        411.35        378.81        11.11 o                         
   2  -2   5       2943.00       2856.56        38.50 o                         
   3  -2   5         77.52         86.42         7.63 o                         
   4  -2   5       1345.31       1327.97        25.83 o                         
   5  -2   5        147.49        214.06        62.85 o                         
   6  -2   5       3050.21       3166.09        85.67 o                         
   7  -2   5        105.62          8.63        79.73 o                         
   8  -2   5       1196.13       1189.91        47.57 o                         
   9  -2   5         40.34        135.21        53.88 o                         
  10  -2   5        978.33        904.66        54.16 o                         
  -9  -1   5         90.91        213.54        35.31 o                         
  -8  -1   5        265.44        356.89        35.15 o                         
  -7  -1   5       1007.47       1090.22        46.80 o                         
  -6  -1   5       1044.35       1148.57        42.90 o                         
  -5  -1   5        838.70        891.00        30.77 o                         
  -4  -1   5       1136.56       1191.07        31.06 o                         
  -3  -1   5       3489.21       3698.85        67.36 o                         
  -2  -1   5       2662.75       2731.46        51.55 o                         
  -1  -1   5       1342.27       1367.56        31.27 o                         
   0  -1   5       1677.37       1690.50        29.23 o                         
   1  -1   5       3163.05       3243.92        47.34 o                         
   2  -1   5       2492.34       2653.41        35.53 o                         
   3  -1   5         95.62         62.57         8.79 o                         
   4  -1   5        532.43        539.13        14.02 o                         
   5  -1   5        363.65        308.74        21.34 o                         
   6  -1   5        852.73        902.40        32.12 o                         
   7  -1   5        350.91        367.30        28.79 o                         
   8  -1   5         47.92         69.44        38.04 o                         
   9  -1   5        142.42        181.51        34.36 o                         
  10  -1   5        255.81        302.89        33.75 o                         
  11  -1   5        395.48        493.47        45.54 o                         
  -9   0   5        335.53        264.26        30.43 o                         
  -8   0   5         65.73        147.53        24.03 o                         
  -7   0   5       2174.01       2220.19        54.56 o                         
  -6   0   5         25.92         48.44        16.85 o                         
  -5   0   5       2435.01       2374.00        50.66 o                         
  -4   0   5        267.03        271.23        17.87 o                         
  -3   0   5       7730.76       7328.30       112.59 o                         
  -2   0   5         14.91          9.94         7.74 o                         
  -1   0   5       4625.87       4358.49        53.43 o                         
   0   0   5       1037.38       1061.98        17.40 o                         
   1   0   5       8295.29       8671.31       111.00 o                         
   2   0   5         34.27         46.46         6.05 o                         
   3   0   5       1367.58       1421.97        23.28 o                         
   4   0   5       1459.27       1551.55        33.08 o                         
   5   0   5       1478.36       1568.86        35.14 o                         
   6   0   5        163.86        184.72        15.98 o                         
   7   0   5         13.96         25.50        17.03 o                         
   8   0   5        789.19        758.61        30.45 o                         
   9   0   5          1.45          5.91        22.32 o                         
  10   0   5         83.16         90.52        21.67 o                         
  11   0   5        233.21        245.19        27.70 o                         
  -9   1   5        649.02        692.90        45.64 o                         
  -8   1   5        143.63        161.15        32.03 o                         
  -7   1   5        648.63        606.36        35.54 o                         
  -6   1   5       1288.15       1374.69        42.65 o                         
  -5   1   5       3392.25       3422.18        66.59 o                         
  -4   1   5       2838.97       2831.03        55.64 o                         
  -3   1   5       2939.54       3046.57        56.24 o                         
  -2   1   5      11873.84      11961.34       173.20 o                         
  -1   1   5       9794.94       9843.82       125.96 o                         
   0   1   5      13801.39      13807.96       172.97 o                         
   1   1   5       5545.95       5300.74        81.61 o                         
   2   1   5      24114.47      21319.52       307.71 o                         
   3   1   5       8725.69       8144.68       122.66 o                         
   4   1   5      12848.53      12745.86       187.81 o                         
   5   1   5       2655.86       2439.58        48.19 o                         
   6   1   5      10866.76      10791.46       165.45 o                         
   7   1   5       2389.35       2392.33        52.82 o                         
   8   1   5       3023.19       3182.04        67.21 o                         
   9   1   5        465.63        655.63        51.44 o                         
  10   1   5       1669.52       1811.92        47.96 o                         
  11   1   5        318.54        359.54        54.83 o                         
  -9   2   5         36.78         39.54        20.90 o                         
  -8   2   5        145.49        168.51        23.19 o                         
  -7   2   5        437.26        457.86        28.64 o                         
  -6   2   5          4.91          2.72        13.27 o                         
  -5   2   5         46.33         50.22        13.77 o                         
  -4   2   5        156.73        146.67        16.30 o                         
  -3   2   5        677.67        658.94        26.71 o                         
  -2   2   5        371.64        334.54        20.35 o                         
  -1   2   5        128.63        161.96         7.82 o                         
   0   2   5          9.98         39.41         4.59 o                         
   1   2   5         39.04         35.24         3.16 o                         
   2   2   5        991.50        981.04        19.23 o                         
   3   2   5       1040.59       1116.31        17.26 o                         
   4   2   5         10.14          9.22         5.32 o                         
   5   2   5        105.70         97.42        10.02 o                         
   6   2   5        468.05        413.49        18.90 o                         
   7   2   5        838.02        803.09        26.80 o                         
   8   2   5          0.65         21.37        13.50 o                         
   9   2   5        144.35        219.30        53.64 o                         
  10   2   5         80.94        196.11        52.97 o                         
  11   2   5        268.77        497.12       102.52 o                         
  -9   3   5        526.00        470.11        32.40 o                         
  -8   3   5         17.44         17.57        17.94 o                         
  -7   3   5       2075.03       2076.04        53.81 o                         
  -6   3   5        339.25        333.74        24.13 o                         
  -5   3   5       1475.30       1359.77        29.83 o                         
  -4   3   5          0.25          4.68         6.92 o                         
  -3   3   5       3357.72       3366.71        51.15 o                         
  -2   3   5        481.02        462.89        13.41 o                         
  -1   3   5        402.67        401.86        11.54 o                         
   0   3   5         42.76         57.04         5.17 o                         
   1   3   5        616.79        613.88        11.82 o                         
   2   3   5        434.07        440.53        13.56 o                         
   3   3   5        767.16        805.32        19.43 o                         
   4   3   5         48.20         56.57         4.57 o                         
   5   3   5        339.98        335.53        10.36 o                         
   6   3   5        206.70        184.47         9.39 o                         
   7   3   5       1692.23       1491.12        37.26 o                         
   8   3   5          5.70          2.57        14.01 o                         
   9   3   5        504.24        528.07        31.19 o                         
  10   3   5         87.01         71.33        18.86 o                         
  11   3   5        647.71        702.56        39.04 o                         
  -9   4   5          0.37        -12.12        20.36 o                         
  -8   4   5          0.90         -2.76        17.90 o                         
  -7   4   5        148.03        166.16        21.11 o                         
  -6   4   5        388.13        376.11        19.72 o                         
  -5   4   5         19.58         11.85         8.93 o                         
  -4   4   5         95.64         99.20        10.18 o                         
  -3   4   5         89.41         90.15         9.00 o                         
  -2   4   5       1379.08       1356.80        25.74 o                         
  -1   4   5        523.37        495.97        13.44 o                         
   0   4   5        203.68        197.11         8.36 o                         
   1   4   5         51.71         56.93         4.56 o                         
   2   4   5       1376.63       1364.06        28.54 o                         
   3   4   5       1676.41       1689.44        33.71 o                         
   4   4   5         22.19         16.65         3.64 o                         
   5   4   5        436.99        432.32        10.34 o                         
   6   4   5        293.22        291.63        10.61 o                         
   7   4   5       1288.08       1264.67        27.82 o                         
   8   4   5         15.77         -4.78        13.15 o                         
   9   4   5        273.07        287.13        28.20 o                         
  10   4   5         24.32         40.07        17.81 o                         
  11   4   5        411.23        362.88        28.75 o                         
  -9   5   5          3.58         18.66        20.84 o                         
  -8   5   5        933.63        956.05        41.41 o                         
  -7   5   5        169.01        162.01        21.94 o                         
  -6   5   5       4399.48       4288.59        79.93 o                         
  -5   5   5         40.35         58.28        11.04 o                         
  -4   5   5       5885.66       5765.92        95.84 o                         
  -3   5   5       1206.46       1195.34        26.23 o                         
  -2   5   5      13700.16      13275.24       169.86 o                         
  -1   5   5        633.05        633.04        16.45 o                         
   0   5   5      10032.60      10068.50       129.14 o                         
   1   5   5       3246.06       3324.59        47.73 o                         
   2   5   5      12088.31      12204.67       153.63 o                         
   3   5   5       1185.59       1209.37        21.37 o                         
   4   5   5       3645.09       3686.73        52.84 o                         
   5   5   5       2341.12       2299.39        37.25 o                         
   6   5   5       2440.96       2463.86        33.86 o                         
   7   5   5        491.65        474.45        15.00 o                         
   8   5   5        151.79        173.28        22.40 o                         
   9   5   5        612.54        548.40        35.25 o                         
  10   5   5         93.72         94.46        18.33 o                         
  -8   6   5        385.91        351.16        29.21 o                         
  -7   6   5          2.35         -4.98        16.90 o                         
  -6   6   5        120.35        133.00        15.59 o                         
  -5   6   5        555.88        533.16        22.48 o                         
  -4   6   5        695.92        662.43        22.42 o                         
  -3   6   5        580.32        564.36        19.22 o                         
  -2   6   5         43.79         44.49         7.92 o                         
  -1   6   5       3658.20       3687.35        55.36 o                         
   0   6   5        496.23        522.31        14.79 o                         
   1   6   5       2646.55       2678.68        41.33 o                         
   2   6   5         15.08         15.76         4.56 o                         
   3   6   5       5345.52       5340.99        73.55 o                         
   4   6   5        133.50        133.15         8.77 o                         
   5   6   5       2166.21       2159.50        36.79 o                         
   6   6   5         43.62         33.90         9.33 o                         
   7   6   5       2236.05       2244.46        45.74 o                         
   8   6   5         42.54         40.52        17.26 o                         
   9   6   5        463.03        461.89        26.96 o                         
  10   6   5        288.60        420.94        88.35 o                         
  -8   7   5         82.63         90.32        41.67 o                         
  -7   7   5        425.64        460.31        42.80 o                         
  -6   7   5        111.66        112.77        29.55 o                         
  -5   7   5         53.71         65.12        23.18 o                         
  -4   7   5        304.51        233.63        22.73 o                         
  -3   7   5        112.55        115.03        23.42 o                         
  -2   7   5        232.26        265.00        22.36 o                         
  -1   7   5        543.86        558.84        39.32 o                         
   0   7   5        382.66        363.22        13.74 o                         
   1   7   5        185.85        189.39        10.42 o                         
   2   7   5          0.09          0.89         5.01 o                         
   3   7   5       1446.45       1421.65        27.10 o                         
   4   7   5        201.05        204.34        11.19 o                         
   5   7   5        525.68        545.97        39.22 o                         
   6   7   5         67.72         91.57        34.25 o                         
   7   7   5        973.66       1057.54        44.73 o                         
   8   7   5         66.59        -21.11        38.14 o                         
   9   7   5        128.09        249.03        42.39 o                         
  -7   8   5         42.09         36.19        38.22 o                         
  -6   8   5       1298.05       1355.60        45.81 o                         
  -5   8   5        224.68        217.81        30.97 o                         
  -4   8   5        903.67        956.22        42.76 o                         
  -3   8   5         74.42         97.92        28.68 o                         
  -2   8   5       2008.02       2106.94        52.64 o                         
  -1   8   5        257.31        271.37        29.59 o                         
   0   8   5        559.92        537.20        40.00 o                         
   1   8   5          8.17         18.69        31.45 o                         
   2   8   5        901.68        855.96        59.52 o                         
   3   8   5        205.54        219.19        34.60 o                         
   4   8   5         11.20         45.27        33.53 o                         
   5   8   5        113.75        119.03        48.22 o                         
   6   8   5         99.72        102.66        47.71 o                         
   7   8   5        209.35        150.29        41.44 o                         
   8   8   5         75.70        148.21        78.20 o                         
  -6   9   5        530.05        547.19        46.87 o                         
  -5   9   5        117.88        185.27        47.19 o                         
  -4   9   5        259.94        245.96        43.75 o                         
  -3   9   5        699.40        725.21        46.34 o                         
  -2   9   5        550.75        529.40        39.37 o                         
  -1   9   5        195.28        154.70        54.16 o                         
   0   9   5          7.26          8.96         9.61 o                         
   1   9   5        652.82        681.32        26.26 o                         
   2   9   5         55.82         76.93        11.71 o                         
   3   9   5         61.43         70.42        19.05 o                         
   4   9   5        169.33        205.48        26.49 o                         
   5   9   5        208.56        249.20        28.11 o                         
   6   9   5         36.26         66.34        20.77 o                         
   7   9   5          0.95         21.39        18.09 o                         
  -5  10   5       1304.05       1199.77        45.94 o                         
  -4  10   5        146.51        104.79        20.21 o                         
  -3  10   5       1252.43       1199.42        42.89 o                         
  -2  10   5        953.26        915.35        36.30 o                         
  -1  10   5       2743.86       2589.10        60.32 o                         
   0  10   5        625.35        648.05        28.28 o                         
   1  10   5       1578.26       1599.50        60.87 o                         
   2  10   5       1494.83       1545.78        59.92 o                         
   3  10   5       1955.46       2014.78        69.58 o                         
   4  10   5        620.98        653.09        41.49 o                         
   5  10   5        540.40        618.84        43.57 o                         
   6  10   5        845.52        879.68        49.07 o                         
  -3  11   5          0.45          5.80        17.03 o                         
  -2  11   5          4.95         -4.15        15.69 o                         
  -1  11   5        194.37        171.84        30.23 o                         
   0  11   5        151.84        139.50        27.25 o                         
   1  11   5         39.92         65.20        22.61 o                         
   2  11   5          3.72          7.31        18.62 o                         
   3  11   5        276.10        332.96        36.83 o                         
   4  11   5         98.80         83.71        25.39 o                         
   0  -8   6        168.94        149.19        30.79 o                         
   1  -8   6          2.50         13.34        25.39 o                         
   2  -8   6          0.47        -18.53        18.53 o                         
   3  -8   6         87.54         86.01        27.84 o                         
  -3  -7   6        575.68        526.70        98.01 o                         
  -2  -7   6         79.40         96.89        57.80 o                         
  -1  -7   6       1749.65       1796.58        79.95 o                         
   0  -7   6        410.72        405.22        56.68 o                         
   1  -7   6       1032.37       1001.21        51.38 o                         
   2  -7   6         67.65          3.21        73.72 o                         
   3  -7   6       1784.40       1902.60        62.71 o                         
   4  -7   6        210.64        114.54        54.27 o                         
   5  -7   6        568.49        401.00        63.06 o                         
   6  -7   6          1.33          2.46        30.78 o                         
  -4  -6   6         12.38         -9.18        22.21 o                         
  -3  -6   6       1312.24       1214.73        49.12 o                         
  -2  -6   6        138.95        127.74        69.45 o                         
  -1  -6   6       1352.25       1321.80        92.25 o                         
   0  -6   6        229.98        257.53        69.33 o                         
   1  -6   6       3388.75       3164.04       126.33 o                         
   2  -6   6        145.55        166.77        20.53 o                         
   3  -6   6       1669.70       1591.50        46.21 o                         
   4  -6   6        982.04       1000.36        38.10 o                         
   5  -6   6       2215.61       2188.97        76.25 o                         
   6  -6   6        441.60        630.08        80.71 o                         
   7  -6   6        841.75       1051.84        93.48 o                         
  -6  -5   6          5.08          4.44        19.43 o                         
  -5  -5   6        334.88        265.54        24.69 o                         
  -4  -5   6        261.42        227.93        27.16 o                         
  -3  -5   6         91.25        101.42        21.64 o                         
  -2  -5   6         54.20         28.99        17.90 o                         
  -1  -5   6        529.71        508.01        29.48 o                         
   0  -5   6        546.39        560.55        24.32 o                         
   1  -5   6         38.25         42.29        12.05 o                         
   2  -5   6         73.98         76.46        12.83 o                         
   3  -5   6        266.55        294.75        21.45 o                         
   4  -5   6        427.71        440.32        26.43 o                         
   5  -5   6          7.08          0.09        20.37 o                         
   6  -5   6         13.40        -22.50        22.50 o                         
   7  -5   6         39.17        -24.83        29.11 o                         
   8  -5   6        127.80         55.13        32.41 o                         
  -6  -4   6         66.87         53.94        24.25 o                         
  -5  -4   6        866.63        833.44        42.61 o                         
  -4  -4   6        439.41        482.71        24.17 o                         
  -3  -4   6        397.13        412.91        20.43 o                         
  -2  -4   6         34.86         34.15        10.14 o                         
  -1  -4   6       1022.86       1023.36        23.26 o                         
   0  -4   6        301.55        317.77        14.03 o                         
   1  -4   6         40.49         40.32         7.91 o                         
   2  -4   6         26.67         46.80         8.08 o                         
   3  -4   6        102.00         98.08        11.07 o                         
   4  -4   6         38.62         31.59        10.54 o                         
   5  -4   6        303.22        295.52        21.06 o                         
   6  -4   6        133.40        139.95        18.25 o                         
   7  -4   6        110.37         72.14        19.22 o                         
   8  -4   6          0.34        -11.35        13.99 o                         
   9  -4   6        546.40        480.03        27.34 o                         
  -7  -3   6          6.35          7.22        16.81 o                         
  -6  -3   6         85.10         82.74        17.35 o                         
  -5  -3   6        224.66        238.46        20.12 o                         
  -4  -3   6         26.46         24.78        12.37 o                         
  -3  -3   6          1.90         57.64        11.87 o                         
  -2  -3   6         74.65        103.36        11.63 o                         
  -1  -3   6        254.17        241.54        12.93 o                         
   0  -3   6         85.60         86.21         8.52 o                         
   1  -3   6         40.13         54.74         7.49 o                         
   2  -3   6        150.95        154.64         9.84 o                         
   3  -3   6         70.23        184.45        10.35 o                         
   4  -3   6          4.40          8.44         7.70 o                         
   5  -3   6        163.99        186.67        17.80 o                         
   6  -3   6        337.98        356.63        23.94 o                         
   7  -3   6          0.30        -14.97        14.97 o                         
   8  -3   6         45.66         47.67        17.96 o                         
   9  -3   6        150.47        170.52        19.10 o                         
  10  -3   6        313.83        255.92        23.30 o                         
  -8  -2   6        292.01        266.55        25.09 o                         
  -7  -2   6        853.33        887.51        34.32 o                         
  -6  -2   6        501.44        594.50        28.92 o                         
  -5  -2   6        737.15        684.41        27.89 o                         
  -4  -2   6       3457.65       3565.10        60.44 o                         
  -3  -2   6       2606.42       2624.97        46.76 o                         
  -2  -2   6       4510.59       4531.14        67.32 o                         
  -1  -2   6       1302.90       1307.21        23.68 o                         
   0  -2   6      13128.51      13751.85       359.00 o                         
   1  -2   6       2810.30       2811.04        44.31 o                         
   2  -2   6       8059.47       8249.04        97.52 o                         
   3  -2   6        441.56        457.17        12.95 o                         
   4  -2   6      11271.77      12245.62       371.13 o                         
   5  -2   6        779.10        838.26        87.37 o                         
   6  -2   6       4700.74       4885.16       116.10 o                         
   7  -2   6          0.63          5.04        29.46 o                         
   8  -2   6       2639.85       2835.29        69.58 o                         
   9  -2   6         89.16         74.61        39.97 o                         
  10  -2   6        463.94        468.37        40.38 o                         
  -8  -1   6         14.49         75.69        39.71 o                         
  -7  -1   6        211.11        209.27        37.68 o                         
  -6  -1   6        460.40        463.31        36.46 o                         
  -5  -1   6        707.43        784.92        37.78 o                         
  -4  -1   6        193.34        304.45        28.15 o                         
  -3  -1   6        219.75        237.52        23.63 o                         
  -2  -1   6       1831.32       1969.97        43.63 o                         
  -1  -1   6        181.45        187.91        10.27 o                         
   0  -1   6       1125.69       1161.11        24.51 o                         
   1  -1   6       1266.93       1273.54        25.77 o                         
   2  -1   6       3400.23       3532.50        52.20 o                         
   3  -1   6        481.62        523.16        15.89 o                         
   4  -1   6       1704.01       1715.56        30.41 o                         
   5  -1   6       2495.63       2529.91        53.00 o                         
   6  -1   6       2177.80       2258.66        51.64 o                         
   7  -1   6        743.21        824.76        35.66 o                         
   8  -1   6        793.87        851.75        40.77 o                         
   9  -1   6       1136.86       1284.12        49.72 o                         
  10  -1   6        638.18        637.39        45.29 o                         
  11  -1   6        161.98        269.81        58.21 o                         
  -8   0   6        278.16        228.89        27.75 o                         
  -7   0   6        144.15        146.56        24.57 o                         
  -6   0   6         30.25         94.52        20.49 o                         
  -5   0   6        707.26        717.27        29.45 o                         
  -4   0   6        515.42        503.87        23.65 o                         
  -3   0   6          0.70         45.93        11.60 o                         
  -2   0   6          2.29         14.15        10.45 o                         
  -1   0   6         77.42         99.07         5.35 o                         
   0   0   6        410.22        456.78        11.62 o                         
   1   0   6       1414.27       1391.43        24.97 o                         
   2   0   6        174.07        184.88         9.38 o                         
   3   0   6        583.22        565.10        11.11 o                         
   4   0   6         95.95        108.94        12.12 o                         
   5   0   6       2886.46       2941.31        55.80 o                         
   6   0   6        210.30        315.11        18.65 o                         
   7   0   6        833.96        925.94        31.79 o                         
   8   0   6         13.62         21.37        21.14 o                         
   9   0   6       1224.26       1295.70        42.20 o                         
  10   0   6         83.46         79.48        28.27 o                         
  11   0   6        162.89        163.71        32.09 o                         
  -9   1   6         30.18         11.80        45.78 o                         
  -8   1   6        766.76        750.37        45.90 o                         
  -7   1   6        548.21        569.18        37.79 o                         
  -6   1   6        974.73        958.01        40.11 o                         
  -5   1   6        280.07        281.29        27.37 o                         
  -4   1   6       3413.78       3491.29        67.75 o                         
  -3   1   6       1818.64       1854.19        41.72 o                         
  -2   1   6       2644.08       2663.97        50.72 o                         
  -1   1   6        471.71        420.55        13.00 o                         
   0   1   6       5215.98       5504.14        75.12 o                         
   1   1   6       2227.39       2096.92        33.58 o                         
   2   1   6       1508.37       1488.55        25.81 o                         
   3   1   6        139.73        106.28        11.77 o                         
   4   1   6       1424.81       1426.94        32.45 o                         
   5   1   6        936.35        964.86        27.98 o                         
   6   1   6        188.92        211.22        20.78 o                         
   7   1   6        112.88        107.33        22.34 o                         
   8   1   6         24.04          8.85        25.00 o                         
   9   1   6        278.33        400.13        34.83 o                         
  10   1   6        223.16        255.97        49.84 o                         
  11   1   6         88.44        101.17        39.81 o                         
  -9   2   6         78.70         74.90        23.42 o                         
  -8   2   6       1428.80       1517.55        49.53 o                         
  -7   2   6          0.05         -0.21        16.66 o                         
  -6   2   6       1827.04       1845.82        48.94 o                         
  -5   2   6        326.21        380.72        24.93 o                         
  -4   2   6       5936.13       5864.40        98.52 o                         
  -3   2   6         26.06         21.41        10.01 o                         
  -2   2   6       4782.46       4662.21        66.25 o                         
  -1   2   6       1246.69       1294.36        21.24 o                         
   0   2   6       9106.58       9631.39       101.22 o                         
   1   2   6        227.64        258.86         7.16 o                         
   2   2   6       2889.51       2977.97        39.36 o                         
   3   2   6       1924.36       1934.81        27.91 o                         
   4   2   6       2981.31       2868.48        46.42 o                         
   5   2   6        332.24        289.10        14.38 o                         
   6   2   6        106.07        121.30        12.00 o                         
   7   2   6       1032.11        998.09        29.46 o                         
   8   2   6        123.98        137.62        45.16 o                         
   9   2   6        219.48        217.87        90.77 o                         
  10   2   6         91.79        167.16        50.73 o                         
  11   2   6        298.13        322.32        58.58 o                         
  -9   3   6          0.18         30.14        22.36 o                         
  -8   3   6        164.34        195.79        24.94 o                         
  -7   3   6        595.14        523.87        31.81 o                         
  -6   3   6       1127.43       1110.62        38.36 o                         
  -5   3   6       1111.36       1110.24        35.51 o                         
  -4   3   6        633.18        645.99        21.01 o                         
  -3   3   6       6867.05       6718.59        92.83 o                         
  -2   3   6       2463.66       2384.62        38.77 o                         
  -1   3   6       8541.83       8591.44       111.90 o                         
   0   3   6        531.14        538.28        13.45 o                         
   1   3   6      19121.20      19582.92       212.37 o                         
   2   3   6       1665.56       1704.34        33.70 o                         
   3   3   6      12086.78      12143.80       161.13 o                         
   4   3   6         26.94         24.85         5.07 o                         
   5   3   6      12302.50      11315.93       152.12 o                         
   6   3   6        274.94        255.70        15.18 o                         
   7   3   6       3980.50       3695.53        81.91 o                         
   8   3   6         24.43         23.48        15.32 o                         
   9   3   6       2435.95       2654.16        80.39 o                         
  10   3   6         24.23         26.12        23.82 o                         
  11   3   6        334.88        310.84        29.26 o                         
  -8   4   6        158.25        170.15        25.45 o                         
  -7   4   6          4.41          6.31        17.94 o                         
  -6   4   6          1.74         19.78        16.52 o                         
  -5   4   6         87.71        101.51        16.27 o                         
  -4   4   6        171.92        184.66        12.91 o                         
  -3   4   6        202.85        201.84        12.23 o                         
  -2   4   6        170.37        178.18        11.00 o                         
  -1   4   6          0.86          6.86         5.34 o                         
   0   4   6          1.48          3.51         4.27 o                         
   1   4   6       1041.79        997.28        18.00 o                         
   2   4   6        988.07       1008.86        24.31 o                         
   3   4   6        110.27         94.39         8.72 o                         
   4   4   6        149.29        159.77         9.64 o                         
   5   4   6        843.72        848.81        21.19 o                         
   6   4   6        967.51        964.98        24.98 o                         
   7   4   6         36.17         36.00        15.40 o                         
   8   4   6        151.77        124.91        21.60 o                         
   9   4   6        173.86        144.21        24.66 o                         
  10   4   6        367.72        321.24        35.54 o                         
  11   4   6          3.37         -7.04        19.45 o                         
  -8   5   6       1044.57        959.53        42.36 o                         
  -7   5   6        233.16        216.02        24.92 o                         
  -6   5   6        837.46        825.95        34.62 o                         
  -5   5   6          2.22          8.69        10.11 o                         
  -4   5   6       2210.80       2232.52        47.01 o                         
  -3   5   6        261.93        272.70        14.55 o                         
  -2   5   6        528.85        500.75        16.69 o                         
  -1   5   6         35.38         45.95         7.05 o                         
   0   5   6        820.92        829.47        18.32 o                         
   1   5   6        216.98        195.78         8.33 o                         
   2   5   6        194.55        193.09        12.30 o                         
   3   5   6         60.90         61.26         8.80 o                         
   4   5   6         89.68        100.02        10.20 o                         
   5   5   6        146.34        154.06        11.55 o                         
   6   5   6       1256.12       1222.51        28.91 o                         
   7   5   6         12.90         22.63        13.46 o                         
   8   5   6        441.48        405.30        30.11 o                         
   9   5   6         76.30         77.56        21.80 o                         
  10   5   6        715.85        691.09        33.52 o                         
  -8   6   6         41.49         34.48        21.72 o                         
  -7   6   6        161.34        109.95        21.80 o                         
  -6   6   6         29.56         43.54        17.38 o                         
  -5   6   6         21.11         43.20        49.39 o                         
  -4   6   6         29.66         37.66        10.42 o                         
  -3   6   6        584.34        579.01        20.19 o                         
  -2   6   6        297.32        283.82        14.60 o                         
  -1   6   6         76.91         80.49         8.38 o                         
   0   6   6         38.46         39.13         6.33 o                         
   1   6   6        801.04        798.33        17.80 o                         
   2   6   6       1137.90       1093.93        20.71 o                         
   3   6   6         28.46         48.68         8.49 o                         
   4   6   6        364.90        356.91        17.03 o                         
   5   6   6        325.96        333.35        17.23 o                         
   6   6   6       1200.85       1185.21        29.62 o                         
   7   6   6          1.14          6.73        12.37 o                         
   8   6   6        301.22        340.68        28.93 o                         
   9   6   6         54.72         82.06        21.42 o                         
  10   6   6        535.27        679.88       103.41 o                         
  -7   7   6       1961.40       2036.71        63.78 o                         
  -6   7   6         81.79         37.06        30.65 o                         
  -5   7   6       2650.00       2781.66        63.73 o                         
  -4   7   6        610.33        562.05        32.88 o                         
  -3   7   6       7287.82       7486.82       107.45 o                         
  -2   7   6        549.03        575.22        24.60 o                         
  -1   7   6       6131.17       6025.63       124.50 o                         
   0   7   6       1995.99       2014.48        35.74 o                         
   1   7   6       7392.99       7457.80       100.85 o                         
   2   7   6        950.44        965.91        20.90 o                         
   3   7   6       3678.27       3407.84       131.28 o                         
   4   7   6       2004.15       1945.33        43.18 o                         
   5   7   6       3159.91       3238.50       136.52 o                         
   6   7   6        549.70        619.51        39.91 o                         
   7   7   6        449.70        478.61        70.74 o                         
   8   7   6        702.10        781.76        91.77 o                         
   9   7   6        322.70        485.70        52.00 o                         
  -7   8   6         62.07         93.39        42.06 o                         
  -6   8   6        298.43        356.48        34.88 o                         
  -5   8   6        174.55        126.94        29.98 o                         
  -4   8   6        466.98        482.00        35.86 o                         
  -3   8   6         11.71         30.78        28.84 o                         
  -2   8   6       1842.23       1863.48        49.28 o                         
  -1   8   6        162.18        155.64        24.11 o                         
   0   8   6       1827.61       1846.66        45.33 o                         
   1   8   6        243.75        171.87        49.44 o                         
   2   8   6       3224.23       3200.75       131.48 o                         
   3   8   6          0.21         -5.65         7.92 o                         
   4   8   6       1802.70       1789.19        62.26 o                         
   5   8   6        419.19        420.52        39.82 o                         
   6   8   6       1762.48       2002.56        85.17 o                         
   7   8   6        333.91        354.27        53.75 o                         
   8   8   6        534.57        737.95        93.70 o                         
  -6   9   6         26.38         77.16        48.51 o                         
  -5   9   6        232.08        279.90        48.63 o                         
  -4   9   6        165.25        113.54        36.31 o                         
  -3   9   6         37.04         98.65        37.42 o                         
  -2   9   6        157.46        141.57        32.79 o                         
  -1   9   6        362.05        372.75        61.64 o                         
   0   9   6         73.49        101.14        12.28 o                         
   1   9   6          0.34         16.99        14.15 o                         
   2   9   6        884.45        903.31        41.94 o                         
   3   9   6        121.96        146.56        21.17 o                         
   4   9   6        386.78        363.67        30.56 o                         
   5   9   6         10.76         16.62        16.87 o                         
   6   9   6        811.16        794.29        41.65 o                         
   7   9   6         60.95         94.03        75.77 o                         
  -4  10   6          2.26          9.44        17.33 o                         
  -3  10   6        986.82        995.87        39.16 o                         
  -2  10   6        108.82        120.44        17.87 o                         
  -1  10   6        330.74        334.63        23.76 o                         
   0  10   6          0.34         19.77        17.85 o                         
   1  10   6        585.78        608.15        39.38 o                         
   2  10   6        190.23        236.21        28.69 o                         
   3  10   6         26.49         25.06        18.25 o                         
   4  10   6         14.19         22.07        18.41 o                         
   5  10   6         73.57         91.59        22.26 o                         
   6  10   6        191.80        167.62        26.53 o                         
  -3  11   6        126.35         92.90        26.50 o                         
  -2  11   6         41.66         30.48        24.74 o                         
  -1  11   6          9.22         -7.69        20.33 o                         
   0  11   6        261.59        263.02        32.22 o                         
   1  11   6          2.43         -9.46        18.49 o                         
   2  11   6         14.66          4.76        19.66 o                         
   3  11   6        198.51        213.55        30.22 o                         
   4  11   6        100.28         62.72        23.06 o                         
  -1  -7   7          1.06         14.85        20.39 o                         
   0  -7   7          7.12         -9.63        54.48 o                         
   1  -7   7        120.04         61.93        55.07 o                         
   2  -7   7         55.38        -52.98        52.98 o                         
   3  -7   7        143.57        210.87        57.40 o                         
   4  -7   7         28.14          3.48        27.81 o                         
  -3  -6   7         16.67        184.67        86.03 o                         
  -2  -6   7        284.80        198.51        59.28 o                         
  -1  -6   7        282.67        410.94        83.94 o                         
   0  -6   7        124.79        136.13        68.76 o                         
   1  -6   7          7.59          4.77        14.48 o                         
   2  -6   7        338.14        270.50        73.87 o                         
   3  -6   7        176.78         66.94        71.41 o                         
   4  -6   7          4.22         11.51        23.74 o                         
   5  -6   7          6.73          9.84        26.35 o                         
   6  -6   7         80.41         23.56        80.59 o                         
  -5  -5   7        278.64        199.88        28.32 o                         
  -4  -5   7        624.77        590.63        38.88 o                         
  -3  -5   7         90.54         81.61        22.92 o                         
  -2  -5   7       2111.42       2009.08        56.15 o                         
  -1  -5   7        526.25        480.87        31.25 o                         
   0  -5   7       1585.34       1561.79        46.06 o                         
   1  -5   7         75.06         68.67        13.76 o                         
   2  -5   7       2887.47       2890.56        54.17 o                         
   3  -5   7        327.44        363.14        25.82 o                         
   4  -5   7       1213.42       1257.43        54.28 o                         
   5  -5   7          0.66         -7.69        22.86 o                         
   6  -5   7       1410.19       1330.06        61.45 o                         
   7  -5   7         41.69        -12.18        28.23 o                         
   8  -5   7        259.71        228.43        35.98 o                         
  -6  -4   7        165.21        132.39        28.50 o                         
  -5  -4   7          7.17         23.63        22.68 o                         
  -4  -4   7       1208.96       1128.45        44.28 o                         
  -3  -4   7         44.86         30.94        18.30 o                         
  -2  -4   7       1214.70       1186.99        41.69 o                         
  -1  -4   7        354.57        349.93        24.50 o                         
   0  -4   7       3465.37       3466.59        59.92 o                         
   1  -4   7        322.95        337.94        19.85 o                         
   2  -4   7       2241.80       2201.93        36.73 o                         
   3  -4   7       1898.54       1847.54        36.85 o                         
   4  -4   7       3374.04       3305.50        55.75 o                         
   5  -4   7       1059.25       1062.58        36.24 o                         
   6  -4   7       1188.80       1243.73        40.92 o                         
   7  -4   7       1724.19       1700.60        50.74 o                         
   8  -4   7       1191.50       1186.51        59.71 o                         
   9  -4   7        499.05        453.51        34.19 o                         
  -6  -3   7        343.57        290.01        23.57 o                         
  -5  -3   7        175.43        212.28        20.08 o                         
  -4  -3   7        112.94        126.16        16.96 o                         
  -3  -3   7         24.71         19.52        11.72 o                         
  -2  -3   7        668.72        632.19        23.35 o                         
  -1  -3   7        586.18        550.44        24.20 o                         
   0  -3   7         70.80         78.59         9.08 o                         
   1  -3   7        112.26        117.99        10.10 o                         
   2  -3   7        431.04        422.98        15.31 o                         
   3  -3   7        769.27        751.62        19.17 o                         
   4  -3   7          2.97         -8.52         8.52 o                         
   5  -3   7         82.88         88.01        15.02 o                         
   6  -3   7         72.97         64.24        15.91 o                         
   7  -3   7        354.03        322.37        24.37 o                         
   8  -3   7         52.65         70.01        19.86 o                         
   9  -3   7          6.36         40.07        19.62 o                         
  -7  -2   7         89.45         82.85        19.35 o                         
  -6  -2   7       1188.12       1176.70        37.79 o                         
  -5  -2   7        573.15        615.04        27.73 o                         
  -4  -2   7        925.28        936.27        30.12 o                         
  -3  -2   7        135.51        118.73        14.62 o                         
  -2  -2   7       2378.02       2361.05        43.98 o                         
  -1  -2   7        693.65        655.92        20.98 o                         
   0  -2   7       1286.79       1230.33        47.38 o                         
   1  -2   7        201.86        203.11        39.85 o                         
   2  -2   7       1154.82       1093.71        38.21 o                         
   3  -2   7        292.61        280.41        24.26 o                         
   4  -2   7        113.06         90.77        18.24 o                         
   5  -2   7        122.81        112.86        33.65 o                         
   6  -2   7         23.99         42.33        36.03 o                         
   7  -2   7         55.22         74.78        32.25 o                         
   8  -2   7        331.82        336.71        38.95 o                         
   9  -2   7         69.00        201.48        43.35 o                         
  10  -2   7        128.69         -0.94        61.60 o                         
  -7  -1   7        159.89        168.10        40.49 o                         
  -6  -1   7        420.64        507.56        40.48 o                         
  -5  -1   7         42.55         37.61        30.42 o                         
  -4  -1   7        135.24        114.65        28.68 o                         
  -3  -1   7        240.27        285.75        27.77 o                         
  -2  -1   7        755.28        778.78        31.31 o                         
  -1  -1   7        136.87        118.13        20.61 o                         
   0  -1   7         70.97         50.38        13.26 o                         
   1  -1   7        212.69        231.38        16.10 o                         
   2  -1   7        433.52        443.00        18.09 o                         
   3  -1   7         77.90         55.15        12.84 o                         
   4  -1   7        105.63        131.49        19.96 o                         
   5  -1   7        214.93        248.70        23.71 o                         
   6  -1   7         40.51         76.73        22.64 o                         
   7  -1   7         50.00         56.24        27.49 o                         
   8  -1   7        193.69        225.47        32.48 o                         
   9  -1   7        225.87        215.87        37.66 o                         
  10  -1   7          7.33          2.80        40.31 o                         
  -8   0   7        583.70        531.81        31.93 o                         
  -7   0   7        402.76        398.42        28.42 o                         
  -6   0   7        445.99        418.79        25.99 o                         
  -5   0   7       3382.68       3438.57        60.47 o                         
  -4   0   7       2035.26       2027.76        41.59 o                         
  -3   0   7       5164.03       5017.21        74.23 o                         
  -2   0   7        940.57        959.68        24.05 o                         
  -1   0   7      14976.26      14685.23       181.76 o                         
   0   0   7       2650.57       2689.01        37.38 o                         
   1   0   7      13137.85      13499.84       171.54 o                         
   2   0   7        307.73        323.03        12.80 o                         
   3   0   7      18120.76      18400.75       204.72 o                         
   4   0   7        809.50        816.75        25.13 o                         
   5   0   7       7977.06       8252.74       130.75 o                         
   6   0   7         16.84         18.44        14.60 o                         
   7   0   7       6032.45       6089.75       104.78 o                         
   8   0   7         28.74         14.91        21.43 o                         
   9   0   7       1196.74       1293.23        42.74 o                         
  10   0   7        125.44         71.55        38.82 o                         
  11   0   7        680.40        620.37        62.26 o                         
  -8   1   7         50.16         62.97        39.04 o                         
  -7   1   7        246.35        249.08        35.60 o                         
  -6   1   7        429.43        457.52        35.66 o                         
  -5   1   7        207.02        193.15        28.06 o                         
  -4   1   7         44.92         82.99        24.33 o                         
  -3   1   7        938.42        938.68        33.08 o                         
  -2   1   7        427.62        429.27        18.98 o                         
  -1   1   7        303.16        305.68        19.78 o                         
   0   1   7       1326.13       1373.59        27.07 o                         
   1   1   7       2042.23       2109.01        35.27 o                         
   2   1   7       1419.09       1446.64        26.93 o                         
   3   1   7        443.22        438.49        13.69 o                         
   4   1   7       3573.46       3737.80        65.72 o                         
   5   1   7       1758.79       1756.35        40.30 o                         
   6   1   7       1801.80       1838.44        43.67 o                         
   7   1   7        306.85        311.91        25.94 o                         
   8   1   7       2087.07       2097.54        53.76 o                         
   9   1   7        652.07        718.66        52.97 o                         
  10   1   7        587.79        777.04        59.57 o                         
  11   1   7         61.44        -87.74        98.29 o                         
  -8   2   7         73.83         61.70        21.38 o                         
  -7   2   7          2.29         -8.64        17.91 o                         
  -6   2   7        480.11        517.57        30.44 o                         
  -5   2   7        195.49        211.41        20.85 o                         
  -4   2   7         20.87         24.71        12.54 o                         
  -3   2   7         24.48         31.62        11.32 o                         
  -2   2   7        153.27        174.51        14.21 o                         
  -1   2   7        138.68        167.18         7.99 o                         
   0   2   7        715.85        654.82        13.38 o                         
   1   2   7        252.95        244.01         8.29 o                         
   2   2   7        395.55        369.46        10.91 o                         
   3   2   7         23.81         30.94         4.82 o                         
   4   2   7       2781.47       2464.39        42.16 o                         
   5   2   7        307.08        270.17        14.45 o                         
   6   2   7       1126.16       1088.88        28.81 o                         
   7   2   7          0.70         -0.82        11.07 o                         
   8   2   7       1979.65       1912.61        87.78 o                         
   9   2   7        136.90        209.38        49.06 o                         
  10   2   7        610.28        674.13        61.69 o                         
  11   2   7          0.46         14.79        26.81 o                         
  -8   3   7        307.40        315.33        30.05 o                         
  -7   3   7        202.25        228.60        25.40 o                         
  -6   3   7        121.99        133.79        20.29 o                         
  -5   3   7       1466.96       1364.78        41.19 o                         
  -4   3   7        961.17        925.50        31.93 o                         
  -3   3   7        990.32        924.54        29.47 o                         
  -2   3   7        292.25        288.80        13.02 o                         
  -1   3   7       3065.35       3118.12        48.09 o                         
   0   3   7       1742.48       1719.11        29.80 o                         
   1   3   7        714.28        772.92        13.07 o                         
   2   3   7        324.09        324.76        12.99 o                         
   3   3   7       1340.37       1328.73        27.08 o                         
   4   3   7       1389.72       1352.51        37.34 o                         
   5   3   7          0.92         -3.46         9.58 o                         
   6   3   7        174.22        165.48        18.68 o                         
   7   3   7         34.90         26.03        15.10 o                         
   8   3   7        537.90        527.70        33.72 o                         
   9   3   7        185.30        162.95        27.21 o                         
  10   3   7         39.61         97.65        29.07 o                         
  11   3   7         18.69         31.98        29.01 o                         
  -8   4   7          0.32         -4.88        20.88 o                         
  -7   4   7        540.34        487.63        32.35 o                         
  -6   4   7        254.57        266.95        24.23 o                         
  -5   4   7       2543.39       2427.74        56.68 o                         
  -4   4   7         57.98         60.73        14.34 o                         
  -3   4   7       2199.35       2145.58        39.01 o                         
  -2   4   7       1088.30       1028.46        23.40 o                         
  -1   4   7       5080.74       5038.06        71.30 o                         
   0   4   7        364.93        363.40        12.26 o                         
   1   4   7       1816.26       1866.03        25.20 o                         
   2   4   7       2065.78       2088.93        41.41 o                         
   3   4   7       2328.52       2388.44        45.81 o                         
   4   4   7        537.61        552.23        16.55 o                         
   5   4   7         80.25         84.80         7.43 o                         
   6   4   7       1350.88       1323.71        41.06 o                         
   7   4   7        101.27         70.41        17.64 o                         
   8   4   7        238.07        165.19        23.66 o                         
   9   4   7        132.07        163.34        24.25 o                         
  10   4   7        415.88        349.56        36.74 o                         
  -8   5   7        127.48        156.35        25.24 o                         
  -7   5   7        646.93        601.08        36.08 o                         
  -6   5   7        202.96        195.68        22.48 o                         
  -5   5   7        325.88        314.46        23.61 o                         
  -4   5   7       2395.21       2270.70        43.04 o                         
  -3   5   7       1260.98       1237.62        28.34 o                         
  -2   5   7       3175.81       3154.10        50.57 o                         
  -1   5   7        218.73        222.08        11.93 o                         
   0   5   7       9140.52       9327.44       121.96 o                         
   1   5   7        819.89        814.57        16.81 o                         
   2   5   7       6665.51       6829.87       109.79 o                         
   3   5   7          0.17          0.47         6.92 o                         
   4   5   7       8549.85       8453.74       133.48 o                         
   5   5   7        122.87        141.84        11.30 o                         
   6   5   7       3107.20       3142.83        69.77 o                         
   7   5   7         71.74         86.11        17.90 o                         
   8   5   7       2234.31       2035.00        60.22 o                         
   9   5   7          6.70          0.44        18.69 o                         
  10   5   7        323.63        325.78        32.54 o                         
  -7   6   7          9.07        -67.61        67.61 o                         
  -6   6   7        283.26        206.74        23.36 o                         
  -5   6   7         64.75         43.31        58.54 o                         
  -4   6   7         70.40         -0.15        48.19 o                         
  -3   6   7        135.79         96.85        42.85 o                         
  -2   6   7         99.00         95.08        10.34 o                         
  -1   6   7          0.24          0.44         6.58 o                         
   0   6   7        250.32        261.26        12.23 o                         
   1   6   7        539.76        584.47        14.73 o                         
   2   6   7         11.12         17.72         7.82 o                         
   3   6   7         58.94         60.03        10.03 o                         
   4   6   7        520.49        514.14        20.10 o                         
   5   6   7        610.36        606.01        22.53 o                         
   6   6   7         25.97         29.52         9.07 o                         
   7   6   7         67.63         37.45        15.78 o                         
   8   6   7        176.99        185.50        23.04 o                         
   9   6   7        264.38        256.80        32.37 o                         
  10   6   7          2.99        135.50        91.60 o                         
  -7   7   7        575.78        433.84        40.44 o                         
  -6   7   7         27.53         -6.48        32.12 o                         
  -5   7   7       1702.81       1674.72        60.96 o                         
  -4   7   7         48.27         34.91        23.75 o                         
  -3   7   7        748.97        765.91        29.85 o                         
  -2   7   7        156.06        166.69        21.00 o                         
  -1   7   7       1249.67       1273.28        34.94 o                         
   0   7   7         16.18          1.22        19.88 o                         
   1   7   7        123.48        130.58        41.58 o                         
   2   7   7        230.21        218.75        40.43 o                         
   3   7   7         96.37        110.78        43.85 o                         
   4   7   7         19.02        107.06        47.51 o                         
   5   7   7        731.95        774.29        75.69 o                         
   6   7   7        106.66        108.01        64.89 o                         
   7   7   7        278.54        216.11        66.87 o                         
   8   7   7         30.50         34.87        70.14 o                         
   9   7   7        686.76        745.30        57.58 o                         
  -6   8   7         12.60         16.27        37.76 o                         
  -5   8   7         47.77        107.30        33.11 o                         
  -4   8   7        149.21        209.45        27.99 o                         
  -3   8   7        226.94        276.22        30.49 o                         
  -2   8   7         19.84         31.84        24.71 o                         
  -1   8   7         43.25         38.50        20.91 o                         
   0   8   7        266.81        283.15        35.14 o                         
   1   8   7        637.57        653.17        42.16 o                         
   2   8   7          9.79         31.25        40.82 o                         
   3   8   7        159.51        218.57        42.69 o                         
   4   8   7        187.70        147.35        33.13 o                         
   5   8   7        800.44        761.70        44.83 o                         
   6   8   7          5.66        -26.77        26.77 o                         
   7   8   7        237.04        219.45        43.80 o                         
   8   8   7         60.85        173.52        80.47 o                         
  -5   9   7        271.52        301.72        39.62 o                         
  -4   9   7       2397.73       2501.03        79.53 o                         
  -3   9   7        138.38        156.25        39.19 o                         
  -2   9   7       2354.39       2529.66       115.04 o                         
  -1   9   7       1042.83       1077.07        77.90 o                         
   0   9   7       3233.69       3299.89        89.67 o                         
   1   9   7        473.34        467.52        33.39 o                         
   2   9   7       1328.74       1301.07        50.29 o                         
   3   9   7       1217.32       1162.35        47.29 o                         
   4   9   7       1314.45       1285.24        50.34 o                         
   5   9   7        361.90        348.29        29.53 o                         
   6   9   7        134.90        132.86        22.52 o                         
   7   9   7        538.77        637.71        56.11 o                         
  -4  10   7          5.24         29.87        17.79 o                         
  -3  10   7        714.30        636.67        38.99 o                         
  -2  10   7         25.13         55.03        22.46 o                         
  -1  10   7        471.81        475.49        39.02 o                         
   0  10   7         98.52         69.88        21.82 o                         
   1  10   7       1315.74       1284.41        54.40 o                         
   2  10   7          1.48         -0.62        17.52 o                         
   3  10   7        569.87        598.54        38.67 o                         
   4  10   7        148.58        132.21        23.84 o                         
   5  10   7        889.89        905.86        45.80 o                         
   6  10   7          1.78          4.83        18.34 o                         
  -2  11   7        228.20        199.66        30.93 o                         
  -1  11   7          2.07         28.51        22.00 o                         
   0  11   7         16.77         43.76        22.95 o                         
   1  11   7        228.55        287.23        34.34 o                         
   2  11   7        143.64        122.00        25.60 o                         
   3  11   7         77.89        104.53        24.08 o                         
   4  11   7          0.29         -5.60        17.73 o                         
  -1  -6   8          2.84          8.77        84.68 o                         
   0  -6   8        381.66        411.47        90.14 o                         
   1  -6   8         34.61         47.31        51.09 o                         
   2  -6   8         40.04         36.20        72.04 o                         
   3  -6   8        133.84         71.33        80.05 o                         
   4  -6   8         96.82         21.32        76.51 o                         
   5  -6   8          6.61         -5.53        26.09 o                         
  -3  -5   8        152.00        108.47        24.22 o                         
  -2  -5   8          6.35         39.62        21.70 o                         
  -1  -5   8          0.08        -18.06        18.06 o                         
   0  -5   8         72.48         81.62        19.38 o                         
   1  -5   8         87.28         51.40        16.53 o                         
   2  -5   8        118.07        113.11        15.87 o                         
   3  -5   8         33.69         26.57        18.97 o                         
   4  -5   8         27.46         29.67        23.99 o                         
   5  -5   8         16.37          4.12        23.49 o                         
   6  -5   8        420.44        373.00        39.46 o                         
   7  -5   8         64.58          3.06        28.60 o                         
  -5  -4   8          1.07         26.76        19.46 o                         
  -4  -4   8          6.87         40.28        21.71 o                         
  -3  -4   8        208.28        192.32        24.88 o                         
  -2  -4   8        251.91        217.30        23.71 o                         
  -1  -4   8         36.16         32.59        17.62 o                         
   0  -4   8         19.17         37.13        16.47 o                         
   1  -4   8        394.60        410.93        22.74 o                         
   2  -4   8        279.09        317.55        19.47 o                         
   3  -4   8         10.01         10.10        14.65 o                         
   4  -4   8          2.45         49.17        22.96 o                         
   5  -4   8        116.51        130.50        27.27 o                         
   6  -4   8        110.91        146.59        28.87 o                         
   7  -4   8         47.20         19.32        28.42 o                         
   8  -4   8         10.37        -21.85        27.70 o                         
  -5  -3   8        590.40        601.04        31.86 o                         
  -4  -3   8         23.53         -4.10        14.82 o                         
  -3  -3   8       2391.92       2317.81        48.26 o                         
  -2  -3   8        361.81        349.37        23.24 o                         
  -1  -3   8       2186.18       2204.36        50.02 o                         
   0  -3   8         22.31         30.76        10.29 o                         
   1  -3   8       4392.68       4346.35        60.33 o                         
   2  -3   8        267.66        272.65        14.52 o                         
   3  -3   8       2244.07       2237.73        36.60 o                         
   4  -3   8         15.96         24.10        13.27 o                         
   5  -3   8       2612.50       2587.38        57.74 o                         
   6  -3   8         24.17         31.80        17.17 o                         
   7  -3   8        593.50        538.22        32.30 o                         
   8  -3   8        117.28        115.47        22.25 o                         
   9  -3   8        528.73        450.03        33.81 o                         
  -6  -2   8         32.32         39.47        17.24 o                         
  -5  -2   8        853.84        835.02        33.32 o                         
  -4  -2   8        128.14        109.50        81.41 o                         
  -3  -2   8        857.96        851.81        33.73 o                         
  -2  -2   8        259.56        287.32        21.10 o                         
  -1  -2   8       3087.67       2986.44        59.34 o                         
   0  -2   8        756.04        817.96        45.70 o                         
   1  -2   8       2572.70       2602.68        69.70 o                         
   2  -2   8       2927.75       2950.62       102.03 o                         
   3  -2   8       4045.59       4265.15       131.47 o                         
   4  -2   8       2728.93       2739.15        76.30 o                         
   5  -2   8       1806.60       1827.97        49.48 o                         
   6  -2   8       3591.38       3685.38        98.13 o                         
   7  -2   8       1765.61       1743.92        54.00 o                         
   8  -2   8       1687.57       1625.99        56.70 o                         
   9  -2   8        422.29        430.48        47.56 o                         
  -7  -1   8        285.35        226.78        60.78 o                         
  -6  -1   8         59.76        119.72        37.19 o                         
  -5  -1   8        102.43        100.36        33.34 o                         
  -4  -1   8         91.60        112.24        31.62 o                         
  -3  -1   8        629.04        707.82        35.51 o                         
  -2  -1   8        403.70        400.21        29.63 o                         
  -1  -1   8         55.28        103.27        22.75 o                         
   0  -1   8        163.66        148.22        21.49 o                         
   1  -1   8        583.27        649.10        22.66 o                         
   2  -1   8       1054.48       1060.36        26.84 o                         
   3  -1   8         70.80         63.99        14.87 o                         
   4  -1   8        240.35        260.26        24.66 o                         
   5  -1   8        271.83        275.40        25.28 o                         
   6  -1   8        862.47        853.76        35.23 o                         
   7  -1   8        198.44        161.84        28.80 o                         
   8  -1   8         96.61        108.54        32.60 o                         
   9  -1   8         96.61         63.94        53.13 o                         
  10  -1   8        278.88        326.49        59.39 o                         
  -7   0   8       1189.41       1124.82        39.27 o                         
  -6   0   8        627.66        596.28        30.84 o                         
  -5   0   8       1130.38       1186.91        35.53 o                         
  -4   0   8        220.81        235.39        20.22 o                         
  -3   0   8       3288.17       3234.58        55.42 o                         
  -2   0   8       1086.18       1050.43        27.33 o                         
  -1   0   8       1499.25       1482.86        30.77 o                         
   0   0   8        112.51        111.74         9.84 o                         
   1   0   8       2430.00       2484.57        41.20 o                         
   2   0   8        750.24        794.57        20.29 o                         
   3   0   8         90.26        100.19         8.48 o                         
   4   0   8          0.52         21.75        18.28 o                         
   5   0   8        127.63        103.33        16.70 o                         
   6   0   8        233.41        224.25        19.14 o                         
   7   0   8        354.46        359.90        24.87 o                         
   8   0   8         10.32         28.16        23.78 o                         
   9   0   8         93.35        112.17        35.60 o                         
  10   0   8         67.51        135.40        43.49 o                         
  -7   1   8        362.53        441.97        36.98 o                         
  -6   1   8         91.52         93.23        36.07 o                         
  -5   1   8        122.61        108.47        25.38 o                         
  -4   1   8        160.65        177.76        23.27 o                         
  -3   1   8        786.03        847.34        34.22 o                         
  -2   1   8        192.43        210.19        23.23 o                         
  -1   1   8        101.60        115.78        19.76 o                         
   0   1   8        194.54        167.69        14.64 o                         
   1   1   8        566.91        608.85        19.93 o                         
   2   1   8        121.48        134.61        13.79 o                         
   3   1   8         44.75         50.61        11.58 o                         
   4   1   8        309.63        324.94        19.76 o                         
   5   1   8         83.38         70.13        18.68 o                         
   6   1   8         11.94         18.39        21.85 o                         
   7   1   8        225.21        221.27        35.60 o                         
   8   1   8        330.91        345.03        40.55 o                         
   9   1   8         60.26        107.91        42.10 o                         
  10   1   8         24.57         22.91        47.14 o                         
  -7   2   8         88.86         82.09        23.83 o                         
  -6   2   8       1315.93       1342.80        45.35 o                         
  -5   2   8        699.79        731.80        34.11 o                         
  -4   2   8       2234.16       2235.55        52.82 o                         
  -3   2   8        213.72        237.33        20.01 o                         
  -2   2   8       8231.77       8477.85       113.37 o                         
  -1   2   8        981.66       1017.40        19.79 o                         
   0   2   8       8416.41       8535.96        93.12 o                         
   1   2   8         21.04         32.56         6.93 o                         
   2   2   8      13908.74      13332.33       156.11 o                         
   3   2   8        257.68        263.23        10.71 o                         
   4   2   8       9287.80       8543.81       272.32 o                         
   5   2   8        308.44        211.40        60.35 o                         
   6   2   8       6891.25       6963.96       151.51 o                         
   7   2   8          1.17        -42.18        71.59 o                         
   8   2   8       1919.87       1984.04        72.89 o                         
   9   2   8        260.06        194.02        48.32 o                         
  10   2   8        867.79        906.51        67.45 o                         
  -7   3   8        445.85        490.20        34.77 o                         
  -6   3   8         49.99         21.85        18.36 o                         
  -5   3   8         65.42         79.93        18.41 o                         
  -4   3   8        603.60        564.07        28.58 o                         
  -3   3   8        268.70        286.81        20.81 o                         
  -2   3   8        122.74        128.33        14.53 o                         
  -1   3   8        201.71        220.27        11.08 o                         
   0   3   8       1004.72       1042.35        18.04 o                         
   1   3   8         75.80         96.54         6.18 o                         
   2   3   8         87.41         87.27         6.17 o                         
   3   3   8       1693.78       1694.84        34.50 o                         
   4   3   8        699.44        625.34        20.26 o                         
   5   3   8        682.79        608.66        29.83 o                         
   6   3   8         23.99         32.65        15.73 o                         
   7   3   8       1510.06       1338.07        46.71 o                         
   8   3   8        261.77        273.11        27.68 o                         
   9   3   8        328.28        342.90        34.39 o                         
  10   3   8          3.99         -7.78        23.90 o                         
  -7   4   8        906.57        905.25        41.21 o                         
  -6   4   8        125.48        103.33        20.65 o                         
  -5   4   8        451.02        470.83        29.17 o                         
  -4   4   8         10.33         -0.86        13.65 o                         
  -3   4   8       1072.15       1061.23        33.03 o                         
  -2   4   8        115.39        124.10        10.23 o                         
  -1   4   8         18.55         30.60         7.26 o                         
   0   4   8        116.88        122.50         9.33 o                         
   1   4   8         69.16         77.47         5.23 o                         
   2   4   8         58.48         62.31         8.95 o                         
   3   4   8        730.79        739.87        20.97 o                         
   4   4   8        155.38        160.00        10.82 o                         
   5   4   8        297.39        250.17        20.97 o                         
   6   4   8         29.23         17.31        15.15 o                         
   7   4   8       1126.50        965.68        41.33 o                         
   8   4   8         59.39         34.08        20.00 o                         
   9   4   8        262.12        271.22        28.52 o                         
  10   4   8         19.68         22.52        24.89 o                         
  -7   5   8          8.37         23.03        20.71 o                         
  -6   5   8       1022.64        964.30        39.62 o                         
  -5   5   8        297.52        306.00        24.97 o                         
  -4   5   8        885.93        808.48        31.33 o                         
  -3   5   8         42.15         29.35         9.34 o                         
  -2   5   8       2796.39       2695.18        46.26 o                         
  -1   5   8        694.85        659.80        19.07 o                         
   0   5   8       1287.25       1218.57        24.82 o                         
   1   5   8         99.60         92.65        11.48 o                         
   2   5   8       2293.31       2205.35        45.60 o                         
   3   5   8        871.43        838.21        24.73 o                         
   4   5   8        296.70        295.69        14.59 o                         
   5   5   8        118.57        118.09        17.14 o                         
   6   5   8        436.17        390.15        26.86 o                         
   7   5   8        519.50        484.07        31.23 o                         
   8   5   8          2.97         -4.23        15.67 o                         
   9   5   8         51.80         42.72        21.79 o                         
  10   5   8         18.72         53.56        24.09 o                         
  -7   6   8        236.52        226.90        78.09 o                         
  -6   6   8       1539.82       1621.64        99.02 o                         
  -5   6   8        143.93        173.04        63.66 o                         
  -4   6   8       1516.79       1425.85        81.75 o                         
  -3   6   8        992.59        908.50        64.70 o                         
  -2   6   8       3768.79       3693.08        59.23 o                         
  -1   6   8        164.20        168.42        12.31 o                         
   0   6   8       1960.40       1952.32        34.81 o                         
   1   6   8       1164.34       1202.54        32.55 o                         
   2   6   8       2696.84       2705.54        54.10 o                         
   3   6   8        296.78        284.32        17.09 o                         
   4   6   8        377.43        399.67        19.04 o                         
   5   6   8        906.15        885.12        25.28 o                         
   6   6   8        362.30        334.96        25.09 o                         
   7   6   8        122.60        108.92        19.79 o                         
   8   6   8         18.49         21.68        18.83 o                         
   9   6   8        279.01        212.41        28.59 o                         
  10   6   8          4.90         19.52        94.66 o                         
  -6   7   8        118.51        150.89        33.76 o                         
  -5   7   8       1341.14       1260.69        54.34 o                         
  -4   7   8        714.05        664.09        36.42 o                         
  -3   7   8       1774.32       1801.47        42.15 o                         
  -2   7   8        356.61        383.73        23.13 o                         
  -1   7   8       5794.51       5843.51        86.11 o                         
   0   7   8       1013.96       1031.18        35.43 o                         
   1   7   8       4942.02       4839.84       112.13 o                         
   2   7   8        555.95        604.00        38.35 o                         
   3   7   8       7632.19       7697.21       252.01 o                         
   4   7   8        647.09        628.94        48.50 o                         
   5   7   8       3567.14       3591.87       152.32 o                         
   6   7   8        359.97        358.75        51.69 o                         
   7   7   8       3168.05       2985.14       143.92 o                         
   8   7   8        164.91        108.37        45.39 o                         
   9   7   8        729.64        756.95        60.42 o                         
  -6   8   8         11.67         63.32        42.25 o                         
  -5   8   8        152.61         76.35        34.55 o                         
  -4   8   8        124.72        116.44        26.94 o                         
  -3   8   8        113.29        102.19        27.71 o                         
  -2   8   8          4.46        -10.24        22.13 o                         
  -1   8   8        410.60        372.28        39.73 o                         
   0   8   8        334.30        347.39        37.76 o                         
   1   8   8         79.06         71.01        31.62 o                         
   2   8   8         53.39         41.46        32.65 o                         
   3   8   8        682.64        615.39        52.49 o                         
   4   8   8        363.78        348.54        35.97 o                         
   5   8   8        120.12        102.62        24.42 o                         
   6   8   8         63.80         89.19        30.38 o                         
   7   8   8        356.17        370.56        44.87 o                         
   8   8   8        175.46        198.73        50.56 o                         
  -5   9   8          0.51        138.43        47.43 o                         
  -4   9   8        503.21        510.19        82.53 o                         
  -3   9   8        170.86        370.81        70.27 o                         
  -2   9   8        962.59        889.37        79.81 o                         
  -1   9   8         14.08          9.31        54.49 o                         
   0   9   8        130.45        139.55        17.38 o                         
   1   9   8        206.40        194.02        18.78 o                         
   2   9   8        193.13        174.20        23.36 o                         
   3   9   8          0.07          4.77        14.40 o                         
   4   9   8         61.83         60.19        18.64 o                         
   5   9   8         80.07         81.67        19.40 o                         
   6   9   8          8.54          1.35        34.94 o                         
   7   9   8         13.40         35.05        30.35 o                         
  -4  10   8         29.25         -4.04        23.11 o                         
  -3  10   8         21.14         41.39        21.27 o                         
  -2  10   8          6.33         12.87        20.82 o                         
  -1  10   8         48.27         42.29        21.49 o                         
   0  10   8        149.49        154.15        25.53 o                         
   1  10   8         15.76         22.93        18.82 o                         
   2  10   8         23.44         38.78        18.55 o                         
   3  10   8         54.50         54.89        19.73 o                         
   4  10   8        332.88        362.23        32.45 o                         
   5  10   8         11.83          0.47        17.43 o                         
   6  10   8         77.98         99.21        44.80 o                         
  -2  11   8        410.90        329.16        34.56 o                         
  -1  11   8       1257.10       1288.92        58.93 o                         
   0  11   8        220.09        221.56        30.81 o                         
   1  11   8        535.05        510.76        42.00 o                         
   2  11   8        699.81        677.06        44.13 o                         
   3  11   8        709.56        642.70        42.65 o                         
   4  11   8        230.86        216.78        29.88 o                         
  -2  -5   9        104.67        125.04        24.40 o                         
  -1  -5   9        972.75        972.89        42.06 o                         
   0  -5   9        916.05        907.55        39.05 o                         
   1  -5   9       2153.83       2049.03        53.93 o                         
   2  -5   9        716.48        724.31        36.14 o                         
   3  -5   9       1182.79       1237.13        57.41 o                         
   4  -5   9       1674.12       1606.45        63.66 o                         
   5  -5   9       1580.26       1463.64        62.16 o                         
  -3  -4   9        188.27        176.17        25.75 o                         
  -2  -4   9         13.07         -4.31        19.50 o                         
  -1  -4   9        573.88        566.03        34.03 o                         
   0  -4   9        142.61        178.73        21.15 o                         
   1  -4   9         58.61         63.68        17.44 o                         
   2  -4   9         23.98         18.54        14.58 o                         
   3  -4   9        172.27        185.60        28.38 o                         
   4  -4   9         13.62         23.57        23.14 o                         
   5  -4   9         37.11         41.71        24.17 o                         
   6  -4   9        121.93        123.20        29.70 o                         
   7  -4   9          0.03        -27.14        27.14 o                         
  -4  -3   9        439.40        389.56        31.71 o                         
  -3  -3   9         75.93        101.58        27.15 o                         
  -2  -3   9         95.97         59.52        16.47 o                         
  -1  -3   9        262.86        282.62        21.31 o                         
   0  -3   9        415.94        448.17        21.67 o                         
   1  -3   9         26.29         15.29        10.94 o                         
   2  -3   9         10.26          2.78         9.23 o                         
   3  -3   9          0.79         18.97        12.87 o                         
   4  -3   9        163.18        147.23        17.90 o                         
   5  -3   9        459.43        466.34        27.92 o                         
   6  -3   9         11.17          2.38        17.42 o                         
   7  -3   9        160.62        147.70        22.23 o                         
   8  -3   9         41.06         15.93        20.95 o                         
  -5  -2   9         24.94          7.48        17.66 o                         
  -4  -2   9        356.94        377.05        25.15 o                         
  -3  -2   9        417.75        411.55        23.95 o                         
  -2  -2   9        143.76        179.47        19.74 o                         
  -1  -2   9        119.68        134.11        16.97 o                         
   0  -2   9        821.33        803.88        48.64 o                         
   1  -2   9        788.48        923.67        47.38 o                         
   2  -2   9        230.53        154.00        31.80 o                         
   3  -2   9        350.93        361.13        38.84 o                         
   4  -2   9        417.90        435.62        58.24 o                         
   5  -2   9        562.69        632.77        37.07 o                         
   6  -2   9         14.60          8.06        32.16 o                         
   7  -2   9        172.13        114.06        34.76 o                         
   8  -2   9         41.74         90.28        43.67 o                         
   9  -2   9        200.50        369.84        58.12 o                         
  -6  -1   9        577.79        559.33        51.73 o                         
  -5  -1   9        443.56        375.19        41.33 o                         
  -4  -1   9       2518.22       2682.01        66.94 o                         
  -3  -1   9        948.94        920.43        41.67 o                         
  -2  -1   9       2605.36       2679.62        60.48 o                         
  -1  -1   9       1232.55       1157.87        39.15 o                         
   0  -1   9       5711.72       5875.04        98.84 o                         
   1  -1   9       1307.19       1400.82        38.61 o                         
   2  -1   9       3447.18       3654.03        58.90 o                         
   3  -1   9       1143.66       1107.43        36.20 o                         
   4  -1   9       4194.62       4511.03        83.01 o                         
   5  -1   9        478.68        503.28        30.42 o                         
   6  -1   9       1181.04       1213.61        41.08 o                         
   7  -1   9        417.29        404.43        33.75 o                         
   8  -1   9        929.38       1024.49        61.24 o                         
   9  -1   9         30.17         40.25        49.92 o                         
  -6   0   9        588.87        609.24        31.68 o                         
  -5   0   9        100.07        109.34        22.90 o                         
  -4   0   9        543.25        542.80        26.57 o                         
  -3   0   9        280.30        290.97        21.20 o                         
  -2   0   9       2597.29       2557.49        47.31 o                         
  -1   0   9        372.18        425.33        19.73 o                         
   0   0   9       1832.86       1880.31        41.86 o                         
   1   0   9       3352.92       3357.39        53.03 o                         
   2   0   9       4190.97       4264.37        63.88 o                         
   3   0   9       2743.67       2790.28        39.79 o                         
   4   0   9       1694.10       1815.42        42.26 o                         
   5   0   9       5287.56       5317.35        92.54 o                         
   6   0   9       2332.91       2405.19        53.55 o                         
   7   0   9       2318.95       2284.38        71.80 o                         
   8   0   9        484.31        536.52        42.90 o                         
   9   0   9       2236.71       2207.53        77.76 o                         
  10   0   9        577.81        618.74        51.30 o                         
  -7   1   9         64.17        145.11        64.21 o                         
  -6   1   9         57.61        128.99        38.81 o                         
  -5   1   9         69.03         -1.21        43.33 o                         
  -4   1   9        419.87        434.17        38.85 o                         
  -3   1   9        255.12        227.08        28.83 o                         
  -2   1   9        115.41        119.15        24.12 o                         
  -1   1   9         19.48         13.38        21.26 o                         
   0   1   9        358.85        364.31        23.64 o                         
   1   1   9        878.94        949.49        25.62 o                         
   2   1   9        259.97        302.42        17.69 o                         
   3   1   9        226.83        267.30        15.26 o                         
   4   1   9         87.44         55.08        19.37 o                         
   5   1   9       1073.86       1155.68        49.13 o                         
   6   1   9        383.24        464.35        40.31 o                         
   7   1   9        232.40        315.09        38.92 o                         
   8   1   9         25.53         -8.95        37.31 o                         
   9   1   9        438.62        583.18        53.20 o                         
  10   1   9        213.84        231.67        52.00 o                         
  -7   2   9        395.35        407.31        27.36 o                         
  -6   2   9        695.29        685.32        32.03 o                         
  -5   2   9        173.34        154.32        19.01 o                         
  -4   2   9       2365.01       2422.36        48.65 o                         
  -3   2   9        863.00        880.63        27.36 o                         
  -2   2   9       1515.16       1513.26        33.23 o                         
  -1   2   9        185.20        187.84        13.20 o                         
   0   2   9       2752.99       2735.24        39.49 o                         
   1   2   9        875.08        890.47        21.96 o                         
   2   2   9        450.20        446.32        14.56 o                         
   3   2   9        112.18        101.14        51.76 o                         
   4   2   9        509.49        492.45        38.35 o                         
   5   2   9        437.49        410.51        38.35 o                         
   6   2   9         78.83         82.44        37.51 o                         
   7   2   9         16.97         28.68        33.47 o                         
   8   2   9         85.66        178.31        42.74 o                         
   9   2   9        161.96        135.52        51.89 o                         
  10   2   9        317.56        389.51        58.28 o                         
  -7   3   9         16.72         11.38        21.21 o                         
  -6   3   9         70.66        103.05        22.42 o                         
  -5   3   9         29.30         50.52        17.46 o                         
  -4   3   9        562.85        538.56        29.80 o                         
  -3   3   9        101.47        116.63        17.46 o                         
  -2   3   9         81.00         77.68        11.77 o                         
  -1   3   9         22.51         25.09         8.98 o                         
   0   3   9        493.15        576.95        14.42 o                         
   1   3   9        181.66        217.69        11.25 o                         
   2   3   9         18.61         20.75         9.43 o                         
   3   3   9         47.94         41.73         9.38 o                         
   4   3   9         26.61         18.16        13.95 o                         
   5   3   9         66.08         46.25        15.77 o                         
   6   3   9        323.78        338.55        26.92 o                         
   7   3   9         85.12         66.36        18.50 o                         
   8   3   9         51.22         43.04        23.01 o                         
   9   3   9          6.23         19.35        23.68 o                         
  10   3   9        311.19        315.77        35.68 o                         
  -7   4   9        875.51        868.21        41.72 o                         
  -6   4   9        423.11        423.51        32.13 o                         
  -5   4   9       1491.11       1452.09        46.09 o                         
  -4   4   9        132.21        158.21        19.84 o                         
  -3   4   9       5837.48       5729.72       100.31 o                         
  -2   4   9        689.59        705.96        27.84 o                         
  -1   4   9       6877.03       6954.22        88.53 o                         
   0   4   9         31.00         37.94         6.15 o                         
   1   4   9      12685.82      13267.62       180.57 o                         
   2   4   9        295.43        316.11        17.18 o                         
   3   4   9       8163.67       8292.86       119.49 o                         
   4   4   9         55.41         83.41        15.74 o                         
   5   4   9       7958.66       7311.97       134.14 o                         
   6   4   9         14.98          9.12        15.18 o                         
   7   4   9       2509.52       2246.98        63.92 o                         
   8   4   9        128.87        117.01        23.14 o                         
   9   4   9       1555.31       1731.94        71.78 o                         
  10   4   9          0.57        -23.38        23.38 o                         
  -7   5   9          5.17         16.53        29.45 o                         
  -6   5   9          2.43         25.76        19.97 o                         
  -5   5   9        207.48        173.30        21.91 o                         
  -4   5   9         59.67         88.57        18.01 o                         
  -3   5   9          4.18         10.21        13.74 o                         
  -2   5   9        272.94        261.91        19.08 o                         
  -1   5   9        260.88        252.84        14.34 o                         
   0   5   9        166.57        203.67        11.78 o                         
   1   5   9         10.40         15.29         9.60 o                         
   2   5   9       1716.84       1768.68        41.14 o                         
   3   5   9        136.40        138.55        12.04 o                         
   4   5   9        905.59        915.53        25.33 o                         
   5   5   9         38.91         22.57        14.40 o                         
   6   5   9       1927.47       1779.73        52.22 o                         
   7   5   9         52.83         50.05        18.13 o                         
   8   5   9        607.14        449.45        34.69 o                         
   9   5   9         16.57         19.12        21.00 o                         
  10   5   9        709.38        779.56        45.82 o                         
  -6   6   9        335.04        548.71        83.19 o                         
  -5   6   9         57.67         59.84        42.89 o                         
  -4   6   9        926.14        933.48        49.95 o                         
  -3   6   9         35.02          6.88        32.08 o                         
  -2   6   9        100.98         17.72        48.34 o                         
  -1   6   9        221.45        230.44        46.14 o                         
   0   6   9        234.22        196.09        44.27 o                         
   1   6   9          0.43         -4.28         9.11 o                         
   2   6   9        292.19        287.58        18.59 o                         
   3   6   9        285.02        311.23        18.38 o                         
   4   6   9        152.91        162.31        13.00 o                         
   5   6   9          0.37          4.84        13.57 o                         
   6   6   9        969.07        940.51        38.49 o                         
   7   6   9        138.53        108.57        20.48 o                         
   8   6   9        306.65        216.42        27.45 o                         
   9   6   9          0.90         46.86        22.59 o                         
  -6   7   9        145.49        178.52        35.81 o                         
  -5   7   9        194.37        236.45        37.30 o                         
  -4   7   9          7.74         20.09        30.57 o                         
  -3   7   9       1102.62       1084.23        40.76 o                         
  -2   7   9        306.67        386.14        29.46 o                         
  -1   7   9        456.44        499.51        30.86 o                         
   0   7   9         14.88        -20.16        24.43 o                         
   1   7   9       1201.88       1185.85        39.85 o                         
   2   7   9        434.47        420.67        35.56 o                         
   3   7   9        123.14        150.62        29.91 o                         
   4   7   9         68.24         69.32        28.39 o                         
   5   7   9        272.46        286.37        48.36 o                         
   6   7   9        361.98        360.32        72.57 o                         
   7   7   9         61.16         53.20        72.19 o                         
   8   7   9         68.54        184.63        80.90 o                         
   9   7   9         19.10          3.57        50.25 o                         
  -5   8   9        424.04        443.84        40.22 o                         
  -4   8   9        442.74        436.51        54.42 o                         
  -3   8   9       1385.78       1264.54        59.07 o                         
  -2   8   9        423.59        399.28        34.45 o                         
  -1   8   9        812.77        819.23        47.93 o                         
   0   8   9       1049.44       1022.92        50.45 o                         
   1   8   9       1299.87       1323.62        55.81 o                         
   2   8   9        626.44        603.47        42.11 o                         
   3   8   9        234.47        271.66        35.98 o                         
   4   8   9        953.34        955.07        57.16 o                         
   5   8   9        210.65        256.25        40.06 o                         
   6   8   9        304.01        323.95        37.41 o                         
   7   8   9         40.45         28.94        39.66 o                         
   8   8   9        343.09        230.85        50.90 o                         
  -4   9   9        455.43        549.36        91.74 o                         
  -3   9   9        282.01        328.82        78.75 o                         
  -2   9   9       1887.32       1901.96       102.54 o                         
  -1   9   9        259.76        317.72        63.67 o                         
   0   9   9       1616.24       1569.36        44.72 o                         
   1   9   9        133.19        153.70        18.27 o                         
   2   9   9       3031.86       3060.69        65.36 o                         
   3   9   9          8.79         22.57        12.25 o                         
   4   9   9       1953.02       1928.83        89.01 o                         
   5   9   9        239.47        233.45        22.81 o                         
   6   9   9       1611.40       1766.58        77.67 o                         
   7   9   9         18.49          0.53        29.69 o                         
  -3  10   9          4.24         -7.32        20.80 o                         
  -2  10   9         53.09         56.32        23.23 o                         
  -1  10   9        106.66         87.61        23.82 o                         
   0  10   9          9.31          0.41        19.52 o                         
   1  10   9          1.79         12.75        18.43 o                         
   2  10   9        356.43        387.57        33.75 o                         
   3  10   9        120.10         94.07        21.99 o                         
   4  10   9        104.14         91.65        22.29 o                         
   5  10   9          1.41        -24.51        32.71 o                         
   6  10   9        347.96        301.87        55.96 o                         
  -1  11   9        244.15        246.16        31.11 o                         
   0  11   9        155.63        155.13        27.79 o                         
   1  11   9        369.45        384.86        37.82 o                         
   2  11   9          1.31          3.61        19.29 o                         
   3  11   9          5.02         15.31        20.15 o                         
   2  -5  10        239.63        211.75        45.59 o                         
  -1  -4  10         63.83         50.15        20.59 o                         
   0  -4  10         80.09         57.11        19.45 o                         
   1  -4  10         11.25          1.60        16.12 o                         
   2  -4  10        344.70        368.91        48.94 o                         
   3  -4  10         41.42         10.23        32.33 o                         
   4  -4  10         20.33         53.10        26.89 o                         
   5  -4  10         52.13         29.56        27.22 o                         
   6  -4  10        131.07         60.05        30.15 o                         
  -3  -3  10         69.72         82.17        27.88 o                         
  -2  -3  10       1272.26       1235.04        56.22 o                         
  -1  -3  10        935.31       1050.45        49.36 o                         
   0  -3  10       2961.45       2848.01        63.91 o                         
   1  -3  10        867.51        822.87        33.21 o                         
   2  -3  10       1937.93       1856.32        57.26 o                         
   3  -3  10       2300.32       2319.16        70.90 o                         
   4  -3  10       2695.99       2653.20        77.66 o                         
   5  -3  10       1364.59       1435.65        91.07 o                         
   6  -3  10       1466.50       1416.34        92.22 o                         
   7  -3  10       1605.20       1333.70        99.82 o                         
  -4  -2  10         69.24         34.65        17.26 o                         
  -3  -2  10         11.35          3.12        15.56 o                         
  -2  -2  10        354.63        351.77        25.84 o                         
  -1  -2  10         64.21        -64.67        64.67 o                         
   0  -2  10         62.72        112.42        41.41 o                         
   1  -2  10        119.34         49.35        57.75 o                         
   2  -2  10         85.47         63.99        38.36 o                         
   3  -2  10         34.38         98.24        41.62 o                         
   4  -2  10        143.25         76.88        43.62 o                         
   5  -2  10        283.28        275.23        47.65 o                         
   6  -2  10         73.27         57.82        36.06 o                         
   7  -2  10         55.57          4.92        50.55 o                         
   8  -2  10        336.16        393.98        60.27 o                         
  -5  -1  10        243.68        124.88        59.87 o                         
  -4  -1  10        161.92        187.44        36.88 o                         
  -3  -1  10        161.28        146.69        34.20 o                         
  -2  -1  10        577.88        613.84        36.34 o                         
  -1  -1  10        217.08        239.44        30.46 o                         
   0  -1  10         12.14        -17.08        29.92 o                         
   1  -1  10         75.24        102.78        24.67 o                         
   2  -1  10         87.79         94.02        20.06 o                         
   3  -1  10         57.98         66.92        25.94 o                         
   4  -1  10        275.30        289.25        29.33 o                         
   5  -1  10        118.58        174.57        29.66 o                         
   6  -1  10         89.37        146.45        38.84 o                         
   7  -1  10        105.19        109.82        52.52 o                         
   8  -1  10        556.69        601.70        55.82 o                         
   9  -1  10        138.05        207.82        52.99 o                         
  -5   0  10        173.61        174.34        27.06 o                         
  -4   0  10        366.59        371.48        26.40 o                         
  -3   0  10         41.24         57.17        20.68 o                         
  -2   0  10        102.09         92.36        19.04 o                         
  -1   0  10        647.43        612.96        23.81 o                         
   0   0  10        844.70        818.34        29.25 o                         
   1   0  10         93.48         96.64        16.80 o                         
   2   0  10        180.13        193.98        15.89 o                         
   3   0  10        500.23        546.58        25.49 o                         
   4   0  10        829.92        843.16        30.02 o                         
   5   0  10          2.46         25.17        27.19 o                         
   6   0  10         98.25        116.75        30.93 o                         
   7   0  10         34.27         10.20        30.87 o                         
   8   0  10        375.11        338.08        40.88 o                         
   9   0  10        138.25        205.21        40.66 o                         
  -6   1  10        139.11          3.57        45.13 o                         
  -5   1  10       1815.23       1875.89        59.98 o                         
  -4   1  10        824.57        900.34        42.84 o                         
  -3   1  10       2251.53       2280.69        58.09 o                         
  -2   1  10        590.93        594.64        33.11 o                         
  -1   1  10       5363.60       5450.07        95.19 o                         
   0   1  10       1558.58       1592.49        41.71 o                         
   1   1  10       3994.60       4273.20        75.50 o                         
   2   1  10        752.01        783.01        24.77 o                         
   3   1  10       5269.94       5605.13        95.42 o                         
   4   1  10        978.05        968.64        47.72 o                         
   5   1  10       1832.12       1885.11        65.50 o                         
   6   1  10        373.10        341.02        41.05 o                         
   7   1  10       1517.32       1572.88        65.59 o                         
   8   1  10        202.95        157.61        43.27 o                         
   9   1  10        136.18        245.84        51.62 o                         
  -6   2  10        104.10         97.42        19.02 o                         
  -5   2  10        304.34        306.80        81.81 o                         
  -4   2  10        120.02        136.07        68.79 o                         
  -3   2  10        998.46        998.14        30.37 o                         
  -2   2  10        135.60        138.53        14.83 o                         
  -1   2  10        621.67        619.25        21.83 o                         
   0   2  10       2108.97       2236.00        95.66 o                         
   1   2  10       2484.41       2430.73        60.21 o                         
   2   2  10       2490.67       2438.24        95.93 o                         
   3   2  10       1591.01       1585.46        57.76 o                         
   4   2  10       4887.40       5098.37       119.35 o                         
   5   2  10       1751.95       1828.69        65.08 o                         
   6   2  10       3001.01       3014.64        89.77 o                         
   7   2  10        637.73        719.24        51.67 o                         
   8   2  10       2738.41       2729.30        90.03 o                         
   9   2  10        511.60        545.95        54.82 o                         
  10   2  10        655.83        763.76        52.13 o                         
  -6   3  10        154.99        160.19        20.59 o                         
  -5   3  10        252.82        232.27        21.42 o                         
  -4   3  10          2.01          6.48        13.85 o                         
  -3   3  10          7.10         15.27        12.24 o                         
  -2   3  10         40.32         32.07        11.21 o                         
  -1   3  10        186.06        197.43        14.34 o                         
   0   3  10        294.59        317.02        14.91 o                         
   1   3  10         63.84         76.09        10.57 o                         
   2   3  10         69.38         89.78        12.56 o                         
   3   3  10          8.73         22.30         9.43 o                         
   4   3  10        851.00        802.92        35.68 o                         
   5   3  10        294.23        262.81        25.52 o                         
   6   3  10        193.85        204.84        23.98 o                         
   7   3  10         23.20         31.12        21.68 o                         
   8   3  10        523.12        578.31        43.09 o                         
   9   3  10        252.69        201.68        32.96 o                         
  10   3  10         47.68         39.47        26.95 o                         
  -6   4  10         57.86         57.26        20.69 o                         
  -5   4  10       1440.12       1385.41        46.77 o                         
  -4   4  10        428.28        332.26        35.91 o                         
  -3   4  10       1066.40       1076.19        37.44 o                         
  -2   4  10         61.52         62.61        12.23 o                         
  -1   4  10       2265.62       2132.75        39.14 o                         
   0   4  10        467.85        470.74        21.85 o                         
   1   4  10        581.38        591.93        23.40 o                         
   2   4  10          7.05          2.17        10.58 o                         
   3   4  10        716.16        693.40        24.85 o                         
   4   4  10        244.03        247.99        24.52 o                         
   5   4  10         12.81         14.36        15.32 o                         
   6   4  10          3.45          0.56        16.20 o                         
   7   4  10          0.37          6.51        18.08 o                         
   8   4  10         78.79         63.94        21.91 o                         
   9   4  10        289.02        243.90        30.91 o                         
  10   4  10          8.55          3.37        26.43 o                         
  -6   5  10         47.36         65.53        22.44 o                         
  -5   5  10        287.67        301.46        27.43 o                         
  -4   5  10         18.70         32.18        16.99 o                         
  -3   5  10         41.16         43.95        16.38 o                         
  -2   5  10         75.03         79.34        15.09 o                         
  -1   5  10        338.64        322.58        29.44 o                         
   0   5  10         30.66         30.96        11.29 o                         
   1   5  10          7.49          1.49        12.17 o                         
   2   5  10        133.92        144.53        14.25 o                         
   3   5  10         27.97         22.86        10.33 o                         
   4   5  10          5.25          7.11        14.24 o                         
   5   5  10        285.08        262.66        24.56 o                         
   6   5  10        175.21        138.80        21.38 o                         
   7   5  10         61.80         42.87        19.33 o                         
   8   5  10          2.53         16.66        19.44 o                         
   9   5  10        378.23        340.17        33.70 o                         
  -5   6  10        189.13        145.52        48.81 o                         
  -4   6  10       2892.31       2886.34        82.98 o                         
  -3   6  10        474.97        618.72        44.23 o                         
  -2   6  10       3511.74       3625.33       132.83 o                         
  -1   6  10        814.01        776.15        68.22 o                         
   0   6  10       7743.19       8283.48       232.03 o                         
   1   6  10        836.56        730.42        58.39 o                         
   2   6  10       5527.06       5766.59       172.71 o                         
   3   6  10        127.30        140.37        13.58 o                         
   4   6  10       6079.53       5996.88       113.53 o                         
   5   6  10          0.82         23.15        14.74 o                         
   6   6  10       2223.08       2046.59        58.94 o                         
   7   6  10        202.91        187.20        24.39 o                         
   8   6  10       1568.15       1497.30        63.57 o                         
   9   6  10        189.77        160.55        88.45 o                         
  -5   7  10        265.23        208.64        56.56 o                         
  -4   7  10         13.56         29.99        49.34 o                         
  -3   7  10        144.52        123.79        45.72 o                         
  -2   7  10        111.27        170.52        44.03 o                         
  -1   7  10        199.05        179.39        30.16 o                         
   0   7  10        166.89        165.50        29.51 o                         
   1   7  10        681.75        664.06        34.41 o                         
   2   7  10        251.93        171.02        32.92 o                         
   3   7  10        350.60        324.44        58.75 o                         
   4   7  10        357.78        366.64        45.56 o                         
   5   7  10       1071.45       1229.06        98.26 o                         
   6   7  10        236.22        187.03        67.96 o                         
   7   7  10        316.26        246.20        78.75 o                         
   8   7  10        190.95        178.72        46.86 o                         
  -4   8  10         43.25        103.30        53.17 o                         
  -3   8  10        294.17        261.25        51.51 o                         
  -2   8  10         78.25         96.82        43.63 o                         
  -1   8  10        478.19        481.42        35.93 o                         
   0   8  10         34.36         88.33        36.80 o                         
   1   8  10          7.10         72.08        37.31 o                         
   2   8  10        196.67        183.28        38.24 o                         
   3   8  10         24.22        102.31        33.68 o                         
   4   8  10         74.10         86.74        32.22 o                         
   5   8  10        373.29        474.47        59.18 o                         
   6   8  10        163.97        246.10        42.53 o                         
   7   8  10        141.78        161.48        45.46 o                         
   8   8  10         66.18        129.68        49.44 o                         
  -3   9  10        103.11        240.98        86.01 o                         
  -2   9  10        505.63        558.13        82.03 o                         
  -1   9  10         47.01         93.18        65.58 o                         
   0   9  10        975.96        973.21        36.45 o                         
   1   9  10        202.29        230.58        21.29 o                         
   2   9  10        261.94        237.92        21.45 o                         
   3   9  10         19.66         21.96        14.25 o                         
   4   9  10        464.63        584.04        57.59 o                         
   5   9  10        258.79        307.86        31.41 o                         
   6   9  10         22.72         43.78        81.10 o                         
   7   9  10         32.50         -8.74        31.72 o                         
  -2  10  10        376.37        304.89        33.13 o                         
  -1  10  10        278.99        286.96        31.38 o                         
   0  10  10        798.55        831.95        47.30 o                         
   1  10  10         69.16         56.07        22.45 o                         
   2  10  10        149.83        161.93        25.43 o                         
   3  10  10        343.50        342.55        33.04 o                         
   4  10  10        212.19        238.57        28.27 o                         
   5  10  10         42.91         22.16        40.30 o                         
   1  11  10       1723.40       1691.23        66.75 o                         
   2  11  10          4.99          9.01        19.54 o                         
  -1  -3  11        133.44        135.30        22.62 o                         
   0  -3  11         78.73         86.18        20.56 o                         
   1  -3  11        485.81        502.29        56.43 o                         
   2  -3  11        285.06        244.94        42.38 o                         
   3  -3  11         50.39        -13.79        31.20 o                         
   4  -3  11          7.73        -72.40        72.40 o                         
   5  -3  11        151.17         34.43        29.17 o                         
   6  -3  11         63.56        104.58        49.44 o                         
  -2  -2  11         34.57        -70.64        70.64 o                         
  -1  -2  11        333.74        306.91        24.67 o                         
   0  -2  11         57.35         36.77        45.53 o                         
   1  -2  11        989.37       1029.41        80.54 o                         
   2  -2  11         27.29         85.18        62.17 o                         
   3  -2  11        398.10        394.68        67.94 o                         
   4  -2  11         99.40        -31.76        67.62 o                         
   5  -2  11        494.22        407.33        88.07 o                         
   6  -2  11          6.60         96.26        47.21 o                         
   7  -2  11         65.49        -28.06        51.03 o                         
  -3  -1  11        623.02        589.07        42.21 o                         
  -2  -1  11       1218.64       1134.61        46.87 o                         
  -1  -1  11       1873.68       1967.92        54.52 o                         
   0  -1  11       1236.72       1208.45        42.44 o                         
   1  -1  11       1656.43       1787.79        48.69 o                         
   2  -1  11       3483.87       3582.06        87.63 o                         
   3  -1  11       2412.01       2596.47        72.59 o                         
   4  -1  11       2243.13       2324.72        58.68 o                         
   5  -1  11       1335.60       1356.54        60.90 o                         
   6  -1  11       3030.47       2946.14        88.51 o                         
   7  -1  11       1071.96        980.96        59.76 o                         
   8  -1  11       1045.86       1196.55        67.75 o                         
  -4   0  11          2.96         18.20        23.61 o                         
  -3   0  11        581.12        578.14        28.76 o                         
  -2   0  11         98.26        100.05        20.51 o                         
  -1   0  11         66.20         79.12        22.05 o                         
   0   0  11         32.25         19.08        19.60 o                         
   1   0  11        250.68        266.82        21.68 o                         
   2   0  11         51.30         41.48        22.90 o                         
   3   0  11         68.28         61.55        22.63 o                         
   4   0  11        102.32        164.87        31.59 o                         
   5   0  11          2.16          5.59        28.20 o                         
   6   0  11          7.47         -0.65        30.74 o                         
   7   0  11        367.04        368.51        39.78 o                         
   8   0  11        114.48        151.82        37.65 o                         
  -5   1  11        236.18        316.93        65.81 o                         
  -4   1  11         69.65         79.02        47.39 o                         
  -3   1  11        691.68        676.31        40.82 o                         
  -2   1  11        385.89        450.63        34.77 o                         
  -1   1  11        160.43        178.54        29.98 o                         
   0   1  11          2.98         49.77        25.42 o                         
   1   1  11        281.12        248.50        26.45 o                         
   2   1  11        119.40        132.33        46.61 o                         
   3   1  11         80.77        115.63        34.91 o                         
   4   1  11        120.70        123.12        35.49 o                         
   5   1  11         41.19         67.92        37.27 o                         
   6   1  11         27.15         10.82        39.89 o                         
   7   1  11        483.34        573.32        48.16 o                         
   8   1  11        214.52        228.62        46.95 o                         
   9   1  11        157.74        215.51        51.88 o                         
  -5   2  11        361.91        360.70        87.27 o                         
  -4   2  11         91.47         85.62        79.69 o                         
  -3   2  11        241.59        416.51        74.30 o                         
  -2   2  11        394.27        456.15        23.36 o                         
  -1   2  11        876.28        947.66        75.17 o                         
   0   2  11        243.75        377.26        54.45 o                         
   1   2  11        462.59        526.42        59.99 o                         
   2   2  11        469.46        479.80        43.22 o                         
   3   2  11       1088.55       1123.23        53.30 o                         
   4   2  11         92.54         67.72        40.12 o                         
   5   2  11        372.49        351.49        45.01 o                         
   6   2  11         62.10        118.73        44.66 o                         
   7   2  11        644.05        794.40        58.77 o                         
   8   2  11         98.10         67.46        58.53 o                         
   9   2  11        129.97        154.86        54.38 o                         
  -5   3  11        328.52        250.91        22.11 o                         
  -4   3  11       1170.53       1175.48        35.81 o                         
  -3   3  11         67.26         87.55        14.95 o                         
  -2   3  11       3572.75       3528.40        59.72 o                         
  -1   3  11        404.78        436.54        20.54 o                         
   0   3  11       2965.96       3015.34        78.64 o                         
   1   3  11          4.01         -7.58        15.23 o                         
   2   3  11       4708.29       4975.74        89.75 o                         
   3   3  11        136.25        164.75        23.09 o                         
   4   3  11       1920.81       1916.81        62.62 o                         
   5   3  11         62.32         71.99        21.53 o                         
   6   3  11       1761.09       1807.20        64.55 o                         
   7   3  11          3.15         31.07        20.57 o                         
   8   3  11        206.94        184.26        30.33 o                         
   9   3  11        121.32         92.34        29.15 o                         
  -5   4  11         64.18         43.37        17.88 o                         
  -4   4  11        519.39        498.57        26.57 o                         
  -3   4  11         63.66         57.51        14.77 o                         
  -2   4  11        255.42        251.46        17.58 o                         
  -1   4  11       1292.14       1312.62        52.46 o                         
   0   4  11       1068.81       1056.72        45.49 o                         
   1   4  11       1324.22       1281.47        34.76 o                         
   2   4  11        312.03        312.45        19.96 o                         
   3   4  11       3633.02       3244.34        74.63 o                         
   4   4  11        827.36        781.08        36.81 o                         
   5   4  11       2141.18       1994.58        58.87 o                         
   6   4  11        101.21         82.93        21.10 o                         
   7   4  11       2617.93       2512.70        70.98 o                         
   8   4  11        280.04        256.30        32.70 o                         
   9   4  11        806.82        816.02        51.57 o                         
  -5   5  11         22.91         31.62        20.96 o                         
  -4   5  11          0.15         17.19        18.37 o                         
  -3   5  11        158.46        103.21        20.33 o                         
  -2   5  11         86.79         73.42        24.25 o                         
  -1   5  11         42.52         65.73        22.46 o                         
   0   5  11         61.01         51.72        21.31 o                         
   1   5  11          0.84         24.92        12.09 o                         
   2   5  11          6.55         17.82        12.37 o                         
   3   5  11        482.28        500.67        30.42 o                         
   4   5  11        216.97        203.87        23.97 o                         
   5   5  11        131.29        119.08        21.37 o                         
   6   5  11          8.21         -7.71        17.13 o                         
   7   5  11        520.13        417.61        35.18 o                         
   8   5  11        186.29        121.25        25.97 o                         
   9   5  11         72.57         71.83        24.08 o                         
  -5   6  11        202.66        162.95        33.80 o                         
  -4   6  11        654.36        478.01        80.94 o                         
  -3   6  11        137.33        135.50        66.98 o                         
  -2   6  11       1700.59       1773.59        95.65 o                         
  -1   6  11        265.98        329.92        65.82 o                         
   0   6  11        637.81        686.53        69.98 o                         
   1   6  11         79.13         97.64        30.59 o                         
   2   6  11        938.44       1079.89        74.10 o                         
   3   6  11        165.68         93.58        58.11 o                         
   4   6  11         46.89         38.32        62.91 o                         
   5   6  11          4.07        -18.22        66.16 o                         
   6   6  11         45.28         72.00        75.35 o                         
   7   6  11        164.22         96.13        78.27 o                         
   8   6  11        159.96         59.57        87.32 o                         
  -4   7  11          7.24        -23.65        51.62 o                         
  -3   7  11         37.17          5.34        48.94 o                         
  -2   7  11        164.11        234.28        47.99 o                         
  -1   7  11         85.90          9.69        42.45 o                         
   0   7  11         20.50         84.70        30.11 o                         
   1   7  11         78.64        103.97        30.72 o                         
   2   7  11         22.49         22.94        29.15 o                         
   3   7  11         71.02        133.38        42.10 o                         
   4   7  11        257.56        289.40        70.06 o                         
   5   7  11        104.83         32.61        67.19 o                         
   6   7  11         76.96        190.04        79.09 o                         
   7   7  11         10.61         60.78        77.16 o                         
   8   7  11        433.23        371.96        95.19 o                         
  -3   8  11       1507.61       1662.64        76.08 o                         
  -2   8  11        203.10        155.78        50.17 o                         
  -1   8  11       3608.67       3825.08       103.04 o                         
   0   8  11        726.57        783.21        52.02 o                         
   1   8  11       3052.40       3057.18        89.04 o                         
   2   8  11        471.28        445.71        44.99 o                         
   3   8  11       3889.39       3868.41       101.46 o                         
   4   8  11        753.32        793.23        59.62 o                         
   5   8  11       1723.68       1813.72       120.71 o                         
   6   8  11        398.93        516.81        53.58 o                         
   7   8  11       1323.65       1145.78        68.20 o                         
  -2   9  11        109.06         40.50        79.10 o                         
  -1   9  11        184.60        338.42        78.80 o                         
   0   9  11        621.97        618.33        39.04 o                         
   1   9  11          0.08          6.53        14.50 o                         
   2   9  11        340.37        470.89        62.58 o                         
   3   9  11        431.49        528.79        63.66 o                         
   4   9  11        932.21        810.91        43.94 o                         
   5   9  11          8.20          6.26        18.65 o                         
   6   9  11        355.96        403.62        98.32 o                         
  -1  10  11         14.73          3.81        21.60 o                         
   0  10  11          1.87         13.29        20.58 o                         
   1  10  11        201.61        155.63        25.76 o                         
   2  10  11         12.19         11.55        19.34 o                         
   3  10  11          9.84        -16.31        18.28 o                         
   4  10  11        169.61        166.85        45.07 o                         
   0  -2  12         98.88        -70.57        70.57 o                         
   1  -2  12        137.49        -73.27        73.27 o                         
   2  -2  12         13.53        -74.39        74.39 o                         
   3  -2  12         17.70         29.30        28.06 o                         
   4  -2  12         37.48        -16.05        25.33 o                         
   5  -2  12        297.40        200.14        35.73 o                         
  -2  -1  12         90.68         70.66        25.38 o                         
  -1  -1  12        406.80        337.66        36.44 o                         
   0  -1  12        597.47        612.10        38.18 o                         
   1  -1  12        737.95        809.49        49.85 o                         
   2  -1  12         91.31         58.31        41.34 o                         
   3  -1  12        243.12        209.52        55.24 o                         
   4  -1  12        279.07        256.91        58.89 o                         
   5  -1  12        334.06        460.45        51.23 o                         
   6  -1  12         21.66         24.24        42.71 o                         
  -3   0  12         72.75         25.30        21.50 o                         
  -2   0  12        242.14        232.28        27.33 o                         
  -1   0  12          9.73         -9.56        23.86 o                         
   0   0  12        858.80        837.97        33.90 o                         
   1   0  12         83.57        106.44        29.74 o                         
   2   0  12        185.73        238.30        43.23 o                         
   3   0  12         44.31         50.38        36.91 o                         
   4   0  12        468.88        440.58        39.40 o                         
   5   0  12         14.93         45.73        31.38 o                         
   6   0  12          5.05          9.41        64.12 o                         
   7   0  12        127.36        178.44        37.65 o                         
  -3   1  12        628.12        549.49        42.58 o                         
  -2   1  12       1534.13       1467.23        51.24 o                         
  -1   1  12       1033.08       1089.19        44.08 o                         
   0   1  12       1103.11       1213.98        53.30 o                         
   1   1  12       2841.23       2846.43        75.93 o                         
   2   1  12       2491.49       2641.26       109.95 o                         
   3   1  12       2496.59       2687.34       110.87 o                         
   4   1  12       1102.26       1185.90        57.39 o                         
   5   1  12       3389.73       3509.51        98.49 o                         
   6   1  12       1517.25       1619.35        69.40 o                         
   7   1  12       1544.30       1524.10        68.88 o                         
   8   1  12        340.91        333.40        53.58 o                         
  -4   2  12        388.15        354.87        28.07 o                         
  -3   2  12          0.26         26.04        16.60 o                         
  -2   2  12         62.09         56.99        18.23 o                         
  -1   2  12        150.36        233.31        66.72 o                         
   0   2  12        249.14        297.26        43.72 o                         
   1   2  12         26.67        243.74        39.32 o                         
   2   2  12         35.94         41.23        57.77 o                         
   3   2  12        152.18        124.70        44.69 o                         
   4   2  12         36.22         29.88        53.23 o                         
   5   2  12         62.49         65.40        44.30 o                         
   6   2  12        238.47        312.16        50.94 o                         
   7   2  12        117.62        121.98        53.76 o                         
   8   2  12        104.41        220.60        52.73 o                         
  -4   3  12       1028.42        956.87        35.36 o                         
  -3   3  12         72.70         38.39        16.90 o                         
  -2   3  12        507.82        529.02        40.04 o                         
  -1   3  12         35.26         13.33        20.69 o                         
   0   3  12        958.12        943.28        43.71 o                         
   1   3  12         16.22         21.25        18.07 o                         
   2   3  12         77.18         95.17        28.88 o                         
   3   3  12        158.61        182.93        25.62 o                         
   4   3  12        131.63        125.95        24.06 o                         
   5   3  12          1.75        -14.09        19.84 o                         
   6   3  12         99.81         84.50        23.97 o                         
   7   3  12        180.46        155.26        29.33 o                         
   8   3  12         14.18          2.28        24.17 o                         
  -4   4  12          6.30        -25.64        25.64 o                         
  -3   4  12        183.04        187.25        30.97 o                         
  -2   4  12        258.46        297.37        34.62 o                         
  -1   4  12         26.27         32.85        22.11 o                         
   0   4  12         41.22         57.13        22.09 o                         
   1   4  12        336.62        349.50        31.08 o                         
   2   4  12        464.23        482.56        31.31 o                         
   3   4  12          7.12         12.44        17.01 o                         
   4   4  12         80.90         72.14        20.66 o                         
   5   4  12        106.25        126.07        23.50 o                         
   6   4  12        417.82        380.44        33.44 o                         
   7   4  12         44.78         24.18        22.59 o                         
   8   4  12         51.84         23.17        25.26 o                         
  -4   5  12          4.98         -6.00        26.43 o                         
  -3   5  12       2107.60       2006.14        72.85 o                         
  -2   5  12        149.07        136.62        28.85 o                         
  -1   5  12       1967.95       1919.88        66.67 o                         
   0   5  12          7.12         24.22        21.79 o                         
   1   5  12       3690.17       3931.75        97.12 o                         
   2   5  12         42.64         73.05        14.72 o                         
   3   5  12       1855.60       1690.78        53.27 o                         
   4   5  12        103.11        115.01        22.25 o                         
   5   5  12       1961.91       1754.04        56.60 o                         
   6   5  12          0.60        -13.96        19.60 o                         
   7   5  12        354.77        299.99        32.93 o                         
   8   5  12        138.75        159.79        27.52 o                         
  -3   6  12         49.86         80.80        76.61 o                         
  -2   6  12        889.56        920.25        83.72 o                         
  -1   6  12        390.22        394.59        65.80 o                         
   0   6  12        895.52        878.30        76.23 o                         
   1   6  12         93.12        106.63        41.33 o                         
   2   6  12       2870.88       3025.78        90.50 o                         
   3   6  12        320.70        262.30        63.16 o                         
   4   6  12       1838.48       1782.34       112.51 o                         
   5   6  12        216.93        281.77        71.29 o                         
   6   6  12       2176.74       2006.75        73.01 o                         
   7   6  12        193.38        154.84        89.59 o                         
   8   6  12        927.55        805.26       118.71 o                         
  -3   7  12         91.65        185.44        53.00 o                         
  -2   7  12         63.92         79.17        49.50 o                         
  -1   7  12         71.83        148.78        49.10 o                         
   0   7  12         47.69         76.64        43.13 o                         
   1   7  12         76.89        109.35        34.58 o                         
   2   7  12        244.70        304.19        35.62 o                         
   3   7  12        170.84        159.38        46.01 o                         
   4   7  12         44.85         -3.45        63.24 o                         
   5   7  12         38.38        -36.09        42.53 o                         
   6   7  12        400.32        514.92        91.90 o                         
   7   7  12        146.48        160.62        63.85 o                         
  -2   8  12        100.34        156.54        53.32 o                         
  -1   8  12        534.92        609.82        57.26 o                         
   0   8  12         26.32         24.80        65.05 o                         
   1   8  12        864.67        959.31        55.92 o                         
   2   8  12         33.58         86.24        36.26 o                         
   3   8  12        117.05        185.86        52.59 o                         
   4   8  12         84.48        129.25        73.69 o                         
   5   8  12        180.14        201.49        86.32 o                         
   6   8  12         28.80        -33.79        46.60 o                         
  -1   9  12         26.07         60.55        84.70 o                         
   0   9  12        172.85        128.77        75.29 o                         
   1   9  12         84.04        113.49        71.93 o                         
   2   9  12          9.37        292.96        69.12 o                         
   3   9  12         34.89         74.43        20.67 o                         
   4   9  12        150.00        128.99        21.76 o                         
   5   9  12          0.26         10.63        19.89 o                         
   2  10  12       1843.76       1801.97        86.94 o                         
   2  -1  13         66.66         15.37        58.10 o                         
   3  -1  13        208.35        119.93        61.82 o                         
   4  -1  13        195.80        205.24        61.67 o                         
  -1   0  13        154.52        200.76        31.91 o                         
   2   0  13         39.95         20.15        42.77 o                         
   3   0  13         66.81         94.19        42.94 o                         
   4   0  13        121.81         87.33        44.73 o                         
   5   0  13         48.15         25.06        44.28 o                         
   6   0  13          6.85        -27.15        43.47 o                         
  -1   1  13        773.72        851.66        53.54 o                         
   0   1  13        692.74        616.35        68.91 o                         
   1   1  13        399.41        398.22        63.72 o                         
   2   1  13        144.42        212.09        58.52 o                         
   3   1  13        571.21        591.00        68.79 o                         
   4   1  13        431.16        449.80        64.25 o                         
   5   1  13         94.85         36.29        47.36 o                         
   6   1  13         25.53        122.96        46.77 o                         
   7   1  13         68.78         70.93        27.32 o                         
  -2   2  13          7.70        -75.92        75.92 o                         
  -1   2  13       1115.29       1105.97        92.80 o                         
   0   2  13        125.96        110.56        46.64 o                         
   1   2  13        623.25        656.66        75.66 o                         
   2   2  13          8.93         15.62        61.50 o                         
   3   2  13        862.19        841.28        79.31 o                         
   4   2  13         87.53        113.45        67.08 o                         
   5   2  13        199.98        215.40        52.78 o                         
   6   2  13         30.37        157.99        54.51 o                         
   7   2  13        185.51        394.42        99.96 o                         
  -2   3  13        648.40        633.95        44.74 o                         
  -1   3  13        276.78        305.46        33.12 o                         
   0   3  13       2603.84       2764.08        79.35 o                         
   1   3  13        888.14        910.04        66.97 o                         
   2   3  13       2460.66       2342.42       102.61 o                         
   3   3  13        252.94        235.94        41.73 o                         
   4   3  13       4175.95       4264.13       108.88 o                         
   5   3  13        538.05        572.22        44.44 o                         
   6   3  13       2271.49       2170.57        75.20 o                         
   7   3  13         46.02        103.44        28.43 o                         
  -3   4  13         33.91         46.99        36.30 o                         
  -2   4  13         15.05          2.87        23.27 o                         
  -1   4  13        173.70        182.37        31.01 o                         
   0   4  13         88.37        139.40        25.86 o                         
   1   4  13         18.84         50.15        22.10 o                         
   2   4  13          0.47         -5.02        30.11 o                         
   3   4  13          3.13          1.39        26.51 o                         
   4   4  13        162.59        152.75        29.29 o                         
   5   4  13        247.30        205.08        32.24 o                         
   6   4  13          1.81         13.14        23.94 o                         
   7   4  13         50.99         47.76        24.76 o                         
  -2   5  13          0.89        -10.21        25.32 o                         
  -1   5  13        874.14        788.52        47.69 o                         
   0   5  13         68.52         78.90        24.69 o                         
   1   5  13        144.21        116.42        24.07 o                         
   2   5  13         39.07         45.57        33.43 o                         
   3   5  13        213.03        172.49        25.15 o                         
   4   5  13         12.63         13.61        19.50 o                         
   5   5  13         41.74         14.12        20.51 o                         
   6   5  13         77.11        105.88        23.89 o                         
   7   5  13          5.78          4.52        24.36 o                         
  -2   6  13         19.20        203.96        54.97 o                         
  -1   6  13         82.92         99.86        75.68 o                         
   0   6  13        309.68        301.15        76.38 o                         
   1   6  13        338.89        423.20        49.56 o                         
   2   6  13         17.30         46.84        60.70 o                         
   3   6  13        136.78        139.99        47.95 o                         
   4   6  13        174.85        154.23        62.48 o                         
   5   6  13        397.45        499.69        57.87 o                         
   6   6  13         13.12        191.70        82.98 o                         
   7   6  13         88.36        259.56       103.00 o                         
  -2   7  13        935.97        999.77        66.74 o                         
  -1   7  13         25.87        102.48        48.12 o                         
   0   7  13       2331.97       2523.58        84.98 o                         
   1   7  13        111.30        143.71        45.01 o                         
   2   7  13       1335.29       1352.74        93.57 o                         
   3   7  13         97.09        112.49        48.86 o                         
   4   7  13       1826.96       1797.59        77.33 o                         
   5   7  13         46.47         57.60        49.50 o                         
   6   7  13        448.51        382.03        57.66 o                         
  -1   8  13        443.56        557.55        59.55 o                         
   0   8  13         13.95         84.67        49.58 o                         
   1   8  13       1279.63       1251.76        89.50 o                         
   2   8  13        133.62        -39.65        74.79 o                         
   3   8  13       1164.33       1344.30       104.60 o                         
   4   8  13         20.45         -6.56        79.42 o                         
   5   8  13       1614.03       1510.93       120.68 o                         
   1   9  13         59.40        295.06        77.45 o                         
   2   9  13        132.94         68.31        20.88 o                         
   3   9  13         10.35         17.65        20.63 o                         
   2   1  14         59.12        -27.67        63.25 o                         
   3   1  14        267.72        244.21        67.73 o                         
   4   1  14        386.46        211.42        66.84 o                         
   0   2  14         26.82         79.42        72.38 o                         
   1   2  14         64.46        180.00        73.56 o                         
   2   2  14         30.30         40.47        67.76 o                         
   3   2  14        109.66        232.89        74.79 o                         
   4   2  14         83.84         77.31        70.87 o                         
   5   2  14         79.72        164.86        71.57 o                         
   0   3  14        156.44        141.38        41.05 o                         
   1   3  14        184.72        181.37        41.14 o                         
   2   3  14        431.82        414.13        53.93 o                         
   3   3  14        515.95        377.96        53.00 o                         
   4   3  14         17.31         -0.10        34.55 o                         
   5   3  14         74.16         76.74        37.21 o                         
   6   3  14         53.12         28.61        29.40 o                         
  -1   4  14         60.29         53.28        26.16 o                         
   0   4  14        205.76        156.90        42.65 o                         
   1   4  14         11.97          8.74        33.70 o                         
   2   4  14        517.79        563.97        61.48 o                         
   3   4  14         38.00         -3.05        30.52 o                         
   4   4  14         40.58         84.06        33.49 o                         
   5   4  14         44.52         -7.36        26.57 o                         
   6   4  14         99.21         93.07        29.07 o                         
  -1   5  14       1179.60       1150.29        56.45 o                         
   0   5  14        789.36        828.36        87.94 o                         
   1   5  14       1197.83       1205.81        78.01 o                         
   2   5  14        624.91        599.61        78.58 o                         
   3   5  14       2637.64       2617.28       113.46 o                         
   4   5  14        420.46        414.08        55.82 o                         
   5   5  14       1565.24       1529.87        65.61 o                         
   6   5  14         37.62         34.47        26.50 o                         
   0   6  14         11.26         -7.95        70.42 o                         
   1   6  14         99.91        170.03        71.95 o                         
   2   6  14         13.99         41.38        71.20 o                         
   3   6  14         90.83        102.19        69.68 o                         
   4   6  14        189.38         96.96        58.53 o                         
   5   6  14         21.45        -53.91        53.91 o                         
   1   7  14         24.32        -24.05        69.22 o                         
   2   7  14        471.25        571.54        81.19 o                         
   3   7  14         26.57        -67.12        67.12 o                         
   4   7  14         38.29         75.62        55.19 o                         
                                                                                
