# Supplementary material for: Isolation and crystal and mol­ecular structures of [(C5H2Br3)2Fe], [(C5HBr4)2Fe] and [(C5Br5)(C5Br4HgBr)Fe]
Source: Acta Crystallogr C Struct Chem. 2022 Oct 13;78(Pt 11):578–90. doi: 10.1107/S205322962200955X (PMC9635591; doi:10.1107/S205322962200955X)
Supplement: Supplementary file 4 [file c-78-00578-compd_8sup4.hkl]

data_compd_8                                                                    
_shelx_title ' shelxt_a.res in P2(1)/n'                                         
_shelx_refln_list_code          4                                               
_shelx_F_calc_maximum      903.23                                               
_exptl_crystal_F_000      2064.00                                               
_reflns_d_resolution_high  0.7997                                               
                                                                                
loop_                                                                           
 _space_group_symop_operation_xyz                                               
 'x, y, z'                                                                      
 '-x+1/2, y+1/2, -z+1/2'                                                        
 '-x, -y, -z'                                                                   
 'x-1/2, -y-1/2, z-1/2'                                                         
                                                                                
_cell_length_a     8.9784                                                       
_cell_length_b    14.0971                                                       
_cell_length_c    15.8485                                                       
_cell_angle_alpha  90.000                                                       
_cell_angle_beta   90.689                                                       
_cell_angle_gamma  90.000                                                       
                                                                                
_shelx_F_squared_multiplier     1.000                                           
                                                                                
loop_                                                                           
 _refln_index_h                                                                 
 _refln_index_k                                                                 
 _refln_index_l                                                                 
 _refln_F_squared_calc                                                          
 _refln_F_squared_meas                                                          
 _refln_F_squared_sigma                                                         
 _refln_observed_status                                                         
   2   0   0      14071.69      16953.86       254.60 o                         
   4   0   0      41176.04      42268.02       678.16 o                         
   6   0   0       4640.03       4505.69       176.71 o                         
   8   0   0       5535.48       4842.01       273.49 o                         
  10   0   0       3933.17       4586.44       252.39 o                         
   2   1   0          9.00         95.26        18.40 o                         
   3   1   0     169189.30     161517.78      2195.38 o                         
   4   1   0      26554.03      27341.46       299.85 o                         
   5   1   0         99.43         97.45        43.87 o                         
   6   1   0         20.12        132.02        52.53 o                         
   7   1   0       9794.66       9970.03       175.67 o                         
   8   1   0       1593.98       1579.82       105.42 o                         
   9   1   0       1320.18       1505.63       119.90 o                         
  10   1   0        952.31       1046.83       126.60 o                         
  11   1   0        510.18        499.87       199.86 o                         
   0   2   0        104.72        800.27        65.75 o                         
   1   2   0       5014.17       4057.26        56.06 o                         
   2   2   0      34550.35      32595.69       318.59 o                         
   3   2   0      31137.80      31981.78       335.79 o                         
   4   2   0       2585.82       2568.78        65.44 o                         
   5   2   0      13122.65      11883.82       161.10 o                         
   6   2   0        614.21        683.86        65.10 o                         
   7   2   0      15517.86      15728.09       225.42 o                         
   8   2   0       2663.34       2704.88       115.23 o                         
   9   2   0       1363.72       1524.63       121.01 o                         
  10   2   0       1020.64        936.10       122.48 o                         
  11   2   0       4003.09       3941.96       244.72 o                         
   1   3   0      12927.93      13190.51       150.40 o                         
   2   3   0      42491.54      44188.91       427.34 o                         
   3   3   0       2410.11       2793.76        65.38 o                         
   4   3   0      74905.79      79160.62       863.86 o                         
   5   3   0       6626.00       6439.37       119.07 o                         
   6   3   0       3330.63       3472.34       102.31 o                         
   7   3   0       1226.92       1430.69        90.35 o                         
   8   3   0      28895.68      28743.20       431.91 o                         
   9   3   0        453.98        592.67       111.47 o                         
  10   3   0        180.60        278.51       111.31 o                         
  11   3   0       1255.45        807.61       159.81 o                         
   0   4   0      37794.10      37952.26       555.34 o                         
   1   4   0     185428.11     187480.70      6282.28 o                         
   2   4   0       1561.20       2124.94        56.21 o                         
   3   4   0       1753.41       1671.13        59.18 o                         
   4   4   0       4413.79       3749.79        86.81 o                         
   5   4   0        344.47        369.79        55.02 o                         
   6   4   0      12307.96      13023.97       209.97 o                         
   7   4   0        999.49        870.64        75.27 o                         
   8   4   0        132.11        158.75        89.45 o                         
   9   4   0       5045.24       4894.25       196.45 o                         
  10   4   0        452.38        513.99       135.77 o                         
   1   5   0      15387.52      15377.54       188.50 o                         
   2   5   0      15492.37      17356.82       207.10 o                         
   3   5   0      12528.35      12647.49       162.48 o                         
   4   5   0       2837.63       2891.48        87.15 o                         
   5   5   0         20.78         61.42        52.57 o                         
   6   5   0      10386.96       9658.83       175.76 o                         
   7   5   0       1147.61       1088.50        91.04 o                         
   8   5   0       1520.56       1621.47       117.28 o                         
   9   5   0       2047.05       2119.40       181.17 o                         
  10   5   0       1624.22       1604.23       161.20 o                         
   0   6   0       7344.44       7261.36       169.04 o                         
   1   6   0        915.49       1258.94        60.06 o                         
   2   6   0       1485.72       1955.90        69.17 o                         
   3   6   0      24176.06      25680.59       297.76 o                         
   4   6   0       5195.63       5178.61       113.20 o                         
   5   6   0       8451.28       7624.72       142.56 o                         
   6   6   0       1979.96       2138.28       114.56 o                         
   7   6   0       3332.04       3202.84       132.79 o                         
   8   6   0        989.73        754.51       107.09 o                         
   9   6   0         36.78         97.92       136.15 o                         
  10   6   0        723.78        923.60       153.94 o                         
   1   7   0      14668.91      14484.19       217.84 o                         
   2   7   0       1938.13       2570.90        94.69 o                         
   3   7   0       6325.25       6224.29       137.39 o                         
   4   7   0      21676.65      21071.32       268.65 o                         
   5   7   0        378.56        549.16        66.21 o                         
   6   7   0       2644.15       3126.25       115.65 o                         
   7   7   0        203.45        203.02        95.89 o                         
   8   7   0       1020.99       1344.59       121.31 o                         
   9   7   0        264.02        139.14       132.29 o                         
  10   7   0       1199.76        936.01       156.54 o                         
   0   8   0      20518.66      21152.39       382.37 o                         
   1   8   0     112447.11     109649.07      1104.46 o                         
   2   8   0        221.99        473.96        60.79 o                         
   3   8   0       1745.13       2130.55        90.23 o                         
   4   8   0       3034.43       2966.16       115.82 o                         
   5   8   0        565.29        467.98        69.80 o                         
   6   8   0       9406.49       9195.21       200.02 o                         
   7   8   0        254.02        132.15        95.63 o                         
   8   8   0         61.65         61.42       136.75 o                         
   9   8   0       2690.24       2812.68       186.87 o                         
  10   8   0        137.59         19.87       203.50 o                         
   1   9   0      34835.70      33635.89       396.45 o                         
   2   9   0        886.56        889.57        88.97 o                         
   3   9   0      15470.37      14863.50       220.56 o                         
   4   9   0       4475.01       4719.99       131.36 o                         
   5   9   0       1320.80       1541.64        98.30 o                         
   6   9   0        128.00        229.44        90.37 o                         
   7   9   0        982.62        690.28       119.95 o                         
   8   9   0        762.19        645.92       134.23 o                         
   9   9   0       1165.09       1513.29       189.19 o                         
   0  10   0       4753.26       4578.37       186.51 o                         
   1  10   0       5883.39       5923.91       143.43 o                         
   2  10   0      25556.90      25104.23       324.93 o                         
   3  10   0       2109.25       2221.09       101.57 o                         
   4  10   0       6571.31       6122.80       171.02 o                         
   5  10   0      15912.17      14817.81       277.49 o                         
   6  10   0       2819.31       2763.71       155.14 o                         
   7  10   0         84.39        -42.19       111.78 o                         
   8  10   0       1690.66       1563.19       197.65 o                         
   9  10   0       1604.97       1641.56       218.28 o                         
   1  11   0      12977.87      13153.99       219.21 o                         
   2  11   0      15924.92      16218.87       250.05 o                         
   3  11   0      16857.66      15413.32       262.31 o                         
   4  11   0       3202.44       2995.15       133.03 o                         
   5  11   0        914.28        766.23       121.26 o                         
   6  11   0         84.14          5.88       120.24 o                         
   7  11   0       3864.07       3989.32       232.59 o                         
   8  11   0       2863.97       2718.61       312.83 o                         
   0  12   0      45040.20      46309.89       850.28 o                         
   1  12   0       3221.89       3523.64       149.68 o                         
   2  12   0        545.09        498.70       105.15 o                         
   3  12   0       1116.29       1307.84       122.23 o                         
   4  12   0         15.50         39.44       106.03 o                         
   5  12   0       9208.79       9020.59       271.18 o                         
   6  12   0         14.93         -3.85       138.31 o                         
   7  12   0        474.69        460.45       164.10 o                         
   8  12   0       1875.74       1379.63       203.53 o                         
   1  13   0      11616.57      11810.34       355.48 o                         
   2  13   0       8044.04       8501.86       296.31 o                         
   3  13   0        470.47        376.38       132.05 o                         
   4  13   0       2286.77       2416.39       178.89 o                         
   5  13   0          3.24        -42.04       127.22 o                         
   6  13   0         52.93        -29.04       136.38 o                         
   7  13   0        198.84        417.18       178.43 o                         
   0  14   0       3525.49       3812.41       308.28 o                         
   1  14   0       1159.54        964.59       140.31 o                         
   2  14   0        472.29        287.87       140.96 o                         
   3  14   0        499.86        524.48       139.01 o                         
   4  14   0       2251.59       2346.18       174.61 o                         
   5  14   0        402.53        207.68       166.46 o                         
   6  14   0       3442.07       3219.92       250.54 o                         
   1  15   0        746.04        669.35       156.68 o                         
   2  15   0         56.63        153.14       157.38 o                         
   3  15   0       1063.13       1308.77       175.35 o                         
   4  15   0        556.05        409.54       156.96 o                         
   5  15   0          7.19         39.00       167.47 o                         
   0  16   0       2478.26       2558.29       307.71 o                         
   1  16   0         27.35        270.69       159.12 o                         
   2  16   0        617.22        519.66       175.07 o                         
   3  16   0        176.31        -97.07       161.04 o                         
   4  16   0       2306.46       2571.21       201.89 o                         
   1  17   0        117.34         12.86       180.09 o                         
   2  17   0       2624.85       2820.28       256.09 o                         
 -11   0   1        389.13        405.06       153.63 o                         
  -9   0   1       1850.02       2492.26       183.95 o                         
  -7   0   1      15026.99      15425.94       317.67 o                         
  -5   0   1       1233.54        966.56        77.34 o                         
  -3   0   1      10646.63       9016.87       229.85 o                         
   3   0   1     815817.69     812584.75     19805.67 o                         
   5   0   1       2906.37       2769.23       116.16 o                         
   7   0   1      14288.85      13505.19       291.96 o                         
   9   0   1        879.78       1385.92       172.05 o                         
  11   0   1         50.34        485.32       386.12 o                         
 -11   1   1       1404.24       1570.62       130.27 o                         
 -10   1   1         28.27         90.07        97.66 o                         
  -9   1   1        242.93        204.49        90.63 o                         
  -8   1   1       9645.86      10092.73       196.00 o                         
  -7   1   1        336.80        607.60        74.05 o                         
  -6   1   1       9845.06       9913.84       157.80 o                         
  -5   1   1       1005.90       1395.90        60.63 o                         
  -4   1   1      21657.51      21405.36       242.34 o                         
  -3   1   1       6325.16       6745.40        94.69 o                         
  -2   1   1       1456.23       1419.08        33.71 o                         
  -1   1   1       2380.58       1655.38        93.95 o                         
   2   1   1        261.09        334.84        25.94 o                         
   3   1   1      78116.22      85018.01       799.34 o                         
   4   1   1       3473.82       4402.27        86.39 o                         
   5   1   1      13141.43      12995.44       192.92 o                         
   6   1   1      19914.24      18942.49       246.13 o                         
   7   1   1      12756.89      12233.63       188.36 o                         
   8   1   1       7450.06       7380.24       187.35 o                         
   9   1   1        169.65        379.97       113.75 o                         
  10   1   1        746.37        644.61       141.75 o                         
  11   1   1        194.38        468.89       163.49 o                         
 -11   2   1        200.37        231.58       150.28 o                         
 -10   2   1       1592.56       1562.88       125.52 o                         
  -9   2   1       1644.66       1798.17       125.04 o                         
  -8   2   1      12264.63      12134.98       238.56 o                         
  -7   2   1       5404.70       5188.28       130.61 o                         
  -6   2   1       6641.48       6415.78       132.38 o                         
  -5   2   1       2809.24       2846.11        80.70 o                         
  -4   2   1        274.49        372.97        37.96 o                         
  -3   2   1      56674.62      64743.56       616.66 o                         
  -2   2   1      34878.91      34324.67       346.89 o                         
  -1   2   1       2478.59       1706.33        32.47 o                         
   0   2   1       1562.67       2115.24        52.86 o                         
   1   2   1       8067.10       5367.02        70.01 o                         
   2   2   1      14165.65      14332.73       161.02 o                         
   3   2   1        257.21        974.36        43.22 o                         
   4   2   1      35012.45      35331.96       378.00 o                         
   5   2   1      50376.50      50087.58       527.34 o                         
   6   2   1      21939.56      22206.10       277.19 o                         
   7   2   1       1028.82        897.08        76.65 o                         
   8   2   1       5079.79       5536.87       170.26 o                         
   9   2   1          2.92        150.29       103.21 o                         
  10   2   1        821.69        995.85       159.54 o                         
  11   2   1       1451.75       1590.41       174.87 o                         
 -11   3   1        232.11        144.53       177.65 o                         
 -10   3   1       8283.08       8753.06       251.75 o                         
  -9   3   1        302.00        399.05        97.76 o                         
  -8   3   1       1362.56       1060.47       116.37 o                         
  -7   3   1        837.58        675.31        75.62 o                         
  -6   3   1      27833.07      28093.81       330.48 o                         
  -5   3   1     149460.47     149090.16      1456.24 o                         
  -4   3   1      21444.05      21438.05       250.64 o                         
  -3   3   1       7521.01       7510.12       108.29 o                         
  -2   3   1       3744.71       2982.90        55.04 o                         
  -1   3   1      38430.64      40993.91       411.50 o                         
   0   3   1         88.60        149.85        20.60 o                         
   1   3   1      29256.16      30668.72       315.46 o                         
   2   3   1      83451.34      86330.55       841.40 o                         
   3   3   1       3491.07       3323.15        66.34 o                         
   4   3   1        766.47        999.62        57.89 o                         
   5   3   1      10414.51       9761.58       150.68 o                         
   6   3   1       5044.21       4818.27       144.38 o                         
   7   3   1      15017.75      15256.66       226.83 o                         
   8   3   1         85.12        259.71        94.45 o                         
   9   3   1         17.72        109.41       103.89 o                         
  10   3   1        790.62        521.08       139.45 o                         
  11   3   1       1634.21       1744.33       182.38 o                         
 -10   4   1        137.50        208.84       137.82 o                         
  -9   4   1       2945.39       2689.02       136.75 o                         
  -8   4   1       1539.80       1496.70       109.19 o                         
  -7   4   1      16193.42      16196.04       233.70 o                         
  -6   4   1       4565.76       4620.14       184.54 o                         
  -5   4   1       1271.89       1516.10        69.85 o                         
  -4   4   1        829.84        867.58        55.48 o                         
  -3   4   1         63.49         99.05        30.51 o                         
  -2   4   1       7011.09       7368.27       104.40 o                         
  -1   4   1      36166.84      34753.40       361.73 o                         
   0   4   1        829.70        767.05        43.36 o                         
   1   4   1      23009.88      24838.66       269.53 o                         
   2   4   1      37238.60      35813.70       374.41 o                         
   3   4   1      25752.48      25857.51       312.82 o                         
   4   4   1      21019.46      20379.68       245.39 o                         
   5   4   1       1799.13       2215.66        82.30 o                         
   6   4   1       6300.51       6222.66       163.95 o                         
   7   4   1       2934.65       2713.74       104.94 o                         
   8   4   1       2262.09       2441.38       138.19 o                         
   9   4   1       1910.78       2323.71       142.87 o                         
  10   4   1         23.63         66.75       128.03 o                         
 -10   5   1        832.42        963.85       132.52 o                         
  -9   5   1         70.96        -69.15       100.98 o                         
  -8   5   1         88.30        181.11        94.02 o                         
  -7   5   1      14473.71      14221.69       238.06 o                         
  -6   5   1       8266.18       8377.70       153.40 o                         
  -5   5   1       4214.41       4071.60       110.40 o                         
  -4   5   1      53297.09      52646.34       530.47 o                         
  -3   5   1      15422.05      14551.90       185.62 o                         
  -2   5   1       8116.54       7615.43       110.96 o                         
  -1   5   1       2837.50       2626.35        65.73 o                         
   0   5   1      56645.05      61663.65       624.46 o                         
   1   5   1     183458.64     188861.41      2390.49 o                         
   2   5   1      57466.09      57432.62       612.55 o                         
   3   5   1         59.95        116.43        42.23 o                         
   4   5   1      38077.46      39161.89       409.17 o                         
   5   5   1      19068.47      19285.79       260.92 o                         
   6   5   1      17140.96      17208.69       240.52 o                         
   7   5   1       1233.41       1267.95        97.29 o                         
   8   5   1        125.05         89.80        89.43 o                         
   9   5   1       1858.50       1796.12       145.11 o                         
  10   5   1        438.05        327.19       165.91 o                         
 -10   6   1        103.60         61.67       132.18 o                         
  -9   6   1       8795.10       8698.79       230.19 o                         
  -8   6   1       2214.88       2166.85       139.26 o                         
  -7   6   1      10457.62      10608.63       203.96 o                         
  -6   6   1        176.44        134.55        65.05 o                         
  -5   6   1      10061.78       9201.22       160.44 o                         
  -4   6   1      10015.05      10482.02       161.76 o                         
  -3   6   1        563.37        740.85        55.81 o                         
  -2   6   1      40921.45      38978.53       420.83 o                         
  -1   6   1      26346.44      26334.69       330.13 o                         
   0   6   1      11487.25      12730.61       179.97 o                         
   1   6   1        923.80       1429.87        61.04 o                         
   2   6   1        751.28       1022.68        56.90 o                         
   3   6   1      61659.62      62925.99       709.66 o                         
   4   6   1       6235.53       6246.26       122.40 o                         
   5   6   1        714.97        635.37        66.22 o                         
   6   6   1       3839.51       3732.06       114.98 o                         
   7   6   1         68.82         48.56        85.80 o                         
   8   6   1       4643.50       4561.72       164.80 o                         
   9   6   1        534.48        662.65       138.54 o                         
  10   6   1         44.34         67.28       138.25 o                         
 -10   7   1         89.19         99.17       171.02 o                         
  -9   7   1       3906.41       4036.64       191.89 o                         
  -8   7   1        246.08        297.20       102.25 o                         
  -7   7   1      15470.54      14667.06       344.75 o                         
  -6   7   1         18.79        -23.24        71.48 o                         
  -5   7   1      29761.34      29009.36       351.69 o                         
  -4   7   1       7064.69       6590.34       123.77 o                         
  -3   7   1       6016.36       4896.04       134.44 o                         
  -2   7   1       5605.25       5143.29       118.81 o                         
  -1   7   1      62729.61      59184.88       657.42 o                         
   0   7   1       1938.64       2117.72        83.20 o                         
   1   7   1       9429.73       9765.29       158.73 o                         
   2   7   1       1632.89       1860.21        80.65 o                         
   3   7   1        295.92        356.62        52.40 o                         
   4   7   1        595.33        680.71        66.37 o                         
   5   7   1        100.30         25.42        57.32 o                         
   6   7   1        986.50       1020.28        91.94 o                         
   7   7   1       6833.23       6966.68       190.89 o                         
   8   7   1       2537.16       2666.86       150.84 o                         
   9   7   1          0.71         -5.98       140.12 o                         
  10   7   1        190.44        313.19       158.30 o                         
  -9   8   1        181.45        511.03       167.94 o                         
  -8   8   1       7852.60       7962.86       256.95 o                         
  -7   8   1        224.24        283.98        95.92 o                         
  -6   8   1      23352.38      23044.86       339.32 o                         
  -5   8   1          0.38         20.61        69.45 o                         
  -4   8   1      26874.72      25965.48       320.17 o                         
  -3   8   1      13527.49      12741.54       190.74 o                         
  -2   8   1      24686.71      24520.61       301.38 o                         
  -1   8   1       3755.91       3916.04       117.18 o                         
   0   8   1          4.05         -6.81        49.21 o                         
   1   8   1       1072.48       1079.34        68.49 o                         
   2   8   1      97168.47      94189.15      1125.85 o                         
   3   8   1       9734.15       8687.78       160.22 o                         
   4   8   1      27441.67      26465.96       341.72 o                         
   5   8   1         28.39         51.34        67.63 o                         
   6   8   1        120.57        101.78        82.23 o                         
   7   8   1        255.09        386.76       120.75 o                         
   8   8   1          8.93        -17.73       114.83 o                         
   9   8   1       3011.60       2960.96       214.82 o                         
  -9   9   1          4.78       -101.37       161.12 o                         
  -8   9   1        492.90        297.14       139.68 o                         
  -7   9   1        358.60        129.09       110.86 o                         
  -6   9   1         45.10         12.89        87.71 o                         
  -5   9   1      28924.72      28995.13       351.57 o                         
  -4   9   1       4992.04       4724.04       135.83 o                         
  -3   9   1       1131.72       1202.73        81.14 o                         
  -2   9   1       8466.02       8197.56       154.83 o                         
  -1   9   1      11414.46      11394.76       190.96 o                         
   0   9   1      30913.07      30816.05       372.68 o                         
   1   9   1       1574.35       1381.15        80.60 o                         
   2   9   1      99168.61      97475.24       996.44 o                         
   3   9   1        899.54       1028.58        78.62 o                         
   4   9   1       5983.51       6039.89       144.29 o                         
   5   9   1       2910.94       3172.29       124.12 o                         
   6   9   1      10136.44      10285.70       249.90 o                         
   7   9   1       2572.48       2665.43       158.14 o                         
   8   9   1        557.62        443.90       155.39 o                         
   9   9   1         28.10        135.99       155.24 o                         
  -9  10   1       3741.02       3749.15       407.37 o                         
  -8  10   1       1303.10       1096.28       149.61 o                         
  -7  10   1        154.46        168.73       139.69 o                         
  -6  10   1       1323.85       1524.77       126.77 o                         
  -5  10   1        859.20       1007.67       107.14 o                         
  -4  10   1       7604.53       7004.92       160.10 o                         
  -3  10   1       2691.20       2795.95       113.11 o                         
  -2  10   1       6501.66       6324.74       145.41 o                         
  -1  10   1      18990.44      18046.17       257.05 o                         
   0  10   1         74.33        164.96        73.07 o                         
   1  10   1       5957.38       5842.00       139.89 o                         
   2  10   1        867.12        931.68        94.83 o                         
   3  10   1      10161.77       9831.19       189.86 o                         
   4  10   1        198.95         80.40        74.72 o                         
   5  10   1      21365.36      21039.30       346.35 o                         
   6  10   1        245.64         72.45       107.88 o                         
   7  10   1       1644.46       1416.56       181.29 o                         
   8  10   1        606.22        302.70       156.17 o                         
   9  10   1        361.15        710.06       183.94 o                         
  -8  11   1        486.90        837.68       173.48 o                         
  -7  11   1        518.24        627.04       184.47 o                         
  -6  11   1       6942.61       6554.48       224.61 o                         
  -5  11   1       9483.15       9157.22       269.40 o                         
  -4  11   1       6205.12       6084.21       189.92 o                         
  -3  11   1        101.34        132.86        72.80 o                         
  -2  11   1       1794.94       1714.50       100.31 o                         
  -1  11   1       1465.02       1443.82        94.45 o                         
   0  11   1      14862.12      15182.37       238.02 o                         
   1  11   1       1537.59       1561.43        95.17 o                         
   2  11   1       7770.92       7732.40       171.91 o                         
   3  11   1        448.58        403.10        80.31 o                         
   4  11   1       4084.87       4121.74       154.62 o                         
   5  11   1       1009.78        882.63       123.87 o                         
   6  11   1       3562.39       3834.80       185.87 o                         
   7  11   1       2479.97       2164.46       196.01 o                         
   8  11   1        373.36        444.33       163.69 o                         
  -8  12   1        288.19        512.89       193.15 o                         
  -7  12   1        455.38        408.89       173.32 o                         
  -6  12   1       3467.30       3630.31       232.46 o                         
  -5  12   1          6.13         44.09       124.64 o                         
  -4  12   1        748.48        932.14       131.72 o                         
  -3  12   1       1228.81       1104.14       135.70 o                         
  -2  12   1       7029.07       6583.97       225.51 o                         
  -1  12   1       1952.80       1985.44       125.06 o                         
   0  12   1        177.47        227.48        93.65 o                         
   1  12   1       1485.94       1607.64       114.87 o                         
   2  12   1       2268.37       2258.56       134.02 o                         
   3  12   1      12538.50      12575.30       313.70 o                         
   4  12   1       4676.31       4540.66       199.14 o                         
   5  12   1         79.68        360.12       167.40 o                         
   6  12   1       4378.32       4338.62       227.24 o                         
   7  12   1        980.27        928.74       178.96 o                         
   8  12   1       1413.83       1561.27       202.11 o                         
  -7  13   1        123.60        151.06       204.01 o                         
  -6  13   1         45.06        -76.49       149.74 o                         
  -5  13   1        139.41        164.06       147.96 o                         
  -4  13   1        314.02        230.68       118.55 o                         
  -3  13   1       2946.80       3002.56       188.49 o                         
  -2  13   1       3738.13       4225.39       188.89 o                         
  -1  13   1        323.07        436.20       108.41 o                         
   0  13   1       5211.41       5336.42       244.43 o                         
   1  13   1      11719.92      11519.54       302.65 o                         
   2  13   1      16154.20      16704.59       406.49 o                         
   3  13   1       1922.80       1867.98       163.15 o                         
   4  13   1       6171.17       5946.72       236.21 o                         
   5  13   1       3134.09       3100.16       192.07 o                         
   6  13   1         48.21         -0.96       140.38 o                         
   7  13   1       2558.31       2672.00       215.50 o                         
  -6  14   1         58.06        357.05       177.51 o                         
  -5  14   1        161.64        399.36       162.19 o                         
  -4  14   1          0.82         13.83       141.91 o                         
  -3  14   1       6601.23       6653.84       266.29 o                         
  -2  14   1        657.63        480.63       131.70 o                         
  -1  14   1       3770.52       4070.11       281.60 o                         
   0  14   1         11.04       -114.31       114.31 o                         
   1  14   1        420.96        550.23       135.87 o                         
   2  14   1        776.93        695.55       144.35 o                         
   3  14   1       2486.53       2002.23       196.00 o                         
   4  14   1       1139.17        964.29       156.86 o                         
   5  14   1         32.88        274.00       147.84 o                         
   6  14   1        245.12        313.36       174.51 o                         
  -5  15   1        311.92        130.01       175.52 o                         
  -4  15   1        143.24         70.16       164.35 o                         
  -3  15   1         92.42        -64.01       154.83 o                         
  -2  15   1        379.86        255.39       172.16 o                         
  -1  15   1       5429.79       5574.59       261.83 o                         
   0  15   1        811.40       1046.37       182.41 o                         
   1  15   1         57.38         -7.35       156.79 o                         
   2  15   1         37.07       -111.99       153.05 o                         
   3  15   1          1.73        -97.46       132.51 o                         
   4  15   1         12.33         24.91       161.52 o                         
   5  15   1          4.03       -161.50       161.50 o                         
  -4  16   1       2361.06       2382.95       201.40 o                         
  -3  16   1        914.50        859.16       188.82 o                         
  -2  16   1       3720.40       3936.10       242.32 o                         
  -1  16   1       1366.49       1211.68       180.83 o                         
   0  16   1         38.27       -149.68       149.68 o                         
   1  16   1        349.16        -55.65       170.44 o                         
   2  16   1        256.83         89.09       169.94 o                         
   3  16   1        675.14        448.82       209.76 o                         
   4  16   1        446.79        266.71       173.53 o                         
  -2  17   1         23.23         22.12       190.94 o                         
  -1  17   1         47.25        -43.02       171.70 o                         
   0  17   1          3.59        168.86       167.57 o                         
   1  17   1       8396.59       8863.34       337.54 o                         
   2  17   1        123.38       -110.18       212.64 o                         
 -10   0   2       9802.98      10700.48       351.97 o                         
  -8   0   2       2631.83       3047.83       530.64 o                         
  -6   0   2      13586.03      13318.38       262.98 o                         
  -4   0   2      11371.21      10241.35       188.15 o                         
  -2   0   2      54433.60      57172.34       786.29 o                         
   2   0   2     121411.68     134008.41      2570.82 o                         
   4   0   2          1.16        126.98        56.05 o                         
   6   0   2     167891.52     166108.11      2303.95 o                         
   8   0   2         18.29        137.61       113.09 o                         
  10   0   2       1396.85        921.23       211.45 o                         
 -11   1   2       2368.23       2408.41       162.79 o                         
 -10   1   2         76.12        149.46        99.66 o                         
  -9   1   2       1970.24       1954.12       123.94 o                         
  -8   1   2       8388.72       8921.00       193.45 o                         
  -7   1   2       3366.06       3760.72       104.71 o                         
  -6   1   2       9748.49       9050.69       145.05 o                         
  -5   1   2      50319.14      50849.54       528.97 o                         
  -4   1   2        238.14        283.90        31.12 o                         
  -3   1   2      55849.41      57576.20       570.99 o                         
  -2   1   2      34697.01      32187.86       323.03 o                         
  -1   1   2      44426.92      42506.59       413.22 o                         
   0   1   2      43840.87      46629.34       992.13 o                         
   1   1   2       2163.28       2490.94        42.88 o                         
   2   1   2      14638.44      15209.35       162.04 o                         
   3   1   2       7802.32       5970.89        91.95 o                         
   4   1   2       3347.86       3837.74        86.25 o                         
   5   1   2        175.65        349.61        48.92 o                         
   6   1   2      17971.89      18081.76       231.59 o                         
   7   1   2        612.93        768.43        79.27 o                         
   8   1   2        835.10       1100.69        95.09 o                         
   9   1   2       2699.94       3335.77       201.24 o                         
  10   1   2        282.91        310.41       128.77 o                         
  11   1   2        294.99        902.87       203.70 o                         
 -11   2   2          6.38         95.36       183.02 o                         
 -10   2   2         57.51        105.91       105.42 o                         
  -9   2   2       2751.67       3073.70       131.17 o                         
  -8   2   2        914.02       1152.08        93.33 o                         
  -7   2   2        109.83         33.63        57.13 o                         
  -6   2   2      32820.13      31893.21       363.31 o                         
  -5   2   2     116659.52     113479.71      1118.73 o                         
  -4   2   2         71.18         65.76        31.08 o                         
  -3   2   2      84785.48      84854.10       830.15 o                         
  -2   2   2      11214.33      11891.78       136.25 o                         
  -1   2   2       8023.76       8560.04        96.44 o                         
   0   2   2       1114.65        591.97        26.89 o                         
   1   2   2      55543.89      51136.54       501.67 o                         
   2   2   2       4273.12       4365.84        69.05 o                         
   3   2   2      25576.38      27816.23       298.93 o                         
   4   2   2      36459.37      34146.14       386.59 o                         
   5   2   2      12571.20      12192.25       173.87 o                         
   6   2   2        852.51       1075.66        70.49 o                         
   7   2   2       1796.20       1852.36        93.99 o                         
   8   2   2       1484.86       1592.68       117.62 o                         
   9   2   2       4218.18       4092.29       186.98 o                         
  10   2   2         73.61         68.84       126.28 o                         
  11   2   2         61.26         99.51       166.54 o                         
 -11   3   2        145.06        332.87       183.63 o                         
 -10   3   2        354.62        506.18       165.20 o                         
  -9   3   2        721.65        621.26        94.71 o                         
  -8   3   2       1877.95       1873.00       128.43 o                         
  -7   3   2      14011.88      13763.96       207.93 o                         
  -6   3   2       1349.61       1339.29        76.02 o                         
  -5   3   2       6310.66       7006.49       118.99 o                         
  -4   3   2       1316.31       1644.86        70.44 o                         
  -3   3   2      14226.83      13608.69       170.92 o                         
  -2   3   2     470279.91     459475.16     16189.79 o                         
  -1   3   2       3409.51       3236.34        55.84 o                         
   0   3   2       1421.22       1443.90        38.13 o                         
   1   3   2     225138.62     234069.05      4515.13 o                         
   2   3   2      22515.30      26918.91       285.56 o                         
   3   3   2       7534.19       8770.24       129.62 o                         
   4   3   2       3677.12       3237.79        92.39 o                         
   5   3   2        207.34        142.08        48.61 o                         
   6   3   2        311.96        460.28        66.56 o                         
   7   3   2       3684.78       3990.84       122.56 o                         
   8   3   2       1704.86       1852.66       126.40 o                         
   9   3   2       1182.14        922.27       114.06 o                         
  10   3   2       3726.63       4425.66       206.92 o                         
 -10   4   2         69.77        127.20       100.18 o                         
  -9   4   2        813.14        783.17       115.01 o                         
  -8   4   2        585.73        908.95        95.38 o                         
  -7   4   2         49.54        -45.20        61.71 o                         
  -6   4   2        959.75       1000.01        68.80 o                         
  -5   4   2       1043.65        953.79        58.42 o                         
  -4   4   2       1829.11       1742.65        71.75 o                         
  -3   4   2       2712.92       4083.33        79.42 o                         
  -2   4   2      54396.96      52796.74       532.18 o                         
  -1   4   2        322.58        548.66        33.56 o                         
   0   4   2      32625.58      32583.63       342.73 o                         
   1   4   2       9915.02      11148.47       136.12 o                         
   2   4   2     119527.72     121509.52      1180.12 o                         
   3   4   2      19915.19      20732.73       249.43 o                         
   4   4   2      38786.15      39900.30       413.14 o                         
   5   4   2       5026.94       5221.01       108.11 o                         
   6   4   2      15082.36      15162.16       218.19 o                         
   7   4   2      12568.85      13063.54       211.47 o                         
   8   4   2       8030.65       7950.10       209.61 o                         
   9   4   2       1184.46       1039.33       132.77 o                         
  10   4   2        734.65        748.31       156.25 o                         
 -10   5   2         17.16        -56.00       116.15 o                         
  -9   5   2         55.95        104.83       101.38 o                         
  -8   5   2       1113.99       1412.62       108.37 o                         
  -7   5   2       1133.96       1067.51        86.17 o                         
  -6   5   2       6079.35       6001.08       128.23 o                         
  -5   5   2       2699.63       2621.28        89.55 o                         
  -4   5   2      40009.90      41821.80       431.73 o                         
  -3   5   2      10597.71      11038.49       161.41 o                         
  -2   5   2      28619.17      27935.14       295.72 o                         
  -1   5   2     146569.27     142174.50      1443.04 o                         
   0   5   2      25485.30      23015.52       261.07 o                         
   1   5   2      45905.06      44518.53       463.66 o                         
   2   5   2       1249.36       1732.02        65.09 o                         
   3   5   2      20677.07      21270.47       252.83 o                         
   4   5   2      68975.29      67109.19       720.02 o                         
   5   5   2      30392.00      29708.80       347.71 o                         
   6   5   2       1192.01       1400.44        82.83 o                         
   7   5   2       3318.77       3305.88       146.74 o                         
   8   5   2        177.15        158.53        94.47 o                         
   9   5   2       2887.74       2969.16       180.18 o                         
  10   5   2         93.17        -36.06       142.79 o                         
 -10   6   2       1397.75       1766.39       173.98 o                         
  -9   6   2         29.33        -93.16        93.16 o                         
  -8   6   2       1600.44       2104.90       126.50 o                         
  -7   6   2        823.84       1203.11       116.44 o                         
  -6   6   2      16865.64      16715.30       228.95 o                         
  -5   6   2       1033.79       1092.01        71.64 o                         
  -4   6   2      72276.07      70214.30       756.79 o                         
  -3   6   2      22739.44      22635.12       277.68 o                         
  -2   6   2      36209.12      34811.02       396.25 o                         
  -1   6   2        235.48        264.46        42.22 o                         
   0   6   2         28.60        109.04        35.89 o                         
   1   6   2      17710.23      16459.24       207.52 o                         
   2   6   2      20948.41      18897.74       244.03 o                         
   3   6   2         49.51         87.32        45.28 o                         
   4   6   2      12554.14      12528.61       183.20 o                         
   5   6   2       6089.17       5733.60       124.14 o                         
   6   6   2      12535.95      11981.88       197.35 o                         
   7   6   2       7184.42       6885.76       185.31 o                         
   8   6   2         73.35        137.15       121.27 o                         
   9   6   2       3740.07       3401.17       206.35 o                         
  10   6   2       1004.04        946.03       205.00 o                         
 -10   7   2         24.90         29.36       132.55 o                         
  -9   7   2        976.94        943.03       118.61 o                         
  -8   7   2        164.38        163.53       102.89 o                         
  -7   7   2       3646.68       3232.70       130.05 o                         
  -6   7   2       9896.22       9687.18       192.34 o                         
  -5   7   2      11458.54      11461.52       213.12 o                         
  -4   7   2       8804.79       8841.82       151.40 o                         
  -3   7   2       3136.57       3469.10        93.88 o                         
  -2   7   2       9517.03       9720.55       157.26 o                         
  -1   7   2      35711.25      34087.71       384.33 o                         
   0   7   2      59590.07      58264.29       612.76 o                         
   1   7   2      10774.32      10099.10       160.96 o                         
   2   7   2        246.61        178.76        46.81 o                         
   3   7   2      10620.22       9999.27       160.09 o                         
   4   7   2       1687.92       1798.53        88.53 o                         
   5   7   2       1317.83       1393.62        87.92 o                         
   6   7   2      13705.88      13959.32       233.86 o                         
   7   7   2        116.59        112.47        91.98 o                         
   8   7   2        270.04        192.25       108.16 o                         
   9   7   2        545.04        500.22       147.10 o                         
  10   7   2       4774.00       4724.79       265.87 o                         
  -9   8   2        149.61        145.95       129.98 o                         
  -8   8   2          5.45         62.43       102.57 o                         
  -7   8   2        430.22        379.02        94.95 o                         
  -6   8   2       2125.81       2411.11       134.07 o                         
  -5   8   2       3588.28       4016.41       123.22 o                         
  -4   8   2       4236.79       4071.81       126.61 o                         
  -3   8   2      26267.39      25533.78       310.26 o                         
  -2   8   2       3987.59       4055.01       104.64 o                         
  -1   8   2       3330.85       3287.78        99.41 o                         
   0   8   2      60588.09      62432.73       687.45 o                         
   1   8   2      17391.63      18670.33       246.22 o                         
   2   8   2        892.95       1014.00        74.78 o                         
   3   8   2      43325.25      42934.34       477.97 o                         
   4   8   2       1911.52       2136.68        95.04 o                         
   5   8   2       6559.64       6638.10       164.43 o                         
   6   8   2       3177.30       3013.91       156.15 o                         
   7   8   2      17216.87      17695.21       338.23 o                         
   8   8   2       2353.78       2524.65       239.52 o                         
   9   8   2       1278.27       1247.37       181.46 o                         
  -9   9   2          8.17       -111.76       141.98 o                         
  -8   9   2         86.95        181.88       117.74 o                         
  -7   9   2       2349.69       2154.03       152.76 o                         
  -6   9   2        720.57        493.87        98.05 o                         
  -5   9   2        322.16        274.12        77.08 o                         
  -4   9   2          7.23        112.50        62.90 o                         
  -3   9   2       3218.50       2853.53       101.84 o                         
  -2   9   2      37292.22      36421.65       421.49 o                         
  -1   9   2       2337.33       2361.95        94.14 o                         
   0   9   2       3970.77       4384.38       155.63 o                         
   1   9   2       4941.24       5827.33       141.50 o                         
   2   9   2        408.33        573.61        67.10 o                         
   3   9   2      44775.53      42279.11       502.61 o                         
   4   9   2       2848.48       2757.03       120.59 o                         
   5   9   2      20846.73      20964.86       303.22 o                         
   6   9   2        252.61        351.30       108.81 o                         
   7   9   2       1474.04       2164.55       163.40 o                         
   8   9   2        440.86        674.55       174.43 o                         
   9   9   2         87.01        281.15       154.05 o                         
  -9  10   2         62.57        -51.28       159.52 o                         
  -8  10   2       1148.08       1248.76       151.88 o                         
  -7  10   2         50.05        216.43       123.36 o                         
  -6  10   2      11000.72      10700.98       251.06 o                         
  -5  10   2       1916.45       1919.54       107.78 o                         
  -4  10   2       6802.19       6360.20       155.75 o                         
  -3  10   2       1409.50       1440.71        89.95 o                         
  -2  10   2       1697.99       2015.86        97.39 o                         
  -1  10   2      23661.28      23075.58       320.85 o                         
   0  10   2      15551.58      15352.42       254.21 o                         
   1  10   2        630.32        627.03        80.44 o                         
   2  10   2      10732.75      10803.98       202.66 o                         
   3  10   2          1.16        111.64        66.22 o                         
   4  10   2       6997.53       7036.24       169.42 o                         
   5  10   2        423.28        452.76        99.30 o                         
   6  10   2       1099.84       1122.07       157.43 o                         
   7  10   2        312.22        381.66       138.49 o                         
   8  10   2       3085.25       2842.78       192.23 o                         
   9  10   2        290.15        429.79       174.39 o                         
  -8  11   2       6585.23       6266.87       309.30 o                         
  -7  11   2        829.56        903.97       149.70 o                         
  -6  11   2       1455.99       1408.45       148.38 o                         
  -5  11   2          5.66         41.12        84.41 o                         
  -4  11   2       4845.00       5271.22       174.72 o                         
  -3  11   2      12804.48      11993.43       218.91 o                         
  -2  11   2       4255.97       4231.19       130.91 o                         
  -1  11   2      15621.88      16056.73       321.57 o                         
   0  11   2        646.75        612.13        95.74 o                         
   1  11   2        346.69        246.44        80.97 o                         
   2  11   2        211.50        284.58        82.02 o                         
   3  11   2       3480.37       3529.03       133.75 o                         
   4  11   2       1354.56       1369.76       117.01 o                         
   5  11   2       1737.15       1677.80       147.46 o                         
   6  11   2         42.97         31.90       110.29 o                         
   7  11   2        493.00        380.14       153.14 o                         
   8  11   2        281.16         76.04       167.85 o                         
  -8  12   2        583.35        603.97       253.42 o                         
  -7  12   2          2.63        130.71       151.50 o                         
  -6  12   2       1205.72        857.30       224.33 o                         
  -5  12   2       3092.72       3101.94       186.67 o                         
  -4  12   2          6.83        -49.68        97.38 o                         
  -3  12   2       6161.90       6108.69       202.98 o                         
  -2  12   2        828.41        786.15        98.84 o                         
  -1  12   2       3068.06       3419.61       142.34 o                         
   0  12   2         47.56        129.60       104.57 o                         
   1  12   2       5890.37       5578.91       175.98 o                         
   2  12   2          2.53        -80.99        87.03 o                         
   3  12   2       1099.74       1222.43       118.14 o                         
   4  12   2        496.15        482.31       128.20 o                         
   5  12   2       1906.96       1867.77       158.40 o                         
   6  12   2       4923.39       5132.55       250.23 o                         
   7  12   2       2292.92       2477.23       229.04 o                         
   8  12   2        590.93        663.47       211.07 o                         
  -7  13   2        831.66        998.61       182.37 o                         
  -6  13   2       3234.41       3204.70       219.75 o                         
  -5  13   2       3619.34       3587.27       217.73 o                         
  -4  13   2       2049.25       2086.49       181.91 o                         
  -3  13   2         16.03         32.16       112.91 o                         
  -2  13   2       6321.56       6301.62       210.22 o                         
  -1  13   2       1095.37       1330.52       127.61 o                         
   0  13   2       6870.56       7403.59       249.51 o                         
   1  13   2       1319.99       1493.01       141.95 o                         
   2  13   2       3974.39       3985.75       183.65 o                         
   3  13   2       5131.96       4696.65       185.04 o                         
   4  13   2       4859.00       4643.57       218.01 o                         
   5  13   2       2984.24       2625.97       201.84 o                         
   6  13   2         71.46        -11.37       183.45 o                         
   7  13   2       1463.75       1474.49       280.05 o                         
  -6  14   2         75.03        142.67       171.64 o                         
  -5  14   2       5658.08       5490.87       249.68 o                         
  -4  14   2       1756.17       1836.95       181.75 o                         
  -3  14   2       2758.45       2981.42       183.58 o                         
  -2  14   2       2231.93       2252.24       161.31 o                         
  -1  14   2       3440.20       3273.47       178.10 o                         
   0  14   2       3201.30       3314.79       210.09 o                         
   1  14   2       1737.82       1728.05       152.16 o                         
   2  14   2       3076.90       3097.83       196.56 o                         
   3  14   2       3225.97       2822.99       177.87 o                         
   4  14   2        668.79        391.33       143.16 o                         
   5  14   2       1760.52       1551.18       195.22 o                         
   6  14   2        875.12        343.50       151.14 o                         
  -5  15   2        546.54        548.38       164.17 o                         
  -4  15   2         75.04        167.73       171.94 o                         
  -3  15   2        326.16        117.85       160.30 o                         
  -2  15   2         79.46       -142.05       142.05 o                         
  -1  15   2         97.54        -66.63       138.52 o                         
   0  15   2        213.52         85.17       142.43 o                         
   1  15   2       4209.64       4332.59       226.66 o                         
   2  15   2       1266.79       1463.87       170.44 o                         
   3  15   2        246.79        309.82       147.55 o                         
   4  15   2         89.26         16.97       144.80 o                         
   5  15   2        685.69        765.07       210.46 o                         
  -4  16   2        622.70        563.57       187.68 o                         
  -3  16   2       2392.86       2485.07       212.80 o                         
  -2  16   2        995.26        930.20       188.75 o                         
  -1  16   2       3495.94       3651.85       235.43 o                         
   0  16   2        606.53        321.99       178.86 o                         
   1  16   2       3526.76       3606.50       239.97 o                         
   2  16   2       1695.99       1171.81       191.24 o                         
   3  16   2         21.68       -114.03       172.96 o                         
   4  16   2        685.69        417.81       288.97 o                         
  -2  17   2       1560.43       1510.70       216.67 o                         
  -1  17   2        299.23        346.28       166.73 o                         
   0  17   2       1062.93        812.30       192.11 o                         
   1  17   2         22.07       -171.01       171.01 o                         
   2  17   2         16.54        -30.87       218.51 o                         
 -11   0   3         84.32        439.53       274.04 o                         
  -9   0   3       4317.56       4195.37       190.38 o                         
  -7   0   3      19481.39      19095.36       398.21 o                         
  -5   0   3       3182.49       3636.45       118.39 o                         
  -3   0   3      13700.49      15837.19       246.48 o                         
  -1   0   3      58137.12      55756.64       763.22 o                         
   1   0   3       4426.02       4905.17        94.83 o                         
   3   0   3      55498.28      53902.59       712.38 o                         
   5   0   3     193491.12     193796.56      2465.01 o                         
   7   0   3       1267.01       1413.54       114.06 o                         
   9   0   3      22347.84      25480.85       620.68 o                         
  11   0   3          5.64        186.17       283.00 o                         
 -11   1   3       1716.70       1541.35       181.79 o                         
 -10   1   3        781.86        571.49       110.14 o                         
  -9   1   3       3662.92       4112.08       166.43 o                         
  -8   1   3      10175.09      10237.42       197.78 o                         
  -7   1   3         69.62        176.25        52.32 o                         
  -6   1   3       5728.62       5461.01       104.08 o                         
  -5   1   3      15605.32      15591.22       193.44 o                         
  -4   1   3       2461.84       2406.70       107.98 o                         
  -3   1   3       3302.56       2570.60        61.92 o                         
  -2   1   3       3292.69       4301.58        72.30 o                         
  -1   1   3         28.66        189.77        16.56 o                         
   0   1   3      24594.33      24749.22       251.72 o                         
   1   1   3      17296.76      15057.26       162.83 o                         
   2   1   3     161914.53     163871.42      5436.72 o                         
   3   1   3      17993.08      20539.28       231.16 o                         
   4   1   3       6245.90       6576.47       119.88 o                         
   5   1   3      11852.37      12788.59       190.94 o                         
   6   1   3      12798.42      12709.63       193.10 o                         
   7   1   3        703.83        894.65        81.06 o                         
   8   1   3       2830.21       2585.05       143.46 o                         
   9   1   3       8239.10       8640.48       274.17 o                         
  10   1   3       1156.85       1830.71       176.42 o                         
  11   1   3        801.14        908.72       182.09 o                         
 -11   2   3        839.98        765.35       224.86 o                         
 -10   2   3        320.66        127.50        83.61 o                         
  -9   2   3          6.88         59.92        79.04 o                         
  -8   2   3        863.26        845.98        81.42 o                         
  -7   2   3       1212.95       1363.88        70.43 o                         
  -6   2   3      44108.78      42373.27       460.11 o                         
  -5   2   3      19882.56      21550.96       253.02 o                         
  -4   2   3       2244.94       2709.61        73.09 o                         
  -3   2   3      29898.99      28794.71       303.24 o                         
  -2   2   3     245316.53     255598.88      4381.91 o                         
  -1   2   3       9376.97      10285.62       121.24 o                         
   0   2   3      23556.08      24799.10       271.93 o                         
   1   2   3      45381.03      55377.93       601.59 o                         
   2   2   3      11831.82      12302.45       145.36 o                         
   3   2   3        906.72       1642.67        55.13 o                         
   4   2   3       4200.39       3891.84        94.48 o                         
   5   2   3      10508.28      10735.52       162.87 o                         
   6   2   3       1366.20       1537.20        81.22 o                         
   7   2   3       1315.01       1690.84        94.39 o                         
   8   2   3         61.60         63.76        91.12 o                         
   9   2   3        305.72        388.30       124.35 o                         
  10   2   3       1089.33       1269.12       164.99 o                         
  11   2   3       1302.15       1360.57       354.95 o                         
 -10   3   3         37.68        210.75        92.58 o                         
  -9   3   3       9087.26       9994.52       210.49 o                         
  -8   3   3         85.51        240.55        70.44 o                         
  -7   3   3       4386.94       4191.80       104.44 o                         
  -6   3   3       2060.55       2030.81        73.35 o                         
  -5   3   3        661.02        765.56        50.98 o                         
  -4   3   3      66492.15      63509.29       617.09 o                         
  -3   3   3      32634.01      33460.52       352.27 o                         
  -2   3   3        823.31        843.28        35.93 o                         
  -1   3   3       1354.61       1387.60        42.78 o                         
   0   3   3      53764.75      55825.74       555.12 o                         
   1   3   3     594451.81     622705.00     15785.46 o                         
   2   3   3      11108.58      10164.64       129.56 o                         
   3   3   3        954.90       1097.76        48.65 o                         
   4   3   3      11270.48      10305.65       163.02 o                         
   5   3   3       3988.52       3844.45        99.78 o                         
   6   3   3        739.96        702.98        75.02 o                         
   7   3   3       2160.80       2215.84       101.66 o                         
   8   3   3       2861.31       2808.42       148.07 o                         
   9   3   3        244.28        312.89       125.33 o                         
  10   3   3        176.70        370.03       161.09 o                         
 -10   4   3        225.48        193.91        89.81 o                         
  -9   4   3       5550.99       5033.20       158.07 o                         
  -8   4   3        130.23        206.65        76.45 o                         
  -7   4   3       2903.33       2807.93       101.91 o                         
  -6   4   3        366.93        435.52        54.13 o                         
  -5   4   3       8230.38       8093.36       131.65 o                         
  -4   4   3      24660.61      24419.15       278.15 o                         
  -3   4   3         37.40        269.41        35.37 o                         
  -2   4   3        134.34        457.97        34.40 o                         
  -1   4   3       1995.03        989.39        44.48 o                         
   0   4   3      16294.76      14183.92       162.95 o                         
   1   4   3      83252.32      85796.30       844.87 o                         
   2   4   3       2422.65       2944.71        67.33 o                         
   3   4   3       5934.02       6930.01       146.13 o                         
   4   4   3      28842.56      29508.91       335.12 o                         
   5   4   3      34687.52      34584.09       410.55 o                         
   6   4   3      13947.89      14232.44       223.62 o                         
   7   4   3       1979.31       2050.11       150.66 o                         
   8   4   3       2430.49       2578.36       131.64 o                         
   9   4   3        493.22        467.53       132.11 o                         
  10   4   3       2261.20       2175.27       203.68 o                         
 -10   5   3       7566.58       7713.74       254.61 o                         
  -9   5   3         10.32         -4.10        97.70 o                         
  -8   5   3       8464.06       9110.08       245.71 o                         
  -7   5   3       3060.37       3466.67       116.56 o                         
  -6   5   3      14755.91      14843.64       211.27 o                         
  -5   5   3       2021.27       2189.21        78.85 o                         
  -4   5   3       5947.13       5273.23       104.28 o                         
  -3   5   3       7717.35       7825.31       126.23 o                         
  -2   5   3        191.52        135.63        33.47 o                         
  -1   5   3       2546.77       3297.44        78.54 o                         
   0   5   3      32502.94      33401.80       359.67 o                         
   1   5   3       3551.71       3782.35        89.27 o                         
   2   5   3      48479.05      46685.37       486.58 o                         
   3   5   3      39530.41      38722.22       436.01 o                         
   4   5   3      15861.72      15115.86       202.25 o                         
   5   5   3       7120.54       7361.25       147.96 o                         
   6   5   3        861.22       1031.10        78.99 o                         
   7   5   3       5088.44       4815.12       159.42 o                         
   8   5   3       1870.58       2095.04       142.34 o                         
   9   5   3         18.46        -87.43       136.36 o                         
  10   5   3         51.31        412.39       187.95 o                         
 -10   6   3         54.37        227.32       124.28 o                         
  -9   6   3         75.36         62.86        94.33 o                         
  -8   6   3        442.31        410.06        90.81 o                         
  -7   6   3      43820.10      43315.41       539.25 o                         
  -6   6   3         17.19         17.95        63.91 o                         
  -5   6   3       1630.86       1547.43        78.04 o                         
  -4   6   3        659.36        954.55        80.29 o                         
  -3   6   3     142059.30     144819.80      1417.00 o                         
  -2   6   3       7716.65       7569.22       121.75 o                         
  -1   6   3      31096.52      30711.18       358.07 o                         
   0   6   3      11059.78      11467.33       159.03 o                         
   1   6   3       2888.79       2348.39        98.17 o                         
   2   6   3       1230.89       1434.05        63.51 o                         
   3   6   3      12043.45      12502.21       177.65 o                         
   4   6   3       1496.74       1569.71        76.13 o                         
   5   6   3        172.39        221.26        60.38 o                         
   6   6   3        331.76        343.41        69.82 o                         
   7   6   3        811.96        763.33        99.54 o                         
   8   6   3       3872.75       3597.03       178.13 o                         
   9   6   3          4.91        -51.13       136.76 o                         
  10   6   3        935.32        760.77       166.95 o                         
 -10   7   3       2796.03       3123.31       204.87 o                         
  -9   7   3         37.76        -73.12        94.99 o                         
  -8   7   3        505.96        739.58       124.16 o                         
  -7   7   3       1147.45       1432.65       102.91 o                         
  -6   7   3          3.40         74.25        67.94 o                         
  -5   7   3        404.21        208.20        61.08 o                         
  -4   7   3       8983.26       8691.08       152.53 o                         
  -3   7   3      52933.37      51622.61       547.49 o                         
  -2   7   3       3077.38       2899.72        87.31 o                         
  -1   7   3       1901.50       2127.93        94.38 o                         
   0   7   3       2607.22       2640.34        84.41 o                         
   1   7   3      15173.83      14613.76       198.63 o                         
   2   7   3       2817.16       2352.73        82.45 o                         
   3   7   3      33212.78      32502.12       372.64 o                         
   4   7   3      12735.46      12632.75       193.07 o                         
   5   7   3       2136.38       2156.82       100.32 o                         
   6   7   3      18279.27      17702.56       285.45 o                         
   7   7   3        670.85        681.17       119.64 o                         
   8   7   3        411.44        498.43       136.33 o                         
   9   7   3       1332.12       1253.43       176.73 o                         
  10   7   3        106.11        201.95       179.60 o                         
  -9   8   3        931.20        892.18       146.78 o                         
  -8   8   3       1179.18       1121.30       123.26 o                         
  -7   8   3       4703.96       4827.70       159.31 o                         
  -6   8   3        549.75        520.84        82.90 o                         
  -5   8   3       2842.14       2752.80       103.20 o                         
  -4   8   3       4375.78       4348.72       119.82 o                         
  -3   8   3         28.06        142.39        55.92 o                         
  -2   8   3       1627.76       1488.92        74.42 o                         
  -1   8   3      14775.11      16681.81       260.04 o                         
   0   8   3      45386.52      44664.29       491.84 o                         
   1   8   3       2687.94       2825.27       100.44 o                         
   2   8   3       5436.25       5148.52       119.40 o                         
   3   8   3      12721.71      12728.29       193.77 o                         
   4   8   3      14664.11      13896.00       221.00 o                         
   5   8   3       1266.27       1332.88        93.71 o                         
   6   8   3       6209.29       6139.26       187.37 o                         
   7   8   3        114.72        406.07       113.21 o                         
   8   8   3        821.97        918.64       146.96 o                         
   9   8   3        422.93        292.46       163.27 o                         
  -9   9   3        787.59        593.39       192.86 o                         
  -8   9   3        845.32        846.15       137.24 o                         
  -7   9   3         37.84        -94.38        94.38 o                         
  -6   9   3         18.08          3.12        89.34 o                         
  -5   9   3          9.57        -69.46        69.46 o                         
  -4   9   3        241.71        204.93        65.29 o                         
  -3   9   3        912.28        889.00        75.39 o                         
  -2   9   3       1796.68       2030.68        95.93 o                         
  -1   9   3       2005.38       2334.48        99.87 o                         
   0   9   3       1763.42       2130.43        94.25 o                         
   1   9   3      32202.73      30569.94       367.75 o                         
   2   9   3       3354.60       3521.25       125.22 o                         
   3   9   3        284.62        377.44        65.47 o                         
   4   9   3      23978.90      23754.31       312.92 o                         
   5   9   3        434.64        505.81        89.90 o                         
   6   9   3       5714.59       5910.47       255.89 o                         
   7   9   3         41.87         93.12       116.04 o                         
   8   9   3       7400.92       7504.44       288.96 o                         
   9   9   3        264.67        305.91       172.11 o                         
  -9  10   3        169.10        370.37       153.10 o                         
  -8  10   3         90.22        105.43       144.05 o                         
  -7  10   3       1708.29       1611.91       150.52 o                         
  -6  10   3        518.48        475.46       112.23 o                         
  -5  10   3       5855.63       5676.01       181.82 o                         
  -4  10   3       8780.28       8915.42       182.11 o                         
  -3  10   3      17094.22      16975.62       271.51 o                         
  -2  10   3         89.42         -2.78        65.64 o                         
  -1  10   3       1050.81       1143.06        85.50 o                         
   0  10   3      18594.44      18560.41       389.06 o                         
   1  10   3       6353.36       6428.92       146.44 o                         
   2  10   3      18292.06      17364.85       242.92 o                         
   3  10   3       2914.61       2971.71       112.93 o                         
   4  10   3       2594.77       2403.93       143.69 o                         
   5  10   3       4654.05       5102.15       241.67 o                         
   6  10   3       2142.84       1975.45       158.35 o                         
   7  10   3          6.39       -107.14       120.91 o                         
   8  10   3        191.43        166.96       136.31 o                         
   9  10   3        414.99        269.16       177.18 o                         
  -8  11   3       2086.86       2088.86       183.07 o                         
  -7  11   3       1642.37       1495.35       171.05 o                         
  -6  11   3         12.96        -15.00       116.48 o                         
  -5  11   3       7656.26       7338.06       220.20 o                         
  -4  11   3       1261.73       1336.57       110.84 o                         
  -3  11   3      23961.27      23840.36       423.67 o                         
  -2  11   3       1360.61       1475.51        95.18 o                         
  -1  11   3        886.01        811.49        87.28 o                         
   0  11   3      16926.64      16843.59       253.14 o                         
   1  11   3       8001.90       8390.78       178.78 o                         
   2  11   3      10588.53      10467.81       216.06 o                         
   3  11   3       2442.14       2308.22       126.79 o                         
   4  11   3        730.51        717.68       118.15 o                         
   5  11   3       3216.01       3059.07       180.43 o                         
   6  11   3        619.86        431.12       126.49 o                         
   7  11   3       1724.46       1685.65       159.39 o                         
   8  11   3        519.15        765.58       158.17 o                         
  -8  12   3        292.99        276.72       173.35 o                         
  -7  12   3       1042.16        916.54       162.95 o                         
  -6  12   3        360.84        368.71       155.39 o                         
  -5  12   3       1057.76       1257.17       127.92 o                         
  -4  12   3       7387.04       7575.37       218.55 o                         
  -3  12   3       7790.39       7416.54       253.10 o                         
  -2  12   3       1463.60       1828.52       118.60 o                         
  -1  12   3        126.25         48.14        83.14 o                         
   0  12   3      32726.16      34082.42       552.48 o                         
   1  12   3         23.17        -61.53        87.92 o                         
   2  12   3         26.55        -84.94        84.94 o                         
   3  12   3        757.90        705.57       120.38 o                         
   4  12   3       3389.76       3992.54       182.83 o                         
   5  12   3       2498.72       2109.03       168.95 o                         
   6  12   3       2278.05       1788.14       162.63 o                         
   7  12   3         13.51       -138.96       138.96 o                         
   8  12   3        314.81         -5.19       152.33 o                         
  -7  13   3        408.61        433.86       163.13 o                         
  -6  13   3       3145.97       3112.71       222.04 o                         
  -5  13   3         78.00        122.54       149.77 o                         
  -4  13   3       5232.56       5719.92       238.86 o                         
  -3  13   3       6161.01       6852.33       234.47 o                         
  -2  13   3        523.32        881.95       125.01 o                         
  -1  13   3         58.57         -4.11       125.23 o                         
   0  13   3         13.40       -105.22       114.15 o                         
   1  13   3       2084.05       2283.27       153.69 o                         
   2  13   3         22.83         76.71       102.28 o                         
   3  13   3       9924.64      10109.67       328.51 o                         
   4  13   3       1945.36       1883.53       161.46 o                         
   5  13   3        205.92        118.09       127.68 o                         
   6  13   3        861.66        801.51       153.10 o                         
   7  13   3        624.28        424.22       166.42 o                         
  -6  14   3       4237.57       4547.32       248.95 o                         
  -5  14   3        290.61        339.95       166.34 o                         
  -4  14   3        774.73        769.40       146.53 o                         
  -3  14   3         11.77       -112.96       119.69 o                         
  -2  14   3       6553.99       7067.60       251.42 o                         
  -1  14   3       9891.85      10903.46       299.98 o                         
   0  14   3        952.13       1356.75       193.88 o                         
   1  14   3       3445.85       3820.61       214.71 o                         
   2  14   3       1044.16        901.75       121.89 o                         
   3  14   3       1340.31       1004.21       147.63 o                         
   4  14   3        149.54       -107.92       128.84 o                         
   5  14   3       3129.06       2820.65       230.20 o                         
   6  14   3        173.91        -33.69       139.15 o                         
  -5  15   3        242.41        403.63       135.21 o                         
  -4  15   3      10120.29      11038.55       486.97 o                         
  -3  15   3       1504.63       1279.19       161.87 o                         
  -2  15   3        867.27        972.42       146.54 o                         
  -1  15   3         61.19       -127.24       127.24 o                         
   0  15   3          1.42        111.75       131.12 o                         
   1  15   3          9.74        -48.18       129.03 o                         
   2  15   3       3436.82       3991.44       204.84 o                         
   3  15   3          9.29       -111.20       134.81 o                         
   4  15   3       3397.94       3693.48       211.42 o                         
   5  15   3       1402.11       1202.45       172.76 o                         
  -4  16   3        211.05       -124.24       168.51 o                         
  -3  16   3        138.22       -152.57       152.57 o                         
  -2  16   3       2997.59       2964.57       226.18 o                         
  -1  16   3       3414.48       3780.14       234.14 o                         
   0  16   3       1481.26       1597.18       189.45 o                         
   1  16   3       3247.69       3795.92       233.98 o                         
   2  16   3       4307.49       4077.30       218.86 o                         
   3  16   3        637.90        329.04       159.16 o                         
   4  16   3         51.06       -156.22       156.22 o                         
  -2  17   3         66.17         19.14       183.06 o                         
  -1  17   3          5.50       -186.43       186.43 o                         
   0  17   3        623.41        428.35       206.25 o                         
   1  17   3        344.60        493.25       222.90 o                         
   2  17   3         88.35         75.04       182.87 o                         
 -10   0   4        104.02        191.82        72.90 o                         
  -8   0   4       3504.25       3056.09       178.27 o                         
  -6   0   4      10154.55       9500.42       192.41 o                         
  -4   0   4     115448.69     115924.62      1982.72 o                         
  -2   0   4      39343.79      42116.03       592.63 o                         
   0   0   4        419.85        977.17        45.84 o                         
   2   0   4       1688.84       1216.53        60.79 o                         
   4   0   4        147.70        539.34        66.80 o                         
   6   0   4        532.83        464.14       110.22 o                         
   8   0   4       6916.19       7423.11       265.11 o                         
  10   0   4        709.37        416.89       261.51 o                         
 -11   1   4          4.54        413.12       354.90 o                         
 -10   1   4         26.74         72.45        63.43 o                         
  -9   1   4        145.72        279.06        90.76 o                         
  -8   1   4       7359.24       6520.51       166.20 o                         
  -7   1   4       3289.68       3426.90        85.82 o                         
  -6   1   4        410.28        479.50        37.96 o                         
  -5   1   4      12776.55      12416.67       186.54 o                         
  -4   1   4       5762.60       6479.36       117.89 o                         
  -3   1   4       2540.07       2630.59        75.45 o                         
  -2   1   4     178979.36     186875.09      3101.74 o                         
  -1   1   4       1303.86       1562.69        37.95 o                         
   0   1   4       2179.93       1604.00        43.64 o                         
   1   1   4       8629.29       8222.36       104.84 o                         
   2   1   4      14044.52      15340.62       175.20 o                         
   3   1   4       2683.18       2371.32        68.62 o                         
   4   1   4      12010.48      12293.27       176.53 o                         
   5   1   4       5622.12       5364.90       114.75 o                         
   6   1   4      30985.86      30505.83       359.68 o                         
   7   1   4       7223.79       6607.30       173.65 o                         
   8   1   4       2151.24       1915.97       149.10 o                         
   9   1   4         73.93        -35.22       135.36 o                         
  10   1   4         95.15        137.04       154.93 o                         
 -10   2   4        479.50        384.45       176.23 o                         
  -9   2   4        829.18        923.50        99.42 o                         
  -8   2   4        169.82        131.16        49.80 o                         
  -7   2   4       4082.31       4034.86       143.72 o                         
  -6   2   4       1938.62       2181.94        64.01 o                         
  -5   2   4         27.28        157.20        35.14 o                         
  -4   2   4      24992.58      23816.98       314.15 o                         
  -3   2   4     100545.84      99010.34       966.78 o                         
  -2   2   4      12625.73      13955.71       158.94 o                         
  -1   2   4      27909.37      28275.16       281.52 o                         
   0   2   4        134.14        672.71        30.21 o                         
   1   2   4      14970.82      13244.82       173.02 o                         
   2   2   4      68425.00      67674.47       669.19 o                         
   3   2   4      27849.65      27954.49       304.13 o                         
   4   2   4      30921.52      33572.48       402.69 o                         
   5   2   4       3710.53       3687.62       100.43 o                         
   6   2   4        328.52        374.56        67.76 o                         
   7   2   4       4654.74       4740.96       170.72 o                         
   8   2   4       1454.64       1468.02       120.02 o                         
   9   2   4        126.67        522.00       169.08 o                         
  10   2   4        371.88        300.07       154.00 o                         
 -10   3   4        759.58        626.85       153.56 o                         
  -9   3   4       4124.89       4246.01       117.12 o                         
  -8   3   4       5686.70       5990.23       243.99 o                         
  -7   3   4        795.86        945.31        83.26 o                         
  -6   3   4      32511.78      31138.49       357.62 o                         
  -5   3   4      36443.18      34660.39       379.06 o                         
  -4   3   4       4729.21       4110.15        78.98 o                         
  -3   3   4       7912.10       8648.17       117.88 o                         
  -2   3   4       5859.59       6347.39        91.36 o                         
  -1   3   4     341135.38     327847.06      7347.41 o                         
   0   3   4      69561.36      71779.35       709.50 o                         
   1   3   4       9335.98      10434.83       149.57 o                         
   2   3   4         14.63        228.77        28.40 o                         
   3   3   4       3688.30       3874.80        80.49 o                         
   4   3   4     110022.98     106815.30      1017.48 o                         
   5   3   4       2156.97       2266.39        85.91 o                         
   6   3   4        109.04        153.25        66.87 o                         
   7   3   4        116.00        200.21        78.27 o                         
   8   3   4       8485.99       8113.71       223.34 o                         
   9   3   4        401.45        326.28       138.66 o                         
  10   3   4          4.99         19.97       149.42 o                         
 -10   4   4        278.46        231.30        87.24 o                         
  -9   4   4         44.30        117.20        63.43 o                         
  -8   4   4      13395.00      13347.11       253.01 o                         
  -7   4   4        659.04        613.21        64.78 o                         
  -6   4   4         82.16        110.64        48.49 o                         
  -5   4   4        109.22        144.36        42.09 o                         
  -4   4   4      35044.96      33195.84       361.63 o                         
  -3   4   4       4097.36       3414.64        81.70 o                         
  -2   4   4      72719.45      71222.61       708.26 o                         
  -1   4   4       3985.54       3681.04        74.27 o                         
   0   4   4       2662.87       2390.62        55.85 o                         
   1   4   4        499.45        309.38        27.24 o                         
   2   4   4      19382.25      18702.81       225.81 o                         
   3   4   4       4122.49       3777.53        97.37 o                         
   4   4   4      62476.30      62417.06       644.18 o                         
   5   4   4       1733.22       1800.80        81.82 o                         
   6   4   4        384.77        416.90        77.90 o                         
   7   4   4        497.05        725.83        99.68 o                         
   8   4   4       6565.48       7052.86       222.56 o                         
   9   4   4       1226.18       1170.92       152.15 o                         
  10   4   4        440.39        476.06       160.27 o                         
 -10   5   4        730.24        717.54        84.55 o                         
  -9   5   4         14.94        -49.13        69.43 o                         
  -8   5   4        210.06        217.51       111.51 o                         
  -7   5   4      22417.83      21749.59       320.37 o                         
  -6   5   4       1008.02        770.00        61.92 o                         
  -5   5   4      51510.35      49499.68       510.60 o                         
  -4   5   4      11619.20      12070.89       168.67 o                         
  -3   5   4        958.99        977.26        52.56 o                         
  -2   5   4       2388.13       2576.51        67.63 o                         
  -1   5   4      16792.90      17291.63       207.16 o                         
   0   5   4       3524.50       4001.76        79.54 o                         
   1   5   4      37337.19      36214.86       387.82 o                         
   2   5   4        954.30        521.76        43.01 o                         
   3   5   4      10300.34      10795.54       149.06 o                         
   4   5   4       5231.37       4988.61       103.96 o                         
   5   5   4      39537.64      38280.36       400.92 o                         
   6   5   4        344.03        287.71        68.93 o                         
   7   5   4      11713.32      12111.00       229.09 o                         
   8   5   4        306.99        342.45       113.95 o                         
   9   5   4        353.08        438.56       139.67 o                         
  10   5   4       2617.06       2367.36       207.70 o                         
 -10   6   4        182.74        269.91        95.14 o                         
  -9   6   4       5173.16       5009.54       225.16 o                         
  -8   6   4          2.77        -17.99        79.14 o                         
  -7   6   4        216.89        275.17        73.37 o                         
  -6   6   4        112.85         86.72        60.52 o                         
  -5   6   4         58.79        222.42        53.51 o                         
  -4   6   4     108876.84     108351.14      1083.45 o                         
  -3   6   4       7652.15       7475.56       126.08 o                         
  -2   6   4      53872.13      51415.23       538.39 o                         
  -1   6   4      24337.10      23784.23       276.39 o                         
   0   6   4      10844.53      10794.24       223.51 o                         
   1   6   4      17713.95      16764.54       213.06 o                         
   2   6   4      23343.53      22565.54       267.56 o                         
   3   6   4      34431.78      35673.51       396.81 o                         
   4   6   4      17594.76      16856.67       226.76 o                         
   5   6   4       1303.22       1275.85        79.76 o                         
   6   6   4         14.05         69.05        73.52 o                         
   7   6   4       2204.91       1820.55       134.60 o                         
   8   6   4       3998.25       4788.70       217.92 o                         
   9   6   4        287.64        124.60       134.56 o                         
  10   6   4        719.31        719.52       204.81 o                         
 -10   7   4       2859.29       3099.73       174.24 o                         
  -9   7   4        832.10        688.34       174.42 o                         
  -8   7   4       1812.37       1875.96       115.31 o                         
  -7   7   4       6247.26       6696.62       170.89 o                         
  -6   7   4       6369.01       6239.21       154.03 o                         
  -5   7   4        532.95        578.12        70.40 o                         
  -4   7   4      34961.77      32657.01       376.84 o                         
  -3   7   4      12466.05      12318.27       178.90 o                         
  -2   7   4      31565.81      32103.66       364.26 o                         
  -1   7   4      17723.25      20024.37       278.72 o                         
   0   7   4     127178.00     127416.30      1262.43 o                         
   1   7   4      29575.67      27148.95       319.68 o                         
   2   7   4       6465.70       6681.90       122.39 o                         
   3   7   4       1129.20       1148.65        70.66 o                         
   4   7   4      14617.41      14877.39       214.45 o                         
   5   7   4      12583.29      12663.91       202.50 o                         
   6   7   4       7354.07       7532.47       183.89 o                         
   7   7   4       6585.08       6151.75       207.07 o                         
   8   7   4        789.68        811.36       132.45 o                         
   9   7   4        609.96        704.51       150.32 o                         
  10   7   4        260.95        200.36       216.38 o                         
  -9   8   4       1152.70        948.93       141.46 o                         
  -8   8   4          5.54        -65.77       118.58 o                         
  -7   8   4       5290.04       4741.97       165.04 o                         
  -6   8   4        217.95        165.68        79.79 o                         
  -5   8   4      10910.85      10816.04       184.80 o                         
  -4   8   4       6465.26       6091.96       147.78 o                         
  -3   8   4      19400.02      19746.22       256.74 o                         
  -2   8   4       9065.61       8314.84       155.92 o                         
  -1   8   4       2434.18       2717.22        90.50 o                         
   0   8   4       1537.79       1720.10        77.00 o                         
   1   8   4      19509.03      20016.16       248.94 o                         
   2   8   4       5431.54       6152.90       147.42 o                         
   3   8   4      19858.81      19235.50       255.49 o                         
   4   8   4       1035.91       1183.59        80.08 o                         
   5   8   4       4601.68       4916.78       168.45 o                         
   6   8   4         61.51         -7.19        91.63 o                         
   7   8   4        521.31        763.41       125.06 o                         
   8   8   4        493.27        449.17       139.99 o                         
   9   8   4        970.15        770.61       156.33 o                         
  -9   9   4        381.76        -10.04       148.52 o                         
  -8   9   4         33.34       -121.86       121.86 o                         
  -7   9   4       1409.79       1271.27       112.19 o                         
  -6   9   4       7438.65       8143.71       201.74 o                         
  -5   9   4        298.22        219.24        74.12 o                         
  -4   9   4       7133.46       6956.61       151.16 o                         
  -3   9   4        979.31        958.96        78.94 o                         
  -2   9   4       2112.41       2308.16        92.40 o                         
  -1   9   4      10313.66      11225.74       183.11 o                         
   0   9   4       4364.00       4524.86       123.29 o                         
   1   9   4        129.67        173.67        56.81 o                         
   2   9   4       2938.25       3347.14       110.84 o                         
   3   9   4      19426.08      19184.16       273.50 o                         
   4   9   4      15205.96      14932.15       235.38 o                         
   5   9   4      11652.17      11428.58       245.49 o                         
   6   9   4         10.42         74.26       100.76 o                         
   7   9   4      14554.58      13258.03       517.10 o                         
   8   9   4        260.82        437.49       138.03 o                         
   9   9   4       1200.11        890.44       164.26 o                         
  -8  10   4       3791.54       3805.28       196.71 o                         
  -7  10   4         19.21         75.70       116.74 o                         
  -6  10   4        266.58        278.50       112.91 o                         
  -5  10   4         74.73         35.73        84.71 o                         
  -4  10   4        794.38        723.64        85.07 o                         
  -3  10   4       4995.57       4757.39       142.08 o                         
  -2  10   4       8492.43       8160.11       165.65 o                         
  -1  10   4          4.54        -10.95        61.79 o                         
   0  10   4       2439.62       2546.35       154.01 o                         
   1  10   4       1012.02       1050.52        81.87 o                         
   2  10   4        276.64        306.22        71.30 o                         
   3  10   4        113.37        144.63        65.65 o                         
   4  10   4       8531.30       9023.55       228.64 o                         
   5  10   4       4959.63       4965.47       182.80 o                         
   6  10   4       2234.72       2329.65       173.08 o                         
   7  10   4       1054.56       1275.95       148.97 o                         
   8  10   4       2448.64       2448.31       188.91 o                         
  -8  11   4        440.60        322.65       160.26 o                         
  -7  11   4       3534.16       3384.19       189.39 o                         
  -6  11   4        708.16        518.11       122.71 o                         
  -5  11   4       6460.57       6289.50       249.42 o                         
  -4  11   4       4529.29       4875.49       154.74 o                         
  -3  11   4        836.54        841.67        89.11 o                         
  -2  11   4      23369.42      23268.47       315.77 o                         
  -1  11   4       2728.50       2929.84       120.95 o                         
   0  11   4      17461.29      18694.88       341.88 o                         
   1  11   4        173.37        157.61        68.97 o                         
   2  11   4         13.34        -48.00        83.03 o                         
   3  11   4       8939.46       8471.88       267.15 o                         
   4  11   4         17.18        -66.81        94.37 o                         
   5  11   4       1254.60       1176.79       136.37 o                         
   6  11   4       1162.64        700.72       128.54 o                         
   7  11   4        291.63        172.57       129.10 o                         
   8  11   4         44.34        113.10       158.30 o                         
  -7  12   4          6.52       -139.31       139.31 o                         
  -6  12   4          9.24        -14.76       120.54 o                         
  -5  12   4         48.29        136.22       122.01 o                         
  -4  12   4        471.31        511.40       106.80 o                         
  -3  12   4        422.30        633.64       102.02 o                         
  -2  12   4       3979.66       3906.02       160.84 o                         
  -1  12   4      19453.82      19853.52       378.22 o                         
   0  12   4       1240.74       1489.67       130.94 o                         
   1  12   4       1028.52       1153.39       111.09 o                         
   2  12   4         18.44         -0.50       116.02 o                         
   3  12   4      10953.62      12109.58       505.86 o                         
   4  12   4       1684.10       1588.23       133.31 o                         
   5  12   4        970.46       1076.16       137.67 o                         
   6  12   4         31.92       -136.34       162.73 o                         
   7  12   4         10.19       -125.85       125.85 o                         
  -7  13   4        111.03        346.95       201.66 o                         
  -6  13   4         31.70        163.93       149.46 o                         
  -5  13   4        297.05         97.08       120.89 o                         
  -4  13   4       1636.69       1743.01       161.40 o                         
  -3  13   4       4805.00       4895.31       204.77 o                         
  -2  13   4        319.56        187.84       112.53 o                         
  -1  13   4        413.25        231.31       122.03 o                         
   0  13   4       1233.92       1531.05       139.81 o                         
   1  13   4       2157.52       2688.30       206.96 o                         
   2  13   4       2085.51       2192.00       156.19 o                         
   3  13   4       1353.61       1598.66       143.95 o                         
   4  13   4        179.31        -61.26       145.79 o                         
   5  13   4        967.99       1011.95       140.88 o                         
   6  13   4       5624.62       4986.41       224.30 o                         
   7  13   4        550.22        339.50       203.53 o                         
  -6  14   4         46.99        -18.89       154.37 o                         
  -5  14   4        647.20        579.70       149.85 o                         
  -4  14   4       3730.81       3956.87       198.78 o                         
  -3  14   4       1805.51       2132.20       172.61 o                         
  -2  14   4       1069.95       1216.92       142.35 o                         
  -1  14   4          7.84        -98.61       105.46 o                         
   0  14   4       1195.04       1387.61       142.28 o                         
   1  14   4        494.08        599.15       138.55 o                         
   2  14   4       8472.88       9037.19       342.65 o                         
   3  14   4        792.59        584.00       137.09 o                         
   4  14   4       1761.70       2012.77       174.78 o                         
   5  14   4         29.79         72.41       136.03 o                         
   6  14   4          4.29       -167.14       167.14 o                         
  -5  15   4       4603.18       4434.55       269.37 o                         
  -4  15   4        387.53        274.80       141.94 o                         
  -3  15   4         29.16         45.40       129.27 o                         
  -2  15   4       1431.25       1443.11       156.42 o                         
  -1  15   4      17439.92      17698.25       644.75 o                         
   0  15   4       2623.62       2514.23       172.44 o                         
   1  15   4       1172.78       1278.63       137.55 o                         
   2  15   4        102.12         61.53       157.93 o                         
   3  15   4        448.11        308.02       146.16 o                         
   4  15   4         75.54       -130.75       130.75 o                         
   5  15   4       1425.36       1305.98       185.56 o                         
  -4  16   4        479.19        412.44       184.11 o                         
  -3  16   4       1395.14        894.82       184.32 o                         
  -2  16   4       1189.25       1056.87       164.92 o                         
  -1  16   4        533.43        325.41       160.07 o                         
   0  16   4        217.11        209.49       151.79 o                         
   1  16   4       4469.79       4421.17       221.40 o                         
   2  16   4       2037.49       2225.71       276.02 o                         
   3  16   4       1687.70       1657.69       196.62 o                         
   4  16   4        663.65        423.81       178.24 o                         
  -1  17   4        108.42        -68.98       216.47 o                         
   0  17   4       1395.78       1302.79       238.22 o                         
   1  17   4         39.25       -101.40       187.85 o                         
  -9   0   5       1382.31       1660.31       331.39 o                         
  -7   0   5       5338.52       5634.19       312.86 o                         
  -5   0   5      46896.23      44625.63       850.45 o                         
  -3   0   5       1728.80       1890.10       116.81 o                         
  -1   0   5     143801.19     141274.56      1912.18 o                         
   1   0   5     146742.45     146835.64      2805.47 o                         
   3   0   5       5736.70       4673.41       128.17 o                         
   5   0   5        717.30       1199.30        99.95 o                         
   7   0   5        451.04        331.74       172.44 o                         
   9   0   5        443.38        403.95       207.53 o                         
 -10   1   5        232.66        654.37       227.36 o                         
  -9   1   5        123.92        105.75        63.30 o                         
  -8   1   5       6951.19       6693.85       188.76 o                         
  -7   1   5       4691.28       5277.37       176.70 o                         
  -6   1   5       2823.65       3071.81        84.22 o                         
  -5   1   5          5.68         41.49        39.49 o                         
  -4   1   5      37126.73      37678.68       463.73 o                         
  -3   1   5       1904.37       1485.84        51.88 o                         
  -2   1   5      29774.62      30822.56       318.44 o                         
  -1   1   5      67300.42      69338.80       678.84 o                         
   0   1   5       2340.70       1871.07        69.82 o                         
   1   1   5      29818.74      33179.32       344.81 o                         
   2   1   5       2200.13       2474.85        59.71 o                         
   3   1   5      31970.17      32653.79       336.69 o                         
   4   1   5       1078.42       1056.08        57.74 o                         
   5   1   5       1917.52       2306.85       122.48 o                         
   6   1   5       1271.57       1409.64        84.72 o                         
   7   1   5       7878.17       8270.18       173.61 o                         
   8   1   5       3607.48       3118.89       137.26 o                         
   9   1   5       2347.29       2209.96       183.71 o                         
  10   1   5        534.18        516.94       160.49 o                         
 -10   2   5       3880.03       4261.90       166.08 o                         
  -9   2   5       4646.00       5558.80       171.32 o                         
  -8   2   5       1419.06       1476.81       140.11 o                         
  -7   2   5       2383.46       2371.45       112.58 o                         
  -6   2   5         64.54         37.78        57.29 o                         
  -5   2   5       4587.60       5336.08       114.40 o                         
  -4   2   5        755.72        636.20        47.91 o                         
  -3   2   5       3523.33       3086.79        66.16 o                         
  -2   2   5        131.78        230.39        27.16 o                         
  -1   2   5       2120.00       3107.63        58.07 o                         
   0   2   5     370464.97     340944.31     11300.79 o                         
   1   2   5      81815.33      85232.62       834.52 o                         
   2   2   5      45554.95      44688.64       499.91 o                         
   3   2   5      12531.52      12357.84       161.38 o                         
   4   2   5      24940.89      25066.24       290.87 o                         
   5   2   5       2769.02       2743.26        91.58 o                         
   6   2   5       1504.42       1591.61        87.80 o                         
   7   2   5       1805.41       1666.66        95.37 o                         
   8   2   5        978.65        871.34       128.71 o                         
   9   2   5       1646.90       1569.26       169.38 o                         
  10   2   5        302.93        355.68       163.45 o                         
 -10   3   5        705.14        479.13        98.17 o                         
  -9   3   5       7474.31       7631.84       222.69 o                         
  -8   3   5         20.20        128.26        83.99 o                         
  -7   3   5          7.16         65.19        69.67 o                         
  -6   3   5       2579.13       2790.44       106.70 o                         
  -5   3   5      11601.55      11363.95       196.24 o                         
  -4   3   5       2552.77       2345.82        59.29 o                         
  -3   3   5      75619.74      74347.20       712.62 o                         
  -2   3   5       7844.47       7514.44       106.04 o                         
  -1   3   5       7126.26       6377.12       108.89 o                         
   0   3   5       1293.46       1779.39        48.79 o                         
   1   3   5      11402.57      12512.21       176.54 o                         
   2   3   5      22333.64      20221.36       261.24 o                         
   3   3   5      45057.64      43505.57       456.41 o                         
   4   3   5       7221.49       6945.25       117.93 o                         
   5   3   5       2563.25       2891.25        94.96 o                         
   6   3   5      24967.15      23369.00       312.50 o                         
   7   3   5      11937.72      11991.80       225.16 o                         
   8   3   5       1151.47       1259.51       124.42 o                         
   9   3   5        260.96        123.06       127.87 o                         
  10   3   5        477.54        765.72       172.19 o                         
 -10   4   5       2152.03       2407.68       176.58 o                         
  -9   4   5         90.46        149.13       113.01 o                         
  -8   4   5       2045.96       1921.36       130.67 o                         
  -7   4   5         47.10         10.45        55.77 o                         
  -6   4   5       1995.43       2132.53        83.85 o                         
  -5   4   5      22069.06      20841.90       262.61 o                         
  -4   4   5        196.78        141.19        37.32 o                         
  -3   4   5       2139.36       2214.15        64.11 o                         
  -2   4   5       2268.56       1944.79        58.21 o                         
  -1   4   5       8381.77       7318.02       123.27 o                         
   0   4   5       1238.87       1058.61        45.66 o                         
   1   4   5      28196.90      27976.20       343.07 o                         
   2   4   5       1197.28       1437.03        69.39 o                         
   3   4   5      17942.60      18742.59       236.62 o                         
   4   4   5       8152.79       8015.12       134.93 o                         
   5   4   5         93.87         49.45        54.81 o                         
   6   4   5       2899.49       2916.75       110.10 o                         
   7   4   5      45245.55      45856.21       574.62 o                         
   8   4   5       1863.40       1490.53       143.81 o                         
   9   4   5        423.41        374.28       132.28 o                         
  10   4   5        211.30        310.63       172.29 o                         
 -10   5   5         56.55        -27.25       117.84 o                         
  -9   5   5       1432.21       1328.27       139.23 o                         
  -8   5   5        546.46        456.82        74.76 o                         
  -7   5   5       3327.30       3641.50       117.04 o                         
  -6   5   5       2180.74       2365.67        82.46 o                         
  -5   5   5      16835.22      15823.89       212.23 o                         
  -4   5   5      32880.44      31856.42       357.27 o                         
  -3   5   5       1477.73       1499.57        64.69 o                         
  -2   5   5      57607.28      53857.27       532.37 o                         
  -1   5   5       5885.37       5293.18       124.87 o                         
   0   5   5       2771.20       3287.42       106.88 o                         
   1   5   5        668.87        916.63        46.19 o                         
   2   5   5        970.52        859.04        61.34 o                         
   3   5   5        867.19       1140.88        55.06 o                         
   4   5   5      25653.58      24865.04       315.48 o                         
   5   5   5          6.32        187.90        56.82 o                         
   6   5   5          3.85        -30.21        65.55 o                         
   7   5   5        315.89        418.35       104.95 o                         
   8   5   5       7244.48       7901.08       260.91 o                         
   9   5   5        642.36        652.24       141.87 o                         
  10   5   5       3690.80       4173.65       268.35 o                         
 -10   6   5        154.32         34.27       159.13 o                         
  -9   6   5       2094.86       2067.97       129.08 o                         
  -8   6   5        357.52        340.50        70.55 o                         
  -7   6   5       1441.71       1274.25        87.54 o                         
  -6   6   5       1568.52       1374.61       109.71 o                         
  -5   6   5        340.03        275.11        59.26 o                         
  -4   6   5       1055.86       1187.25        66.86 o                         
  -3   6   5       9446.56       9462.33       151.86 o                         
  -2   6   5      17714.30      18222.78       228.46 o                         
  -1   6   5     176515.61     173665.69      1689.61 o                         
   0   6   5      12412.52      12070.51       166.85 o                         
   1   6   5      84374.84      81498.37       823.74 o                         
   2   6   5      75044.62      80112.07       810.27 o                         
   3   6   5         50.64        133.26        48.46 o                         
   4   6   5       4081.83       3890.80       118.43 o                         
   5   6   5       1802.66       1920.35        98.28 o                         
   6   6   5       5418.45       5398.87       147.21 o                         
   7   6   5        681.45        774.72       116.45 o                         
   8   6   5        105.60        195.79       120.88 o                         
   9   6   5          4.59        153.27       132.62 o                         
  10   6   5          2.50       -176.83       176.83 o                         
  -9   7   5         19.94        -22.32       105.68 o                         
  -8   7   5       2650.63       2306.38       116.51 o                         
  -7   7   5       2538.30       3226.66       123.82 o                         
  -6   7   5        577.70        663.17        82.74 o                         
  -5   7   5       6717.14       6687.36       148.28 o                         
  -4   7   5       4904.54       4671.18       141.89 o                         
  -3   7   5        520.79        628.35        58.95 o                         
  -2   7   5         32.52         65.98        46.05 o                         
  -1   7   5      81103.48      80756.08       790.05 o                         
   0   7   5      23072.69      24209.77       290.04 o                         
   1   7   5       1781.59       1965.81        75.45 o                         
   2   7   5       2112.28       2399.79        77.03 o                         
   3   7   5      45849.79      45961.49       501.90 o                         
   4   7   5      13512.79      13775.94       213.97 o                         
   5   7   5       5104.23       4901.23       131.13 o                         
   6   7   5        397.07        371.39        94.56 o                         
   7   7   5        219.48        257.65       117.30 o                         
   8   7   5        355.19        403.59       113.40 o                         
   9   7   5       2620.25       2729.96       192.23 o                         
  -9   8   5        696.84        633.60       105.41 o                         
  -8   8   5       1927.97       1782.91       118.66 o                         
  -7   8   5        131.46        -27.04        80.11 o                         
  -6   8   5       2602.79       2518.98       120.29 o                         
  -5   8   5      15285.72      14341.06       253.79 o                         
  -4   8   5       2174.69       2632.85        97.14 o                         
  -3   8   5       2603.64       2707.75        96.55 o                         
  -2   8   5       5939.25       5756.14       121.38 o                         
  -1   8   5       5915.38       6130.70       122.77 o                         
   0   8   5        611.20        617.18        61.51 o                         
   1   8   5       2302.62       2493.52        88.44 o                         
   2   8   5       3853.98       3958.30       103.15 o                         
   3   8   5          7.32         20.45        53.83 o                         
   4   8   5       1608.05       1635.87        83.65 o                         
   5   8   5       8266.04       7369.30       201.24 o                         
   6   8   5       7009.42       6876.77       199.73 o                         
   7   8   5       1070.03       1244.66       152.16 o                         
   8   8   5       1131.10        866.23       145.31 o                         
   9   8   5          2.79        -15.25       143.45 o                         
  -9   9   5        152.54         20.52       180.37 o                         
  -8   9   5        915.69       1230.70       122.88 o                         
  -7   9   5         24.08        -33.76        90.19 o                         
  -6   9   5      11926.91      11607.51       241.60 o                         
  -5   9   5        474.63        466.95        84.14 o                         
  -4   9   5         92.13         -3.97        66.94 o                         
  -3   9   5       3859.85       3884.26       115.42 o                         
  -2   9   5      29128.04      28003.66       341.78 o                         
  -1   9   5       2527.40       3014.48       100.33 o                         
   0   9   5       1234.23       1367.44        75.28 o                         
   1   9   5       6767.80       7005.60       149.95 o                         
   2   9   5         95.92        137.24        62.52 o                         
   3   9   5        920.26        907.17        73.99 o                         
   4   9   5       1872.93       1895.66        99.49 o                         
   5   9   5         49.64         96.58        89.13 o                         
   6   9   5       2329.93       2279.17       168.78 o                         
   7   9   5       2275.39       2404.94       187.20 o                         
   8   9   5       3451.40       3377.34       206.53 o                         
   9   9   5        713.10        716.65       162.84 o                         
  -8  10   5       5183.32       5419.02       309.60 o                         
  -7  10   5       1199.41        991.91       124.52 o                         
  -6  10   5       5318.83       4764.27       166.93 o                         
  -5  10   5      11047.56      11020.41       272.78 o                         
  -4  10   5        355.51        317.49        81.34 o                         
  -3  10   5       4849.63       4913.62       151.69 o                         
  -2  10   5       3703.16       3678.14       165.98 o                         
  -1  10   5       7615.32       7057.28       149.49 o                         
   0  10   5      12217.79      11278.48       212.06 o                         
   1  10   5      46032.94      46762.32       531.97 o                         
   2  10   5       1191.15       1173.64        84.12 o                         
   3  10   5       1531.35       1512.18        96.23 o                         
   4  10   5       1214.98        872.63       108.46 o                         
   5  10   5        541.38        463.63       100.61 o                         
   6  10   5        135.53        223.55       109.00 o                         
   7  10   5       1071.76        987.52       140.06 o                         
   8  10   5         84.94        161.14       137.02 o                         
  -8  11   5        571.87        841.99       213.74 o                         
  -7  11   5        765.66        945.90       187.83 o                         
  -6  11   5        273.37        283.15       143.56 o                         
  -5  11   5        100.20         62.18       118.12 o                         
  -4  11   5       4048.09       4310.55       167.88 o                         
  -3  11   5       4631.32       4604.13       169.66 o                         
  -2  11   5       9711.26       9407.28       199.15 o                         
  -1  11   5       3563.76       3345.34       123.54 o                         
   0  11   5          2.39         51.93        85.07 o                         
   1  11   5       9760.92      10081.10       202.00 o                         
   2  11   5        825.32        814.94       105.33 o                         
   3  11   5       4671.41       4524.86       161.77 o                         
   4  11   5         16.24        -56.67        87.05 o                         
   5  11   5        113.03          7.52       103.93 o                         
   6  11   5        790.03        406.35       176.09 o                         
   7  11   5         22.18        -13.66       140.74 o                         
   8  11   5         20.63       -137.83       137.83 o                         
  -7  12   5        542.11        257.20       137.50 o                         
  -6  12   5       7655.40       7819.87       297.95 o                         
  -5  12   5        223.33         -2.89       103.99 o                         
  -4  12   5       1592.06       1499.21       128.39 o                         
  -3  12   5          4.05        -13.73        93.90 o                         
  -2  12   5         27.10         64.61        86.11 o                         
  -1  12   5        169.46         45.36       124.09 o                         
   0  12   5       2389.00       2612.67       135.81 o                         
   1  12   5       7610.91       7926.93       240.71 o                         
   2  12   5      16151.54      16270.18       336.09 o                         
   3  12   5       2825.82       3293.96       150.63 o                         
   4  12   5       1797.14       1760.07       127.71 o                         
   5  12   5        348.31        397.09       120.08 o                         
   6  12   5       5112.94       5583.88       309.51 o                         
   7  12   5         30.59       -158.25       158.25 o                         
  -7  13   5       1621.77       1482.97       190.52 o                         
  -6  13   5        134.60        131.47       130.68 o                         
  -5  13   5        546.09        418.20       146.40 o                         
  -4  13   5        771.57        625.54       128.35 o                         
  -3  13   5       4831.57       4764.78       204.52 o                         
  -2  13   5       1616.95       1933.69       135.42 o                         
  -1  13   5       6476.35       6820.59       225.96 o                         
   0  13   5       9597.48      10187.14       240.65 o                         
   1  13   5        720.53        665.94       122.72 o                         
   2  13   5        484.38        517.91       112.42 o                         
   3  13   5       2863.61       2958.81       215.75 o                         
   4  13   5        622.07        663.88       143.93 o                         
   5  13   5        525.20        535.25       190.19 o                         
   6  13   5        401.33        300.07       134.68 o                         
   7  13   5        629.24        922.89       316.77 o                         
  -6  14   5         48.50         88.82       158.19 o                         
  -5  14   5       2203.11       2323.52       207.03 o                         
  -4  14   5       1770.82       1876.16       159.43 o                         
  -3  14   5          7.79         85.77       120.96 o                         
  -2  14   5       1627.68       1495.30       138.06 o                         
  -1  14   5       1671.30       2007.67       158.60 o                         
   0  14   5      10770.99      11519.18       310.12 o                         
   1  14   5       1168.37       1338.83       181.87 o                         
   2  14   5        294.74        279.15       118.80 o                         
   3  14   5       1252.90       1323.71       129.25 o                         
   4  14   5        985.38        551.68       155.58 o                         
   5  14   5       1404.65       1732.63       198.33 o                         
   6  14   5          3.25         18.12       163.66 o                         
  -5  15   5          6.44        127.04       145.04 o                         
  -4  15   5        976.80       1161.07       163.19 o                         
  -3  15   5        403.97        312.52       155.09 o                         
  -2  15   5       6940.79       6736.78       243.19 o                         
  -1  15   5        151.85        221.30       118.18 o                         
   0  15   5        156.74        144.20       141.47 o                         
   1  15   5        523.45        567.35       132.06 o                         
   2  15   5       5808.31       6221.08       235.44 o                         
   3  15   5        635.52        327.67       144.69 o                         
   4  15   5       1288.83       1161.95       151.22 o                         
   5  15   5         12.73       -159.86       159.86 o                         
  -3  16   5       1404.10       1234.80       167.39 o                         
  -2  16   5          0.32       -125.70       125.70 o                         
  -1  16   5        141.67        110.67       147.56 o                         
   0  16   5       1471.26       1582.20       174.84 o                         
   1  16   5        592.88        696.94       164.73 o                         
   2  16   5       1071.65       1023.51       194.96 o                         
   3  16   5        327.69        302.65       164.29 o                         
   0  17   5        187.46       -127.25       180.77 o                         
 -10   0   6       1415.10       1663.38       808.15 o                         
  -8   0   6      18035.79      18795.40       734.12 o                         
  -6   0   6       3157.90       2865.50       195.87 o                         
  -4   0   6      49438.45      48394.88       893.65 o                         
  -2   0   6      43497.50      43443.64       623.16 o                         
   0   0   6      60007.76      55253.61       880.84 o                         
   2   0   6      30925.71      29870.46       455.06 o                         
   4   0   6      13007.35      14224.94       271.22 o                         
   6   0   6      26966.22      27392.83       476.94 o                         
   8   0   6        969.88        864.87       170.57 o                         
  10   0   6       1448.36       1413.98       251.74 o                         
 -10   1   6       4921.44       5479.19       428.30 o                         
  -9   1   6        164.86        155.39       191.79 o                         
  -8   1   6        351.81        285.78       164.79 o                         
  -7   1   6      11264.36      10926.80       289.36 o                         
  -6   1   6       7016.07       7546.66       194.10 o                         
  -5   1   6       5211.35       4849.39       145.45 o                         
  -4   1   6      47539.70      48155.93       613.76 o                         
  -3   1   6      38052.22      36117.08       396.78 o                         
  -2   1   6        151.61        165.09        28.45 o                         
  -1   1   6         51.15        123.04        27.99 o                         
   0   1   6        101.23         79.51        30.20 o                         
   1   1   6      58115.20      59153.40       661.01 o                         
   2   1   6      14226.53      15013.20       182.86 o                         
   3   1   6      73599.19      72490.06       700.60 o                         
   4   1   6       3210.81       3638.18        93.92 o                         
   5   1   6       2889.07       3082.99        97.11 o                         
   6   1   6       3107.36       3089.92       109.74 o                         
   7   1   6       2993.58       2906.86       125.10 o                         
   8   1   6       1360.12       1080.62       123.02 o                         
   9   1   6         58.22        250.55       150.50 o                         
  10   1   6          6.98       -158.67       158.67 o                         
 -10   2   6         58.92        -93.23       210.15 o                         
  -9   2   6        585.33        535.98       203.84 o                         
  -8   2   6         14.12        -57.06        57.06 o                         
  -7   2   6      29281.96      30150.82       570.09 o                         
  -6   2   6      32984.64      32857.51       415.38 o                         
  -5   2   6       5705.70       5647.18       118.93 o                         
  -4   2   6      16775.35      16070.57       222.09 o                         
  -3   2   6       6004.12       5457.03        86.46 o                         
  -2   2   6       8681.98       9614.12       125.22 o                         
  -1   2   6       3559.40       3628.30        67.09 o                         
   0   2   6      35404.20      38116.80       396.89 o                         
   1   2   6       1747.69       2118.43        56.78 o                         
   2   2   6        184.95        517.35        38.29 o                         
   3   2   6     133560.39     130372.20      1329.71 o                         
   4   2   6      38228.61      40563.73       457.89 o                         
   5   2   6      13640.77      13471.70       189.41 o                         
   6   2   6        284.35        206.92        65.50 o                         
   7   2   6          4.08         30.94        92.72 o                         
   8   2   6        852.87       1071.94       137.18 o                         
   9   2   6        124.33        139.35       133.63 o                         
  10   2   6        780.93        583.30       174.32 o                         
 -10   3   6        772.80        972.03       227.96 o                         
  -9   3   6       1094.94       1191.98       196.22 o                         
  -8   3   6       6168.54       5895.30       179.97 o                         
  -7   3   6       2967.82       3230.83       125.00 o                         
  -6   3   6      26234.37      25285.36       342.29 o                         
  -5   3   6       1910.10       1991.54       111.70 o                         
  -4   3   6       4362.64       4252.99        87.80 o                         
  -3   3   6       5559.60       5780.32        97.34 o                         
  -2   3   6       2196.43       2665.97        62.51 o                         
  -1   3   6       8302.13       8400.38       136.01 o                         
   0   3   6      24234.33      23881.03       301.53 o                         
   1   3   6      53519.35      57155.65       610.86 o                         
   2   3   6      13336.78      12223.97       296.78 o                         
   3   3   6       9537.75       9964.81       150.56 o                         
   4   3   6      12555.14      12636.80       178.42 o                         
   5   3   6      13063.35      13367.62       197.25 o                         
   6   3   6      18859.04      19537.39       267.83 o                         
   7   3   6        668.44        797.27        93.76 o                         
   8   3   6        369.53        283.14       112.12 o                         
   9   3   6         13.18        -22.72       142.41 o                         
  10   3   6        135.72        335.43       160.57 o                         
 -10   4   6       3172.29       3237.96       154.86 o                         
  -9   4   6       5709.83       5763.47       221.73 o                         
  -8   4   6       2084.15       2399.23       127.84 o                         
  -7   4   6       2695.63       3517.62       142.80 o                         
  -6   4   6        479.85        674.62        75.83 o                         
  -5   4   6       2453.07       2251.93        66.52 o                         
  -4   4   6        251.77        436.32        49.11 o                         
  -3   4   6      11276.40      11283.00       163.77 o                         
  -2   4   6      60315.73      58608.66       619.08 o                         
  -1   4   6      44581.79      44916.53       521.42 o                         
   0   4   6        212.78        546.57        48.48 o                         
   1   4   6       3799.97       5162.96       122.73 o                         
   2   4   6      24601.81      23087.01       314.63 o                         
   3   4   6       4881.39       4234.98       124.80 o                         
   4   4   6      15978.86      15326.23       205.66 o                         
   5   4   6      13538.87      13472.62       213.31 o                         
   6   4   6       3677.16       3577.07       119.50 o                         
   7   4   6       1407.55       1464.25       117.49 o                         
   8   4   6         85.73        -44.52       112.18 o                         
   9   4   6       2603.33       2441.28       172.91 o                         
  10   4   6       3157.86       3532.52       243.76 o                         
 -10   5   6        372.45        433.32       118.54 o                         
  -9   5   6       1363.93        949.79       198.99 o                         
  -8   5   6        107.91        123.97        93.01 o                         
  -7   5   6       2512.39       2452.48       152.22 o                         
  -6   5   6      23918.02      23046.09       277.30 o                         
  -5   5   6      23803.48      23081.96       283.20 o                         
  -4   5   6       7129.41       7376.43       126.10 o                         
  -3   5   6        617.06        550.06        47.17 o                         
  -2   5   6       2231.81       2273.14        63.55 o                         
  -1   5   6      72098.99      68778.46       774.53 o                         
   0   5   6       9084.40       9294.02       146.29 o                         
   1   5   6      17940.59      16612.63       235.43 o                         
   2   5   6     123252.82     125462.47      1364.25 o                         
   3   5   6        156.59         40.76        59.95 o                         
   4   5   6       1303.78       1317.85        65.49 o                         
   5   5   6         53.32        258.47        60.53 o                         
   6   5   6       4260.68       4473.36       148.35 o                         
   7   5   6        859.92       1216.82       122.07 o                         
   8   5   6         17.70        190.34       118.83 o                         
   9   5   6        555.29        446.79       163.21 o                         
  10   5   6        740.66        559.55       174.46 o                         
 -10   6   6         35.99        -47.85       152.76 o                         
  -9   6   6        363.11        571.48       154.60 o                         
  -8   6   6       4969.31       5145.80       192.00 o                         
  -7   6   6       3721.66       3940.26       134.69 o                         
  -6   6   6       8421.04       8485.34       168.49 o                         
  -5   6   6        719.71        744.86        62.35 o                         
  -4   6   6       1800.44       1636.90        70.92 o                         
  -3   6   6       8824.55       8852.01       188.39 o                         
  -2   6   6       9406.63       9456.35       143.08 o                         
  -1   6   6        202.32        397.87        37.54 o                         
   0   6   6       8392.37       8703.57       132.66 o                         
   1   6   6      29400.92      31658.32       354.67 o                         
   2   6   6     139604.55     137844.11      1498.55 o                         
   3   6   6       5906.32       5789.00       157.35 o                         
   4   6   6       3089.22       3087.31       107.80 o                         
   5   6   6      12207.64      12548.05       190.56 o                         
   6   6   6       1550.00       1624.45       102.94 o                         
   7   6   6        948.63        741.02       122.04 o                         
   8   6   6        659.06        290.47       120.48 o                         
   9   6   6        262.96        326.50       137.18 o                         
  -9   7   6        225.01        195.76       124.41 o                         
  -8   7   6         10.03       -104.53       108.32 o                         
  -7   7   6        708.79        685.57       108.95 o                         
  -6   7   6         15.22        -67.56        67.56 o                         
  -5   7   6       5813.85       6005.33       142.74 o                         
  -4   7   6       7016.84       6965.46       135.37 o                         
  -3   7   6        916.93        845.82        62.49 o                         
  -2   7   6        487.73        508.18        52.48 o                         
  -1   7   6      20668.32      18741.07       235.88 o                         
   0   7   6        658.94        808.40        71.03 o                         
   1   7   6       1207.69       1434.82        64.37 o                         
   2   7   6     120910.28     119292.99      1315.82 o                         
   3   7   6        694.44        842.60        81.71 o                         
   4   7   6        385.33        479.98        55.29 o                         
   5   7   6        127.73        316.48        68.57 o                         
   6   7   6      13303.83      13570.92       284.54 o                         
   7   7   6         90.97         40.21       141.83 o                         
   8   7   6        249.34        174.58       122.66 o                         
   9   7   6         65.02        -42.94       159.44 o                         
  -9   8   6       7458.12       7339.46       307.84 o                         
  -8   8   6         36.26        -26.98       101.58 o                         
  -7   8   6       3336.42       2801.09       136.89 o                         
  -6   8   6        933.02        956.34        89.70 o                         
  -5   8   6       3099.05       3475.27       119.81 o                         
  -4   8   6        345.67        289.64        63.33 o                         
  -3   8   6        172.97        238.16        58.36 o                         
  -2   8   6       7952.54       8177.43       138.48 o                         
  -1   8   6       4769.04       4775.65       112.62 o                         
   0   8   6        265.49        202.11        50.46 o                         
   1   8   6       4551.19       4618.39       110.58 o                         
   2   8   6         86.64        156.82        43.73 o                         
   3   8   6        113.26        140.73        40.65 o                         
   4   8   6        101.13        110.07        56.82 o                         
   5   8   6       4508.56       4455.49       202.80 o                         
   6   8   6        363.63        368.06        92.01 o                         
   7   8   6        110.01        208.24       114.25 o                         
   8   8   6        680.86        235.54       134.47 o                         
   9   8   6        362.99        424.64       144.27 o                         
  -9   9   6        809.15       1202.49       273.37 o                         
  -8   9   6        158.71        186.08       132.97 o                         
  -7   9   6        622.88        515.01        97.82 o                         
  -6   9   6       2242.35       2746.43       127.28 o                         
  -5   9   6       7057.28       7659.67       180.82 o                         
  -4   9   6       1461.40       1370.07        89.80 o                         
  -3   9   6      33985.45      32811.75       406.31 o                         
  -2   9   6       1301.43       1497.90        79.91 o                         
  -1   9   6         92.38         73.58        55.23 o                         
   0   9   6        569.15        520.80        69.12 o                         
   1   9   6       9777.26       9205.60       180.15 o                         
   2   9   6       1080.68       1078.41        66.37 o                         
   3   9   6        411.83        710.70        62.98 o                         
   4   9   6        806.09        951.85        80.98 o                         
   5   9   6       2079.93       2126.95       116.33 o                         
   6   9   6        320.89        347.53       101.93 o                         
   7   9   6       1005.31        673.62       161.46 o                         
   8   9   6        348.53         24.36       151.55 o                         
  -8  10   6         39.50          1.31       116.17 o                         
  -7  10   6          0.71         -1.16       113.05 o                         
  -6  10   6      15663.61      15943.32       318.82 o                         
  -5  10   6       2776.02       3196.46       134.69 o                         
  -4  10   6        796.96        755.78        89.07 o                         
  -3  10   6       1107.72       1271.92        88.23 o                         
  -2  10   6      20461.11      20502.71       277.94 o                         
  -1  10   6        530.78        606.30        68.44 o                         
   0  10   6       5753.87       5354.38       160.70 o                         
   1  10   6       4108.27       4180.98       135.40 o                         
   2  10   6        444.71        322.80        70.21 o                         
   3  10   6       2382.83       2487.10       142.39 o                         
   4  10   6      11501.96      11608.72       327.52 o                         
   5  10   6        131.93         84.77        82.07 o                         
   6  10   6        154.56         30.53       109.92 o                         
   7  10   6        692.72        765.75       148.33 o                         
   8  10   6         22.67       -129.24       129.24 o                         
  -8  11   6       1243.39       1061.37       180.58 o                         
  -7  11   6        167.68        368.77       134.18 o                         
  -6  11   6         37.24         21.55       110.51 o                         
  -5  11   6       1164.48       1366.55       121.51 o                         
  -4  11   6         76.05        -65.87        93.95 o                         
  -3  11   6       1555.53       1557.44       106.89 o                         
  -2  11   6       8776.43       8965.74       195.30 o                         
  -1  11   6         32.96        -57.26        72.13 o                         
   0  11   6       4895.71       5227.23       177.78 o                         
   1  11   6       3826.04       3650.87       150.18 o                         
   2  11   6      21704.82      22721.32       402.44 o                         
   3  11   6       1425.21       1282.82        98.04 o                         
   4  11   6        182.51         33.63        95.84 o                         
   5  11   6         12.52        -76.63       131.87 o                         
   6  11   6       6471.13       6750.11       398.72 o                         
   7  11   6        119.55         63.06       128.01 o                         
   8  11   6        137.45         30.81       181.42 o                         
  -7  12   6        775.47        609.87       137.02 o                         
  -6  12   6        261.97        317.93       136.43 o                         
  -5  12   6        390.50        309.36       130.10 o                         
  -4  12   6       3005.55       3265.64       155.58 o                         
  -3  12   6       3973.42       3628.18       162.75 o                         
  -2  12   6       2079.88       2110.11       130.77 o                         
  -1  12   6       6359.50       6590.94       191.43 o                         
   0  12   6        630.68        871.58       121.19 o                         
   1  12   6       5155.55       5491.02       206.94 o                         
   2  12   6        361.28        342.07       111.44 o                         
   3  12   6       5905.34       6259.01       191.22 o                         
   4  12   6        874.21        894.47       100.97 o                         
   5  12   6      13970.94      14007.52       506.94 o                         
   6  12   6       1714.88       1848.99       173.47 o                         
   7  12   6        705.66        512.27       153.98 o                         
  -6  13   6       1613.11       1906.28       191.21 o                         
  -5  13   6       1046.12       1231.48       142.13 o                         
  -4  13   6       5288.95       5560.95       215.40 o                         
  -3  13   6        329.91        363.08       111.74 o                         
  -2  13   6         17.98        -95.46       103.83 o                         
  -1  13   6       7086.16       7553.13       205.14 o                         
   0  13   6       2335.96       2745.00       150.70 o                         
   1  13   6        485.89        482.25       115.06 o                         
   2  13   6       6694.05       7330.66       253.02 o                         
   3  13   6       9827.31       9886.99       279.29 o                         
   4  13   6         48.16        -37.45        91.72 o                         
   5  13   6        567.84         -8.73       160.51 o                         
   6  13   6        166.89        -85.09       138.67 o                         
  -5  14   6       1352.59       1366.80       156.52 o                         
  -4  14   6        973.56       1148.24       161.47 o                         
  -3  14   6        465.02        536.77       130.63 o                         
  -2  14   6       6912.55       7093.98       221.37 o                         
  -1  14   6       1823.81       1671.66       155.88 o                         
   0  14   6        655.07        719.51       122.09 o                         
   1  14   6        821.91        825.23       141.84 o                         
   2  14   6        209.72        192.67       108.36 o                         
   3  14   6        885.48        825.91       123.43 o                         
   4  14   6       1755.44       1645.92       158.52 o                         
   5  14   6        452.50        -77.93       278.50 o                         
  -4  15   6        245.14        302.97       133.08 o                         
  -3  15   6       3716.56       3499.70       188.37 o                         
  -2  15   6        262.15        188.18       122.51 o                         
  -1  15   6         69.88          0.55       104.70 o                         
   0  15   6         15.89         -1.62       120.59 o                         
   1  15   6      15820.34      16433.43       496.59 o                         
   2  15   6        299.93        404.90       119.11 o                         
   3  15   6       1512.90       1365.37       157.70 o                         
   4  15   6        743.56        495.75       167.14 o                         
  -3  16   6       1692.76       1304.90       189.63 o                         
  -2  16   6       1241.34       1393.17       224.97 o                         
  -1  16   6        250.06        566.62       150.58 o                         
   0  16   6         36.61       -136.05       140.93 o                         
   1  16   6         10.30       -146.74       146.74 o                         
   2  16   6         19.17        -69.57       133.06 o                         
   3  16   6        430.35        144.00       259.69 o                         
  -9   0   7        292.64        339.25       281.08 o                         
  -7   0   7       1440.26       1640.68       222.56 o                         
  -5   0   7     119142.80     117038.63      2035.11 o                         
  -3   0   7      35818.75      34326.23       511.57 o                         
  -1   0   7      81359.98      80228.06      1121.79 o                         
   1   0   7      41130.28      38291.92       993.77 o                         
   3   0   7      11550.55      13388.51       253.07 o                         
   5   0   7       8808.32       8472.80       213.13 o                         
   7   0   7      11803.42      11140.74       345.39 o                         
   9   0   7       7790.68       8539.96       534.30 o                         
 -10   1   7        208.96        351.42       222.76 o                         
  -9   1   7          6.10         65.45       192.51 o                         
  -8   1   7        640.79        844.89       175.10 o                         
  -7   1   7      16640.83      18541.61       394.21 o                         
  -6   1   7       1427.77       1085.81       104.81 o                         
  -5   1   7       6757.36       6766.58       173.45 o                         
  -4   1   7      26112.06      24783.07       311.36 o                         
  -3   1   7       8190.43       9273.73       126.44 o                         
  -2   1   7      40927.01      38520.87       401.51 o                         
  -1   1   7      22294.81      23113.66       256.36 o                         
   0   1   7      26187.45      24122.88       282.26 o                         
   1   1   7       8216.90       8624.56       126.82 o                         
   2   1   7        144.41        308.95        44.08 o                         
   3   1   7      10032.54       9919.24       147.05 o                         
   4   1   7       7102.72       7001.53       157.77 o                         
   5   1   7      16542.79      16682.79       228.74 o                         
   6   1   7       5979.16       6066.00       141.21 o                         
   7   1   7        283.46        182.32        95.91 o                         
   8   1   7        126.87         68.35       118.79 o                         
   9   1   7        392.91        550.99       169.78 o                         
  10   1   7         30.78         35.31       168.74 o                         
 -10   2   7        537.75        599.55       231.79 o                         
  -9   2   7        621.64        961.00       218.30 o                         
  -8   2   7         46.93        147.12       160.51 o                         
  -7   2   7       3321.76       3393.65       208.82 o                         
  -6   2   7       2423.47       2325.50        79.30 o                         
  -5   2   7       1492.20       1348.11        67.60 o                         
  -4   2   7       8785.86       8008.77       141.33 o                         
  -3   2   7      29554.16      28684.29       301.59 o                         
  -2   2   7        294.88        297.27        47.14 o                         
  -1   2   7      13104.58      12331.38       155.40 o                         
   0   2   7       2487.62       2561.13        66.49 o                         
   1   2   7        441.84        487.60        62.48 o                         
   2   2   7      13268.87      13607.24       174.97 o                         
   3   2   7      15792.35      17034.39       213.31 o                         
   4   2   7      18458.08      18704.68       228.38 o                         
   5   2   7        924.60        885.67        70.37 o                         
   6   2   7      16816.97      16031.05       237.29 o                         
   7   2   7       3309.31       3485.72       172.44 o                         
   8   2   7      10187.94      11081.51       290.61 o                         
   9   2   7         64.85         15.50       130.64 o                         
  10   2   7         38.47        169.11       169.10 o                         
 -10   3   7        102.90        143.99       224.86 o                         
  -9   3   7         42.56       -121.34       192.55 o                         
  -8   3   7       2216.47       2103.80        87.67 o                         
  -7   3   7       4156.31       3978.59       200.32 o                         
  -6   3   7        289.19        353.04        60.57 o                         
  -5   3   7       4094.81       4020.42       118.78 o                         
  -4   3   7      54971.13      56788.30       590.49 o                         
  -3   3   7      49973.34      49892.72       516.23 o                         
  -2   3   7      12074.09      10775.20       142.28 o                         
  -1   3   7        200.08        212.55        44.98 o                         
   0   3   7       5396.47       6119.56        97.46 o                         
   1   3   7       2666.63       2458.47        84.61 o                         
   2   3   7      27504.16      25358.19       324.84 o                         
   3   3   7         24.09        184.13        38.69 o                         
   4   3   7      53669.32      54357.23       573.61 o                         
   5   3   7       8190.12       7683.29       172.36 o                         
   6   3   7        514.66        430.44        73.86 o                         
   7   3   7       5161.55       4996.62       206.84 o                         
   8   3   7       4166.54       4168.09       188.85 o                         
   9   3   7       1530.51       2034.06       164.59 o                         
  10   3   7         70.19        173.97       202.60 o                         
 -10   4   7        217.86        317.91       264.08 o                         
  -9   4   7       1970.07       2310.61       135.52 o                         
  -8   4   7        397.91        572.70        87.22 o                         
  -7   4   7          5.03         -6.26        75.21 o                         
  -6   4   7      16416.77      16585.42       255.37 o                         
  -5   4   7       2972.01       3241.26        99.04 o                         
  -4   4   7      26296.47      26750.66       305.46 o                         
  -3   4   7      69129.76      67439.75       685.16 o                         
  -2   4   7      24040.27      24574.76       278.88 o                         
  -1   4   7       4660.09       5033.16       112.27 o                         
   0   4   7       4909.57       5371.50       116.10 o                         
   1   4   7     100725.22     101313.74      1109.93 o                         
   2   4   7      11043.58      10319.76       173.33 o                         
   3   4   7        112.65        232.19        58.88 o                         
   4   4   7       4741.34       4759.48       104.53 o                         
   5   4   7      18305.52      19269.87       250.09 o                         
   6   4   7        812.29        746.55        90.06 o                         
   7   4   7       4589.97       4457.79       178.11 o                         
   8   4   7       1112.76       1104.62       133.47 o                         
   9   4   7        857.21        494.56       140.68 o                         
  10   4   7        724.90        682.82       184.17 o                         
 -10   5   7         18.17         39.83       118.39 o                         
  -9   5   7        143.79         44.37       122.12 o                         
  -8   5   7        438.94        279.37       121.80 o                         
  -7   5   7       5403.25       4922.40       163.67 o                         
  -6   5   7       2978.02       3002.82       133.44 o                         
  -5   5   7       8173.44       7834.50       168.29 o                         
  -4   5   7         69.26        229.58        47.57 o                         
  -3   5   7      21171.16      22157.69       262.57 o                         
  -2   5   7      22480.91      22687.50       299.48 o                         
  -1   5   7      21458.15      19849.48       291.01 o                         
   0   5   7      13450.27      13144.56       199.90 o                         
   1   5   7      11083.09      10262.40       160.81 o                         
   2   5   7       4236.67       4169.46       116.59 o                         
   3   5   7       1053.73       1146.25        79.70 o                         
   4   5   7       8206.24       7762.48       136.18 o                         
   5   5   7      16355.91      15433.51       223.50 o                         
   6   5   7       1374.42       1164.31        92.95 o                         
   7   5   7        709.07        802.36       123.80 o                         
   8   5   7        319.26        226.17       115.65 o                         
   9   5   7         15.78        124.62       151.46 o                         
  -9   6   7        688.65        689.44       129.56 o                         
  -8   6   7       2877.63       3082.96       158.05 o                         
  -7   6   7         17.16         38.66        94.18 o                         
  -6   6   7        241.59        374.96        61.84 o                         
  -5   6   7         43.59         79.38        55.78 o                         
  -4   6   7      21561.46      20797.11       262.96 o                         
  -3   6   7        831.14        862.18        75.21 o                         
  -2   6   7       4383.51       4245.49       113.27 o                         
  -1   6   7       2713.49       2769.76        98.50 o                         
   0   6   7       3913.60       3995.13       105.73 o                         
   1   6   7       8207.72       8194.62       154.05 o                         
   2   6   7       7219.94       7477.41       156.20 o                         
   3   6   7       4514.30       4598.04       130.78 o                         
   4   6   7      22131.59      21356.06       333.35 o                         
   5   6   7       6875.19       6684.60       141.50 o                         
   6   6   7       7511.37       7528.56       288.16 o                         
   7   6   7       5013.11       5253.29       191.93 o                         
   8   6   7       2662.34       2745.73       165.56 o                         
   9   6   7       2419.43       2139.75       174.43 o                         
  -9   7   7        621.23        554.84       138.94 o                         
  -8   7   7         41.85         91.18       112.09 o                         
  -7   7   7       7783.07       7796.52       261.95 o                         
  -6   7   7         45.10         25.04        77.08 o                         
  -5   7   7      16613.05      17012.85       253.45 o                         
  -4   7   7       2089.57       2373.62        94.80 o                         
  -3   7   7        196.13        221.98        52.49 o                         
  -2   7   7       1329.71       1304.05        59.72 o                         
  -1   7   7      52655.81      51548.84       616.30 o                         
   0   7   7        378.45        554.89        43.77 o                         
   1   7   7        877.27       1204.29        55.06 o                         
   2   7   7        137.89         93.85        63.97 o                         
   3   7   7       8665.10       8375.58       181.19 o                         
   4   7   7       1382.54       1515.54       102.59 o                         
   5   7   7      46158.61      46066.09       626.01 o                         
   6   7   7       2348.48       2154.62       118.71 o                         
   7   7   7       2084.74       2394.21       316.36 o                         
   8   7   7        893.53        799.49       131.39 o                         
   9   7   7       2009.79       1731.45       173.63 o                         
  -9   8   7         17.30        -94.79       178.08 o                         
  -8   8   7       2751.71       2782.70       140.71 o                         
  -7   8   7        308.76        306.48        82.49 o                         
  -6   8   7       8970.52       8850.49       277.98 o                         
  -5   8   7        184.86        161.05        71.13 o                         
  -4   8   7      39814.00      38104.10       481.50 o                         
  -3   8   7         91.56         62.03        68.84 o                         
  -2   8   7       6270.81       6002.87       118.90 o                         
  -1   8   7       1181.97       1358.78        72.44 o                         
   0   8   7        777.23       1126.85        62.73 o                         
   1   8   7       2998.81       2952.98        93.92 o                         
   2   8   7       4828.17       4744.55       140.91 o                         
   3   8   7         90.16        110.57        75.63 o                         
   4   8   7       6037.62       6080.36       228.22 o                         
   5   8   7       3442.29       3422.91       112.54 o                         
   6   8   7        306.25        345.28        90.92 o                         
   7   8   7        262.38        -92.05       108.92 o                         
   8   8   7        791.94        868.33       145.83 o                         
   9   8   7        480.23        628.91       176.81 o                         
  -8   9   7       7799.13       8020.50       270.88 o                         
  -7   9   7         61.82        -33.00        90.45 o                         
  -6   9   7       2556.10       2795.07       128.85 o                         
  -5   9   7       4014.28       4166.55       142.39 o                         
  -4   9   7       2071.69       2021.68       104.32 o                         
  -3   9   7       3519.44       3764.71       141.48 o                         
  -2   9   7       3520.49       3549.62       103.09 o                         
  -1   9   7       1514.05       1625.16        74.36 o                         
   0   9   7      40914.36      41696.62       472.73 o                         
   1   9   7        967.51        988.77        70.05 o                         
   2   9   7        693.60        831.33        51.60 o                         
   3   9   7       1668.93       1875.94       239.55 o                         
   4   9   7       1729.37       1835.09       161.15 o                         
   5   9   7        686.57        587.80        85.75 o                         
   6   9   7        122.55         40.39        77.61 o                         
   7   9   7        795.51        467.42       177.34 o                         
   8   9   7       1076.51        885.95       152.25 o                         
  -8  10   7        270.54        294.39       155.84 o                         
  -7  10   7       1478.81       1518.86       134.65 o                         
  -6  10   7        499.03        383.11       121.46 o                         
  -5  10   7        687.28        732.79        99.10 o                         
  -4  10   7        515.41        386.38        87.54 o                         
  -3  10   7      29376.86      29104.59       389.98 o                         
  -2  10   7       9175.96       9327.28       202.09 o                         
  -1  10   7         43.34         59.12        61.01 o                         
   0  10   7        679.79        633.24        93.00 o                         
   1  10   7       6514.65       6424.93       157.79 o                         
   2  10   7        244.05        162.97        58.75 o                         
   3  10   7       7312.65       7440.34       267.10 o                         
   4  10   7         95.57        106.06       120.56 o                         
   5  10   7         34.69       -128.32       128.32 o                         
   6  10   7       1448.30       1362.85       115.96 o                         
   7  10   7       3809.14       3888.59       249.20 o                         
   8  10   7        391.07         93.14       210.11 o                         
  -7  11   7         30.17        -70.94       112.90 o                         
  -6  11   7       3934.91       4394.30       192.93 o                         
  -5  11   7       2124.45       2166.29       134.91 o                         
  -4  11   7        476.67        277.21        89.75 o                         
  -3  11   7        584.67        410.05        85.21 o                         
  -2  11   7       3147.50       3047.40       121.85 o                         
  -1  11   7        317.36        300.48        76.04 o                         
   0  11   7       2538.28       3178.99       135.37 o                         
   1  11   7       3752.83       4382.60       159.68 o                         
   2  11   7          9.76        -22.03        69.80 o                         
   3  11   7       5292.40       5265.42       181.44 o                         
   4  11   7       1100.82       1395.55       166.94 o                         
   5  11   7       3404.27       3937.49       223.22 o                         
   6  11   7         72.66         86.60       124.27 o                         
   7  11   7         72.48        -42.66       101.82 o                         
  -7  12   7          0.27       -149.78       149.78 o                         
  -6  12   7        430.47        565.97       120.28 o                         
  -5  12   7       8706.58       9368.47       334.46 o                         
  -4  12   7       3350.81       3028.25       141.67 o                         
  -3  12   7       1428.97       1391.29       116.71 o                         
  -2  12   7       1309.67       1391.13       110.33 o                         
  -1  12   7       1737.48       1947.33       119.34 o                         
   0  12   7       5317.01       5436.54       302.64 o                         
   1  12   7        101.21        -92.45        92.49 o                         
   2  12   7       2523.80       2591.37       125.21 o                         
   3  12   7        388.38        300.80        75.01 o                         
   4  12   7       3696.81       3397.28       179.05 o                         
   5  12   7        142.93        146.51       170.32 o                         
   6  12   7       1431.34       1275.49       206.66 o                         
   7  12   7        289.27        170.77       117.78 o                         
  -6  13   7          5.26        -62.13       142.51 o                         
  -5  13   7        157.77         79.70       120.78 o                         
  -4  13   7       2011.31       2048.61       177.83 o                         
  -3  13   7       1336.27       1182.04       125.97 o                         
  -2  13   7        412.93        353.20       114.21 o                         
  -1  13   7       1252.72       1377.60       120.33 o                         
   0  13   7        158.11        237.13        99.69 o                         
   1  13   7        726.75        785.91       113.88 o                         
   2  13   7       1829.21       1911.27       134.32 o                         
   3  13   7         10.45        -29.79        82.88 o                         
   4  13   7         30.08        -78.65       124.44 o                         
   5  13   7       1130.42       1109.22       190.19 o                         
   6  13   7        472.03        211.50       342.43 o                         
  -5  14   7        327.67        153.45       125.54 o                         
  -4  14   7          9.72         72.56       116.76 o                         
  -3  14   7       2498.70       2549.29       211.33 o                         
  -2  14   7        180.17        225.70       125.00 o                         
  -1  14   7        589.32        657.32       131.24 o                         
   0  14   7        130.15          9.81       105.99 o                         
   1  14   7       3425.64       3620.11       167.85 o                         
   2  14   7         35.90        -70.97        93.46 o                         
   3  14   7       2213.65       2080.38       171.42 o                         
   4  14   7        343.99        288.85       114.84 o                         
   5  14   7          0.51       -371.11       371.11 o                         
  -4  15   7       1872.57       1982.78       171.01 o                         
  -3  15   7         66.46         84.22       125.46 o                         
  -2  15   7        735.99        806.04       134.85 o                         
  -1  15   7       1178.46       1003.94       158.07 o                         
   0  15   7       8730.23       8818.75       282.85 o                         
   1  15   7         69.88        -25.76       111.87 o                         
   2  15   7        436.29        532.37       150.81 o                         
   3  15   7          3.60        -21.49       121.87 o                         
   4  15   7       7320.20       6410.00       302.52 o                         
  -2  16   7         60.88        213.29       169.78 o                         
  -1  16   7        340.58        222.83       142.16 o                         
   0  16   7         25.34       -127.84       128.21 o                         
   1  16   7        293.29        -43.60       153.34 o                         
   2  16   7        408.21        344.49       152.15 o                         
 -10   0   8       5741.32       5803.11       554.08 o                         
  -8   0   8       4570.29       4472.40       494.70 o                         
  -6   0   8      17052.71      16253.36       427.90 o                         
  -4   0   8       3885.26       4437.63       181.79 o                         
  -2   0   8     244455.34     243588.47      3293.91 o                         
   0   0   8      26370.81      25908.02       454.33 o                         
   2   0   8      59905.19      58256.50       930.93 o                         
   4   0   8       6523.64       5798.82       191.06 o                         
   6   0   8       8082.30       7040.11       221.62 o                         
   8   0   8         19.20        277.17       245.41 o                         
  10   0   8       1132.46        752.07       276.63 o                         
 -10   1   8         64.01       -221.78       221.78 o                         
  -9   1   8       9015.25      10928.61       499.17 o                         
  -8   1   8       1825.18       1722.23       390.29 o                         
  -7   1   8        627.90        698.19       133.60 o                         
  -6   1   8       1531.61       1582.03       119.72 o                         
  -5   1   8       1492.86       1532.37       112.27 o                         
  -4   1   8      42045.16      43171.84       505.18 o                         
  -3   1   8      16275.49      14218.97       176.71 o                         
  -2   1   8      13396.44      13105.73       168.23 o                         
  -1   1   8      17792.32      17028.65       205.68 o                         
   0   1   8       5234.57       5575.97       111.03 o                         
   1   1   8      84492.81      81793.04       856.48 o                         
   2   1   8      40148.01      40694.46       436.14 o                         
   3   1   8      18457.09      18110.82       238.34 o                         
   4   1   8       3958.37       4045.48       107.81 o                         
   5   1   8        534.99        462.39        68.58 o                         
   6   1   8        786.75        847.31        82.39 o                         
   7   1   8        981.52        960.87       124.45 o                         
   8   1   8       3279.41       2713.83       160.44 o                         
   9   1   8       1018.18       1143.27       175.59 o                         
  10   1   8        321.43        109.39       172.77 o                         
 -10   2   8         27.19        192.75       276.80 o                         
  -9   2   8        142.09        376.05       202.42 o                         
  -8   2   8        852.31        725.40       180.61 o                         
  -7   2   8       1138.92       1132.11       259.54 o                         
  -6   2   8       7169.88       7610.84       217.97 o                         
  -5   2   8       1831.26       1973.53        78.86 o                         
  -4   2   8        167.14        446.66        53.62 o                         
  -3   2   8       2653.17       2886.88       104.06 o                         
  -2   2   8        846.26       1006.58        50.57 o                         
  -1   2   8      10647.78       9731.33       139.44 o                         
   0   2   8      97620.28      92244.79       955.16 o                         
   1   2   8      34364.36      32152.24       370.66 o                         
   2   2   8       4711.19       4679.58        97.38 o                         
   3   2   8         12.38        115.21        46.40 o                         
   4   2   8      10313.79      10582.60       159.83 o                         
   5   2   8      18563.10      18581.27       251.01 o                         
   6   2   8       4175.07       4286.43       130.52 o                         
   7   2   8       3292.38       3253.82       155.40 o                         
   8   2   8       2007.49       1425.33       151.38 o                         
   9   2   8       4443.35       4495.72       252.40 o                         
  10   2   8        537.88        636.52       176.45 o                         
 -10   3   8       3617.52       3331.30       327.57 o                         
  -9   3   8       1153.58       1493.87       225.13 o                         
  -8   3   8       3077.87       3201.38       218.93 o                         
  -7   3   8         11.84         61.22        71.10 o                         
  -6   3   8       2245.66       2462.47        98.89 o                         
  -5   3   8       2979.86       2768.45       100.10 o                         
  -4   3   8      12455.71      11697.34       153.20 o                         
  -3   3   8      18869.34      18427.69       222.13 o                         
  -2   3   8       9700.17       9724.23       137.20 o                         
  -1   3   8       4977.49       4969.23       123.44 o                         
   0   3   8      34439.61      34557.76       388.72 o                         
   1   3   8        329.42        283.16        40.61 o                         
   2   3   8        535.06        855.18        41.09 o                         
   3   3   8          7.60        152.61        40.99 o                         
   4   3   8       8788.89       8902.96       151.20 o                         
   5   3   8         35.74         67.31        61.85 o                         
   6   3   8        776.81        814.97        96.66 o                         
   7   3   8       1426.13       1530.37       126.62 o                         
   8   3   8       1308.92       1641.61       149.09 o                         
   9   3   8       1659.75       1637.02       164.60 o                         
  10   3   8        585.69        584.77       184.16 o                         
 -10   4   8        513.20        754.97       338.42 o                         
  -9   4   8       1325.14       1218.97       223.70 o                         
  -8   4   8       1272.21       1007.06        83.56 o                         
  -7   4   8       2598.74       2603.71       120.63 o                         
  -6   4   8       6669.45       7151.31       215.05 o                         
  -5   4   8       6989.53       7476.68       158.25 o                         
  -4   4   8       3704.31       4126.17        93.65 o                         
  -3   4   8      71761.60      71242.45       758.39 o                         
  -2   4   8       2781.75       2849.61        91.94 o                         
  -1   4   8      25495.00      25722.66       396.02 o                         
   0   4   8      41318.46      42571.90       507.60 o                         
   1   4   8       6956.21       7130.25       116.98 o                         
   2   4   8        476.79        594.04        77.57 o                         
   3   4   8       1786.46       1885.55        90.46 o                         
   4   4   8       8336.41       8140.30       145.13 o                         
   5   4   8        342.82        566.10        62.87 o                         
   6   4   8         77.69         89.55        77.90 o                         
   7   4   8       1146.33       1336.58       142.19 o                         
   8   4   8        148.96        375.50       126.16 o                         
   9   4   8          5.06        -50.03       150.09 o                         
  -9   5   8       1446.27       1659.42       115.90 o                         
  -8   5   8       3429.72       4129.52       156.20 o                         
  -7   5   8         29.31        117.70       103.54 o                         
  -6   5   8        421.82        698.13        98.47 o                         
  -5   5   8       1167.08       1165.61        61.40 o                         
  -4   5   8       9084.59       8871.69       143.25 o                         
  -3   5   8       5649.32       5876.33       106.74 o                         
  -2   5   8        381.97        274.40        57.74 o                         
  -1   5   8       1660.55       1599.17        77.53 o                         
   0   5   8       3345.77       3770.27       102.68 o                         
   1   5   8       6793.12       6923.12       171.16 o                         
   2   5   8       8392.88       8756.45       189.66 o                         
   3   5   8       8434.74       8586.80       163.69 o                         
   4   5   8       6953.89       7217.81       170.85 o                         
   5   5   8        418.42        429.79        69.61 o                         
   6   5   8       2740.99       2939.41       134.66 o                         
   7   5   8        170.02        115.20       128.91 o                         
   8   5   8       3239.25       3203.19       177.83 o                         
   9   5   8        248.83       -107.30       196.05 o                         
  -9   6   8         12.24          4.96       108.82 o                         
  -8   6   8        591.66        510.10       130.33 o                         
  -7   6   8        807.92       1402.44       126.38 o                         
  -6   6   8       6935.58       6331.64       132.50 o                         
  -5   6   8       6220.84       5854.73       129.48 o                         
  -4   6   8       2978.43       3064.19       106.67 o                         
  -3   6   8       3447.20       3463.00        87.01 o                         
  -2   6   8      13610.47      13629.33       214.71 o                         
  -1   6   8      13937.12      13520.95       217.44 o                         
   0   6   8       3144.96       3200.23        99.81 o                         
   1   6   8       5903.16       6497.47       135.54 o                         
   2   6   8      21662.69      20847.00       283.88 o                         
   3   6   8         10.38        -65.54        65.54 o                         
   4   6   8       8903.20       8551.46       191.48 o                         
   5   6   8       2987.45       3180.04       199.01 o                         
   6   6   8       1172.55        899.24        94.29 o                         
   7   6   8       7061.57       6363.15       231.21 o                         
   8   6   8        250.17        426.69       123.50 o                         
   9   6   8       1117.99       1061.25       268.03 o                         
  -9   7   8         11.40         -0.67       126.27 o                         
  -8   7   8       6425.10       6898.18       229.12 o                         
  -7   7   8        829.02        957.20       118.47 o                         
  -6   7   8        367.45        340.14        70.19 o                         
  -5   7   8       2411.84       2520.46       108.28 o                         
  -4   7   8       3763.00       4106.63       143.64 o                         
  -3   7   8         10.05         40.50        42.27 o                         
  -2   7   8       4778.62       4832.29       139.29 o                         
  -1   7   8          2.92         34.33        59.74 o                         
   0   7   8         88.56          9.95        52.24 o                         
   1   7   8       1839.81       1959.82        87.13 o                         
   2   7   8      12345.08      12234.16       320.22 o                         
   3   7   8         51.08         23.77        74.25 o                         
   4   7   8       3198.60       3337.83       154.58 o                         
   5   7   8         24.75        262.27       137.45 o                         
   6   7   8        171.23        247.27        85.34 o                         
   7   7   8        918.55        959.30       117.45 o                         
   8   7   8       9331.63      10457.36       493.21 o                         
   9   7   8         53.82       -138.42       138.42 o                         
  -8   8   8       1232.66       1408.18       151.72 o                         
  -7   8   8        630.67        426.78        76.38 o                         
  -6   8   8          4.28        -22.01        78.53 o                         
  -5   8   8       6489.97       6933.62       165.17 o                         
  -4   8   8      10087.78      10087.60       188.30 o                         
  -3   8   8      25125.71      24502.26       301.96 o                         
  -2   8   8        592.13        391.84        99.14 o                         
  -1   8   8      12795.61      12668.48       242.42 o                         
   0   8   8       9645.43      10010.30       200.67 o                         
   1   8   8       1560.37       1604.09        63.64 o                         
   2   8   8        201.40        327.46        75.49 o                         
   3   8   8      10998.58      11496.24       228.28 o                         
   4   8   8       1595.11       1588.39       271.93 o                         
   5   8   8        121.99         41.68       150.15 o                         
   6   8   8        625.72        527.57       154.32 o                         
   7   8   8         44.64         22.75        91.39 o                         
   8   8   8        425.82        564.20       157.96 o                         
  -8   9   8        169.72         21.63        69.01 o                         
  -7   9   8       1234.74       1251.76       117.73 o                         
  -6   9   8         89.95         16.89        89.45 o                         
  -5   9   8       5160.64       5238.34       214.87 o                         
  -4   9   8         96.57         81.41        71.07 o                         
  -3   9   8      27180.83      27014.44       356.08 o                         
  -2   9   8       4378.40       4796.39       158.59 o                         
  -1   9   8      14669.30      15086.91       256.54 o                         
   0   9   8        914.57        959.99        64.34 o                         
   1   9   8       8471.92       8245.32       148.57 o                         
   2   9   8         44.86        -76.13        82.98 o                         
   3   9   8      49161.13      50448.33       817.74 o                         
   4   9   8       4380.08       4646.37       223.71 o                         
   5   9   8        952.86        833.83       154.17 o                         
   6   9   8       1726.36       1339.35       201.01 o                         
   7   9   8       1342.55       1209.36        92.11 o                         
   8   9   8        217.70         73.82       127.01 o                         
  -8  10   8        297.68        383.73       143.62 o                         
  -7  10   8       1895.69       1388.36       130.03 o                         
  -6  10   8       2362.97       2684.99       145.71 o                         
  -5  10   8        859.42        868.42        99.87 o                         
  -4  10   8       1396.93       1473.81        97.92 o                         
  -3  10   8       5174.61       5376.91       135.94 o                         
  -2  10   8        121.97        141.61        58.36 o                         
  -1  10   8       1672.31       1627.76        87.86 o                         
   0  10   8      61270.08      63308.34       937.74 o                         
   1  10   8      15469.08      16951.04       286.03 o                         
   2  10   8        109.74        -78.33       104.07 o                         
   3  10   8         49.28        -78.01       107.52 o                         
   4  10   8       9472.08       9842.13       369.29 o                         
   5  10   8        688.49        597.62       158.61 o                         
   6  10   8       4567.74       4150.53       271.85 o                         
   7  10   8         77.69        163.21       182.37 o                         
   8  10   8        146.65       -137.19       137.19 o                         
  -7  11   8        311.05        215.17       119.10 o                         
  -6  11   8        480.26        591.27       122.19 o                         
  -5  11   8         29.48        121.53       124.24 o                         
  -4  11   8       5783.67       5963.91       181.64 o                         
  -3  11   8       3795.58       4403.83       142.82 o                         
  -2  11   8        209.31        123.35        64.91 o                         
  -1  11   8        152.57        216.06        62.47 o                         
   0  11   8        809.74        838.99        94.99 o                         
   1  11   8        551.51        439.97        82.24 o                         
   2  11   8        341.31        264.00       117.81 o                         
   3  11   8       2323.09       2469.24       199.53 o                         
   4  11   8       3156.78       3300.90       263.46 o                         
   5  11   8        398.76        199.40       174.49 o                         
   6  11   8        306.11        273.16       270.51 o                         
   7  11   8        126.76        -27.40       262.76 o                         
  -6  12   8        424.31        391.29       123.79 o                         
  -5  12   8       6414.41       7065.45       240.76 o                         
  -4  12   8          0.07        -24.80        93.07 o                         
  -3  12   8       1418.75       1292.93       120.79 o                         
  -2  12   8      10842.01      10899.63       244.84 o                         
  -1  12   8      18625.84      17293.87       451.72 o                         
   0  12   8        140.40        123.92        82.63 o                         
   1  12   8       1639.14       1580.08       120.16 o                         
   2  12   8       4734.98       5053.42       141.41 o                         
   3  12   8       1850.70       1751.80       251.54 o                         
   4  12   8        377.40        507.85       161.84 o                         
   5  12   8       1785.19       1592.86       217.36 o                         
   6  12   8        352.69       -133.88       200.29 o                         
  -6  13   8         51.91        -41.55       145.59 o                         
  -5  13   8        364.00        550.51       148.48 o                         
  -4  13   8       6435.57       6376.97       246.74 o                         
  -3  13   8          3.61        -91.22        91.22 o                         
  -2  13   8       1295.26       1460.29       113.21 o                         
  -1  13   8        284.35        285.10        86.86 o                         
   0  13   8       1155.19       1114.64       118.13 o                         
   1  13   8        213.85        142.96        99.46 o                         
   2  13   8       4890.66       4844.73       212.35 o                         
   3  13   8        278.22        199.01       144.77 o                         
   4  13   8        713.03        685.02       190.31 o                         
   5  13   8       2352.46       2535.20       242.47 o                         
   6  13   8        115.77       -380.16       380.16 o                         
  -5  14   8         90.06        -88.87       207.67 o                         
  -4  14   8       1376.96       1638.15       143.85 o                         
  -3  14   8       1116.56       1037.19       146.61 o                         
  -2  14   8        953.59        723.39       104.59 o                         
  -1  14   8        263.28        264.17       114.07 o                         
   0  14   8       1359.34       1247.54       119.06 o                         
   1  14   8       1475.21       1248.78       120.51 o                         
   2  14   8        158.63        214.61       116.78 o                         
   3  14   8         38.96         51.95       182.91 o                         
   4  14   8        713.89        667.95       172.46 o                         
   5  14   8        261.24         36.48       204.07 o                         
  -3  15   8        213.75        228.06       136.95 o                         
  -2  15   8          8.16        128.29       158.20 o                         
  -1  15   8       1212.52       1435.76       160.70 o                         
   0  15   8         88.90         92.23       121.00 o                         
   1  15   8        698.30        526.74       172.99 o                         
   2  15   8          5.49       -161.05       161.05 o                         
   3  15   8       3642.46       3653.41       629.29 o                         
  -1  16   8        154.83        390.62       204.39 o                         
   0  16   8        272.51       -144.44       151.40 o                         
   1  16   8         13.30       -146.34       146.34 o                         
  -9   0   9       2479.73       2346.86       368.87 o                         
  -7   0   9        761.72        697.64       187.23 o                         
  -5   0   9       5552.73       5355.25       278.29 o                         
  -3   0   9       2565.59       2540.19       108.74 o                         
  -1   0   9      13653.77      12283.38       237.56 o                         
   1   0   9       8889.31       7888.59       189.05 o                         
   3   0   9      26142.20      25259.81       427.96 o                         
   5   0   9      61536.18      60011.22       916.43 o                         
   7   0   9       3700.19       3858.15       278.75 o                         
   9   0   9        303.11       -150.90       206.40 o                         
 -10   1   9        205.32        319.24       223.83 o                         
  -9   1   9        153.28        -15.88       183.23 o                         
  -8   1   9       4737.85       4779.10       284.56 o                         
  -7   1   9        675.79        435.38       130.84 o                         
  -6   1   9      10837.03      11718.84       290.91 o                         
  -5   1   9      31946.21      31535.43       465.65 o                         
  -4   1   9       1537.54       1408.56        68.71 o                         
  -3   1   9       2718.10       2439.08        86.36 o                         
  -2   1   9      16642.41      17123.37       228.74 o                         
  -1   1   9     142580.83     144113.25      1539.73 o                         
   0   1   9       7876.42       7042.61       122.25 o                         
   1   1   9      19453.97      20683.73       262.06 o                         
   2   1   9      38936.86      38984.68       492.49 o                         
   3   1   9      11856.32      11572.05       174.43 o                         
   4   1   9      15577.16      15737.21       254.45 o                         
   5   1   9       3708.08       3882.87       117.68 o                         
   6   1   9      15469.48      16079.17       280.61 o                         
   7   1   9         24.23         54.97       153.18 o                         
   8   1   9       3010.62       2955.79       174.12 o                         
   9   1   9          1.11         39.99       151.25 o                         
  -9   2   9         58.96        120.44       193.62 o                         
  -8   2   9       3305.92       3261.93       255.10 o                         
  -7   2   9        367.80        370.93       155.60 o                         
  -6   2   9      13917.83      14002.48       320.85 o                         
  -5   2   9        945.04       1002.92        78.40 o                         
  -4   2   9      12967.76      12136.07       170.31 o                         
  -3   2   9      17511.59      16716.19       220.95 o                         
  -2   2   9       7031.44       6407.54       110.67 o                         
  -1   2   9          2.92        175.37        42.38 o                         
   0   2   9        113.03        231.75        48.56 o                         
   1   2   9       2632.25       3031.25       127.97 o                         
   2   2   9       8291.54       7627.60       172.64 o                         
   3   2   9      44879.66      44369.80       481.25 o                         
   4   2   9      11045.86      11431.68       173.22 o                         
   5   2   9        651.16        553.12        73.56 o                         
   6   2   9        936.19        917.57        99.44 o                         
   7   2   9        466.52        513.68       110.31 o                         
   8   2   9       1182.38       1177.62       157.22 o                         
   9   2   9        582.85        555.65       153.50 o                         
  -9   3   9        435.88        539.71       209.95 o                         
  -8   3   9       1317.20       1306.19       172.00 o                         
  -7   3   9       4264.30       4067.75       227.02 o                         
  -6   3   9       3195.60       3326.96       112.55 o                         
  -5   3   9       7046.02       6511.06       139.17 o                         
  -4   3   9        171.75        283.68        39.72 o                         
  -3   3   9      30509.52      30491.63       340.57 o                         
  -2   3   9      15804.04      16242.01       203.55 o                         
  -1   3   9      13644.05      13455.26       194.48 o                         
   0   3   9      38031.02      38615.30       438.82 o                         
   1   3   9       2307.58       2157.13        73.44 o                         
   2   3   9      11667.98      12103.69       167.76 o                         
   3   3   9       3015.01       2893.50        83.17 o                         
   4   3   9       3403.08       3240.45        98.12 o                         
   5   3   9       1927.89       1686.84        96.67 o                         
   6   3   9       2983.90       3090.19       179.75 o                         
   7   3   9       9334.78       9949.29       314.21 o                         
   8   3   9         21.32        -37.35       144.36 o                         
   9   3   9        463.36        350.71       142.64 o                         
  -9   4   9       5716.80       5944.74       449.43 o                         
  -8   4   9        185.09        183.20       154.42 o                         
  -7   4   9       1696.92       1985.97        97.67 o                         
  -6   4   9       1645.15       1556.36       105.16 o                         
  -5   4   9          1.73        -39.41        66.05 o                         
  -4   4   9        650.69        772.78        54.01 o                         
  -3   4   9      13631.13      13619.48       195.51 o                         
  -2   4   9      11824.68      11452.65       188.32 o                         
  -1   4   9        982.52       1193.05        71.14 o                         
   0   4   9       6306.90       6225.19       135.44 o                         
   1   4   9        865.24        945.78        50.50 o                         
   2   4   9       6966.14       7098.52       168.68 o                         
   3   4   9      35526.77      35299.77       450.41 o                         
   4   4   9      21382.38      20821.72       309.41 o                         
   5   4   9        356.81        458.63        71.79 o                         
   6   4   9        294.15        276.69       107.35 o                         
   7   4   9       3118.56       2705.99       156.76 o                         
   8   4   9        318.98        343.41       150.27 o                         
   9   4   9         30.61       -139.66       139.66 o                         
  -9   5   9       2878.96       2411.91       242.89 o                         
  -8   5   9        649.69        510.57       106.88 o                         
  -7   5   9         70.31        145.35        89.88 o                         
  -6   5   9      11459.27      11425.20       273.17 o                         
  -5   5   9        777.38        966.39        72.08 o                         
  -4   5   9       8813.25       8606.67       142.54 o                         
  -3   5   9        602.73        771.40        63.17 o                         
  -2   5   9        901.97        907.40        70.23 o                         
  -1   5   9      50032.55      50527.50       600.79 o                         
   0   5   9      17526.70      17610.83       243.52 o                         
   1   5   9       4459.72       4919.99       150.63 o                         
   2   5   9        110.94        103.54        61.80 o                         
   3   5   9        455.43        324.66        79.70 o                         
   4   5   9       3773.22       3579.73       135.05 o                         
   5   5   9       6075.83       5945.77       152.98 o                         
   6   5   9       1044.22       1050.06       137.68 o                         
   7   5   9        611.10        249.36       111.43 o                         
   8   5   9          5.72        -59.58       156.38 o                         
   9   5   9         81.90         44.48       137.00 o                         
  -9   6   9       1033.68        917.60       149.33 o                         
  -8   6   9        181.85         18.94       102.48 o                         
  -7   6   9      14033.67      15483.22       348.57 o                         
  -6   6   9       1236.98       1677.51       119.22 o                         
  -5   6   9        474.34        311.04        60.07 o                         
  -4   6   9       3982.08       4485.76       107.77 o                         
  -3   6   9        327.88        310.15        70.58 o                         
  -2   6   9      14842.49      13747.11       293.74 o                         
  -1   6   9        382.38        354.64        66.81 o                         
   0   6   9         12.63        158.47        53.27 o                         
   1   6   9       3427.07       3347.74       128.15 o                         
   2   6   9      14582.29      13673.31       235.98 o                         
   3   6   9       2267.41       2430.90       120.03 o                         
   4   6   9        336.16        372.97        85.19 o                         
   5   6   9       1255.88       1316.20       128.05 o                         
   6   6   9        573.94        531.60        91.46 o                         
   7   6   9       1049.72       1056.44       135.21 o                         
   8   6   9        301.98        262.73       124.57 o                         
   9   6   9         91.05        160.89       165.06 o                         
  -9   7   9       1657.60       1775.15       482.23 o                         
  -8   7   9        110.70        229.41       116.23 o                         
  -7   7   9        837.81        900.27       123.17 o                         
  -6   7   9        471.07        642.59       119.86 o                         
  -5   7   9      15823.74      15316.45       236.56 o                         
  -4   7   9      12485.54      12791.77       203.08 o                         
  -3   7   9         94.88         58.09        76.52 o                         
  -2   7   9         53.30        -73.07        73.07 o                         
  -1   7   9        816.17        895.25        80.28 o                         
   0   7   9      12695.18      13222.40       230.92 o                         
   1   7   9       3837.73       3701.46       138.57 o                         
   2   7   9       7980.22       7867.40       167.33 o                         
   3   7   9        117.24        230.08        82.47 o                         
   4   7   9       1535.36       1802.06       137.61 o                         
   5   7   9       4914.02       4793.94       216.82 o                         
   6   7   9        240.14        105.87       129.70 o                         
   7   7   9       3796.24       3574.67       147.68 o                         
   8   7   9         44.11         37.97       109.62 o                         
  -8   8   9       2256.86       2363.29       158.65 o                         
  -7   8   9        109.38         18.57        85.24 o                         
  -6   8   9          5.58        -53.23        73.41 o                         
  -5   8   9       2656.82       2917.04       114.27 o                         
  -4   8   9       2083.54       1833.50        85.78 o                         
  -3   8   9        994.31        786.57        93.62 o                         
  -2   8   9       7266.20       6777.62       165.73 o                         
  -1   8   9      12591.30      12618.60       223.45 o                         
   0   8   9       2983.35       3327.32       118.47 o                         
   1   8   9        121.31        324.37        61.46 o                         
   2   8   9        610.02        540.49        77.10 o                         
   3   8   9        142.03        -88.14       112.96 o                         
   4   8   9       3482.28       3204.66       254.81 o                         
   5   8   9        308.71         47.83       143.95 o                         
   6   8   9       2569.50       2282.23       211.09 o                         
   7   8   9        370.75        318.61       191.25 o                         
   8   8   9         20.46       -117.27       131.11 o                         
  -8   9   9        107.57       -126.58       126.58 o                         
  -7   9   9       6594.31       6576.87       202.07 o                         
  -6   9   9       2061.02       1892.35       141.81 o                         
  -5   9   9        917.01       1009.01        90.90 o                         
  -4   9   9       5595.34       5184.45       191.04 o                         
  -3   9   9       1709.48       1740.29       127.26 o                         
  -2   9   9      14677.87      14548.21       275.09 o                         
  -1   9   9         52.07        102.25        80.23 o                         
   0   9   9      34165.83      36041.73       591.03 o                         
   1   9   9       1154.79        993.26        96.07 o                         
   2   9   9       8557.42       9284.11       259.84 o                         
   3   9   9        940.78       1497.12       206.05 o                         
   4   9   9       3446.18       3402.41       193.87 o                         
   5   9   9          3.08         51.95       136.92 o                         
   6   9   9       4120.29       4846.24       358.91 o                         
   7   9   9       1347.02       1150.26       225.14 o                         
   8   9   9        515.92        419.02       314.06 o                         
  -7  10   9        340.86        310.68       106.40 o                         
  -6  10   9        491.22        348.81       116.26 o                         
  -5  10   9        981.27        972.47       103.91 o                         
  -4  10   9        824.68        742.13        73.03 o                         
  -3  10   9       5813.35       6418.84       296.72 o                         
  -2  10   9       1099.65       1240.04       123.06 o                         
  -1  10   9       1428.95       1686.18       135.08 o                         
   0  10   9         79.43        228.10        96.00 o                         
   1  10   9        119.99         60.86        47.71 o                         
   2  10   9         12.22       -109.08       109.08 o                         
   3  10   9      32400.69      34175.72       615.00 o                         
   4  10   9       1120.30       1221.88       189.10 o                         
   5  10   9        164.56         46.98       159.82 o                         
   6  10   9       1699.41       1557.98       226.78 o                         
   7  10   9         55.68        143.14       214.96 o                         
  -7  11   9        102.68         29.40       123.69 o                         
  -6  11   9        305.80        420.33       122.35 o                         
  -5  11   9        333.58        221.03        91.70 o                         
  -4  11   9        274.30        335.52        98.27 o                         
  -3  11   9        136.04         88.80       139.51 o                         
  -2  11   9        535.23        537.32       119.06 o                         
  -1  11   9        307.89        323.64       121.25 o                         
   0  11   9       1159.97       1333.68        78.61 o                         
   1  11   9        695.48        794.58        70.78 o                         
   2  11   9        417.76        435.59       119.08 o                         
   3  11   9       4222.65       4646.17       267.98 o                         
   4  11   9       1164.45        687.55       146.47 o                         
   5  11   9       1563.81       1801.55       238.06 o                         
   6  11   9       2203.93       2166.58       288.79 o                         
   7  11   9       3417.31       2972.24       306.34 o                         
  -6  12   9       1221.47       1162.15       152.67 o                         
  -5  12   9         71.29        194.18        92.79 o                         
  -4  12   9        746.17        830.53        82.56 o                         
  -3  12   9        115.48        -55.89       131.27 o                         
  -2  12   9      11839.56      11743.75       322.47 o                         
  -1  12   9         33.30        -33.55       126.08 o                         
   0  12   9        343.61        344.90        70.91 o                         
   1  12   9        413.93        671.00       124.21 o                         
   2  12   9       8670.01       8482.76       266.49 o                         
   3  12   9         74.12        198.05       168.00 o                         
   4  12   9       1382.53       1624.99       198.75 o                         
   5  12   9       2455.34       2926.62       253.18 o                         
   6  12   9        200.21        298.55       232.68 o                         
  -5  13   9       3928.61       4109.68       297.00 o                         
  -4  13   9        120.17        270.48        76.38 o                         
  -3  13   9        219.94         91.20       147.47 o                         
  -2  13   9        652.88        496.71       140.57 o                         
  -1  13   9       6904.09       6771.59       230.19 o                         
   0  13   9       1447.83       1441.36       102.37 o                         
   1  13   9       1209.48       1428.09       125.78 o                         
   2  13   9        116.11         48.87       150.03 o                         
   3  13   9        148.64        266.15       185.34 o                         
   4  13   9          4.55        -15.51       143.53 o                         
   5  13   9        683.63        643.19       306.97 o                         
  -4  14   9        148.06         50.49        78.77 o                         
  -3  14   9        442.90        296.59       167.47 o                         
  -2  14   9        425.36        292.93       101.41 o                         
  -1  14   9       5548.89       5683.26       196.16 o                         
   0  14   9       1508.60       1224.39       110.42 o                         
   1  14   9        744.08        771.88       102.78 o                         
   2  14   9        122.54        -22.26       170.79 o                         
   3  14   9       1171.18       1118.61       224.41 o                         
   4  14   9        497.59        620.38       246.15 o                         
  -3  15   9       1298.49       1189.96       238.64 o                         
  -2  15   9          8.76        -36.45        65.11 o                         
  -1  15   9         23.80       -137.34       181.65 o                         
   0  15   9         96.47        -74.61       100.20 o                         
   1  15   9        146.45       -117.43       117.43 o                         
   2  15   9       3895.61       4284.42       282.03 o                         
  -8   0  10       5830.30       5902.50       648.52 o                         
  -6   0  10       1300.27       1235.79       195.63 o                         
  -4   0  10         56.15         28.30        52.99 o                         
  -2   0  10       3661.94       3860.41       168.20 o                         
   0   0  10      35902.39      37333.35       580.57 o                         
   2   0  10      39754.80      39167.85       648.89 o                         
   4   0  10        381.69        415.99        93.36 o                         
   6   0  10       5880.21       7056.44       326.38 o                         
   8   0  10       2841.73       2533.92       238.25 o                         
  -9   1  10        172.36        545.52       209.41 o                         
  -8   1  10       3852.80       4362.47       283.81 o                         
  -7   1  10         68.85        157.17       118.31 o                         
  -6   1  10         24.66         97.23       117.88 o                         
  -5   1  10       6083.86       5728.75       174.36 o                         
  -4   1  10        949.76       1288.85        53.39 o                         
  -3   1  10      22792.32      23265.26       276.26 o                         
  -2   1  10      33015.96      32623.71       349.72 o                         
  -1   1  10       5906.03       5301.90       108.81 o                         
   0   1  10       1149.88       1370.74        67.48 o                         
   1   1  10       8369.62       8852.58       148.12 o                         
   2   1  10      28889.02      28951.28       338.85 o                         
   3   1  10      10299.82      10261.25       166.71 o                         
   4   1  10       1723.68       1933.11        90.13 o                         
   5   1  10       4010.89       3936.42       162.18 o                         
   6   1  10        647.93        736.37       106.23 o                         
   7   1  10       2189.28       2361.24       147.36 o                         
   8   1  10         69.08        -35.01       127.79 o                         
   9   1  10        766.59       1142.09       180.25 o                         
  -9   2  10         92.18        103.15       196.70 o                         
  -8   2  10       2682.32       2708.02       261.73 o                         
  -7   2  10       3675.69       4014.83       228.91 o                         
  -6   2  10       2746.28       2924.02       183.31 o                         
  -5   2  10      12960.80      12396.51       202.93 o                         
  -4   2  10        790.18        778.58        49.82 o                         
  -3   2  10      14997.28      14315.99       191.03 o                         
  -2   2  10       4846.13       4427.94        98.35 o                         
  -1   2  10       5317.83       4856.97       111.01 o                         
   0   2  10       4607.82       4070.75       100.23 o                         
   1   2  10       5055.93       5422.71       114.33 o                         
   2   2  10       9060.34       9132.73       186.74 o                         
   3   2  10       1711.51       1952.88        85.78 o                         
   4   2  10       1209.79       1182.22        79.53 o                         
   5   2  10        207.46        239.17        76.77 o                         
   6   2  10       4153.29       4253.27       156.35 o                         
   7   2  10       6245.20       6621.97       211.83 o                         
   8   2  10         11.64         95.34       125.31 o                         
   9   2  10       2199.57       1970.20       239.09 o                         
  -9   3  10        373.79        285.54       205.02 o                         
  -8   3  10        137.38        280.03       158.11 o                         
  -7   3  10         95.42        327.75       145.70 o                         
  -6   3  10       1789.18       2007.01        92.50 o                         
  -5   3  10      10854.79      10647.45       255.32 o                         
  -4   3  10       6894.37       6593.36       117.36 o                         
  -3   3  10       3414.30       3393.82        89.14 o                         
  -2   3  10       6185.46       5963.91       110.01 o                         
  -1   3  10       9902.47       9206.53       133.98 o                         
   0   3  10      39166.79      38359.26       422.22 o                         
   1   3  10      12725.49      12732.44       182.75 o                         
   2   3  10       4100.65       3823.77       111.93 o                         
   3   3  10        305.80        271.05        48.01 o                         
   4   3  10        192.28        135.99        56.04 o                         
   5   3  10       5201.57       5229.39       144.06 o                         
   6   3  10        359.53        421.47        91.78 o                         
   7   3  10       2422.18       2134.30       171.72 o                         
   8   3  10        219.03        -32.02       121.75 o                         
   9   3  10        403.37        217.27       166.86 o                         
  -9   4  10        830.96       1193.92       211.79 o                         
  -8   4  10       3313.41       2945.56       207.75 o                         
  -7   4  10       2245.92       1826.39       105.93 o                         
  -6   4  10       3331.45       3896.40       193.83 o                         
  -5   4  10         17.86          7.00        69.78 o                         
  -4   4  10       9626.02       9388.41       148.65 o                         
  -3   4  10       5617.02       5217.88       116.70 o                         
  -2   4  10       8318.65       7857.64       165.24 o                         
  -1   4  10       7933.80       7889.54       157.07 o                         
   0   4  10      30752.11      30233.57       365.33 o                         
   1   4  10      35771.53      35718.03       400.11 o                         
   2   4  10      20225.85      20467.90       296.81 o                         
   3   4  10        568.29        488.60        85.53 o                         
   4   4  10        452.44        398.24        86.19 o                         
   5   4  10       3782.49       3749.30       177.32 o                         
   6   4  10      12098.83      11968.96       233.97 o                         
   7   4  10        630.44        673.40       139.26 o                         
   8   4  10       1216.35       1155.59       142.82 o                         
   9   4  10         73.09       -145.27       145.27 o                         
  -9   5  10         11.90        183.43       254.47 o                         
  -8   5  10        194.61        165.46        85.97 o                         
  -7   5  10       3475.05       3802.70       159.03 o                         
  -6   5  10       3376.50       3512.90       238.65 o                         
  -5   5  10        124.26         49.27        42.77 o                         
  -4   5  10       1979.88       1722.08        74.15 o                         
  -3   5  10       3482.50       3244.78       132.11 o                         
  -2   5  10       4032.92       3821.24       126.01 o                         
  -1   5  10      14600.41      13034.30       206.25 o                         
   0   5  10         53.43        162.95        63.51 o                         
   1   5  10      16242.05      15859.61       258.88 o                         
   2   5  10       9576.69       9875.17       199.01 o                         
   3   5  10       4859.79       4714.27       143.80 o                         
   4   5  10        726.37        616.19        99.91 o                         
   5   5  10       2287.35       2416.11       170.76 o                         
   6   5  10       2959.07       2565.46       140.14 o                         
   7   5  10         84.07         86.10        93.18 o                         
   8   5  10        227.39        378.19       123.27 o                         
   9   5  10       1137.61        674.86       251.29 o                         
  -8   6  10        136.64       -117.43       117.43 o                         
  -7   6  10        127.99        123.37       102.33 o                         
  -6   6  10       4015.03       3598.67       167.64 o                         
  -5   6  10       3603.32       3283.05       103.15 o                         
  -4   6  10      13628.64      13667.07       202.27 o                         
  -3   6  10      10193.80       9964.66       190.55 o                         
  -2   6  10        116.09        130.50        74.75 o                         
  -1   6  10       5079.38       5353.59       139.67 o                         
   0   6  10      23988.48      24832.33       383.68 o                         
   1   6  10      17325.52      17749.07       278.86 o                         
   2   6  10        371.76        344.10        71.78 o                         
   3   6  10         61.53        -72.04        72.04 o                         
   4   6  10      10982.08      11708.15       395.92 o                         
   5   6  10       3513.78       3425.45       200.23 o                         
   6   6  10       2176.49       2019.67       172.77 o                         
   7   6  10        619.07        657.52       133.73 o                         
   8   6  10       4229.32       3558.26       193.56 o                         
  -8   7  10       1342.91       1436.07       135.71 o                         
  -7   7  10       1500.36       1239.08       148.83 o                         
  -6   7  10        865.41        811.59        62.32 o                         
  -5   7  10         35.44         41.26        64.05 o                         
  -4   7  10        248.77        220.30        47.46 o                         
  -3   7  10        213.19         43.34        75.14 o                         
  -2   7  10      67854.67      65450.96       771.05 o                         
  -1   7  10      14545.25      14958.98       247.69 o                         
   0   7  10       3668.25       4044.48       123.58 o                         
   1   7  10        684.66        588.88        55.76 o                         
   2   7  10       2469.18       2261.27       106.47 o                         
   3   7  10        755.41        586.03       103.46 o                         
   4   7  10       4693.90       4468.18       239.94 o                         
   5   7  10        681.46        606.36       158.11 o                         
   6   7  10         13.99         14.76       123.71 o                         
   7   7  10        150.74        437.44       171.54 o                         
   8   7  10        882.51        741.29        86.47 o                         
  -8   8  10        243.08        143.75       120.65 o                         
  -7   8  10       2114.10       2123.60       149.40 o                         
  -6   8  10       3591.49       3194.13       204.71 o                         
  -5   8  10       3603.67       4004.38       141.40 o                         
  -4   8  10        533.87        462.05       101.11 o                         
  -3   8  10       8148.00       7781.51       207.37 o                         
  -2   8  10       2658.32       2632.53       127.44 o                         
  -1   8  10       1557.67       1847.94       107.66 o                         
   0   8  10        836.22        651.75        78.30 o                         
   1   8  10      40143.37      39434.14       552.83 o                         
   2   8  10       3097.45       3543.64       154.14 o                         
   3   8  10        306.18        133.20       110.95 o                         
   4   8  10        311.27        398.92       135.59 o                         
   5   8  10       1103.29       1347.36       138.80 o                         
   6   8  10         12.53       -108.23       169.60 o                         
   7   8  10        384.51        484.34       191.78 o                         
   8   8  10        291.43         -7.53       205.91 o                         
  -7   9  10       4507.08       4578.66       159.58 o                         
  -6   9  10        355.47         62.57       102.78 o                         
  -5   9  10       1523.12       1746.54       102.64 o                         
  -4   9  10       2010.70       2167.30       150.07 o                         
  -3   9  10       9974.10       9283.70       224.31 o                         
  -2   9  10       2581.88       2855.70       142.04 o                         
  -1   9  10       2505.82       2777.62       146.15 o                         
   0   9  10      11293.49      11320.67       281.33 o                         
   1   9  10       7873.17       7391.84       332.97 o                         
   2   9  10        446.03        542.46       100.38 o                         
   3   9  10       8656.16       9821.84       277.12 o                         
   4   9  10       1924.32       1629.28       163.07 o                         
   5   9  10       3826.17       3832.27       260.40 o                         
   6   9  10          1.07        -11.07       239.43 o                         
   7   9  10        708.25        403.48       199.90 o                         
  -7  10  10        499.82        697.68       108.40 o                         
  -6  10  10       6984.66       6379.80       209.58 o                         
  -5  10  10        165.08        283.24       104.63 o                         
  -4  10  10       3028.33       3155.46       203.74 o                         
  -3  10  10        311.73        111.15       107.68 o                         
  -2  10  10       4458.09       4204.15       178.76 o                         
  -1  10  10        267.78        298.91       100.23 o                         
   0  10  10       1623.93       2013.04       138.36 o                         
   1  10  10       2954.00       2904.67       170.16 o                         
   2  10  10       1928.31       2065.95       255.01 o                         
   3  10  10        442.36        726.02       178.44 o                         
   4  10  10        204.07        296.58       134.67 o                         
   5  10  10         12.27       -153.13       153.13 o                         
   6  10  10       5697.52       5302.71       303.09 o                         
   7  10  10        383.63       -108.98       282.76 o                         
  -6  11  10        598.82        593.77       122.66 o                         
  -5  11  10        277.60        280.90        63.00 o                         
  -4  11  10        162.76        433.30       139.07 o                         
  -3  11  10       2402.68       2526.16       166.66 o                         
  -2  11  10       1638.61       1551.35       140.32 o                         
  -1  11  10       3509.49       3240.64       239.31 o                         
   0  11  10         19.70        -11.73       130.79 o                         
   1  11  10        357.51        318.04        96.47 o                         
   2  11  10         84.67        -59.83       109.82 o                         
   3  11  10        109.25        383.82       150.20 o                         
   4  11  10        359.87        427.47       212.75 o                         
   5  11  10       1017.51        716.74       165.46 o                         
   6  11  10       1137.16        711.85       255.80 o                         
  -6  12  10        101.53        -14.79       179.63 o                         
  -5  12  10       1214.12       1304.54       175.68 o                         
  -4  12  10        245.88        233.83       152.60 o                         
  -3  12  10       2070.55       2147.78       189.32 o                         
  -2  12  10         76.12         63.71       130.75 o                         
  -1  12  10        520.36        548.25       131.00 o                         
   0  12  10       3103.83       2970.24       164.72 o                         
   1  12  10      12044.41      12850.84       384.96 o                         
   2  12  10       1402.57       1866.23       187.32 o                         
   3  12  10        110.95        -12.29       128.56 o                         
   4  12  10       2026.04       2289.51       197.69 o                         
   5  12  10       2397.42       1988.25       220.72 o                         
  -5  13  10         66.75         68.80       187.36 o                         
  -4  13  10        116.31        361.60       214.21 o                         
  -3  13  10          1.11       -136.72       136.72 o                         
  -2  13  10       4533.77       4353.65       228.09 o                         
  -1  13  10          3.39         53.94       134.52 o                         
   0  13  10        166.22         -4.03       182.43 o                         
   1  13  10        627.54        691.55       104.02 o                         
   2  13  10        990.94       1216.98       155.79 o                         
   3  13  10         81.45        255.13       147.08 o                         
   4  13  10         44.07        512.02       211.20 o                         
  -3  14  10        908.74       1017.53       214.18 o                         
  -2  14  10        240.77        248.55       207.30 o                         
  -1  14  10        850.64        867.49       154.66 o                         
   0  14  10        205.18        163.55       146.42 o                         
   1  14  10       1834.33       1817.56        95.57 o                         
   2  14  10       4762.08       5022.21       369.78 o                         
   3  14  10       1273.69       1468.08       353.39 o                         
  -1  15  10       1630.84       1717.05       217.45 o                         
   0  15  10        175.75        240.58       296.10 o                         
   1  15  10          9.94        -64.96        64.96 o                         
  -9   0  11          5.11        376.69       297.04 o                         
  -7   0  11       3085.73       3174.03       269.54 o                         
  -5   0  11      30117.22      31947.77       777.48 o                         
  -3   0  11      17652.63      16866.90       311.95 o                         
  -1   0  11       3903.36       4470.42       153.63 o                         
   1   0  11       4112.34       4487.54       161.07 o                         
   3   0  11       5638.06       5298.23       188.64 o                         
   5   0  11      17160.53      17276.53       394.30 o                         
   7   0  11        555.61        339.33       157.22 o                         
   9   0  11        745.31        938.68       260.70 o                         
  -9   1  11         41.40         99.77       194.46 o                         
  -8   1  11       3368.43       3262.49       269.68 o                         
  -7   1  11       7080.54       7045.75       432.16 o                         
  -6   1  11       2807.56       2352.82       162.64 o                         
  -5   1  11        119.28        141.73       100.35 o                         
  -4   1  11       8553.30       8302.70       143.13 o                         
  -3   1  11        607.68        951.52        63.29 o                         
  -2   1  11       3791.28       3736.86        99.81 o                         
  -1   1  11        506.29        482.63        60.15 o                         
   0   1  11      13509.30      12947.08       188.13 o                         
   1   1  11      41948.41      43187.39       479.13 o                         
   2   1  11       7359.51       7293.91       146.09 o                         
   3   1  11       7398.38       7201.10       147.03 o                         
   4   1  11       1540.05       1409.49        91.02 o                         
   5   1  11       7223.47       7176.14       178.04 o                         
   6   1  11       2443.94       2450.73       141.81 o                         
   7   1  11        760.24        920.17       121.28 o                         
   8   1  11        605.42        776.44       168.00 o                         
   9   1  11        380.67          5.95       152.79 o                         
  -9   2  11         24.63        -22.83       186.68 o                         
  -8   2  11       7174.94       7887.21       359.76 o                         
  -7   2  11       2233.29       2410.76       196.63 o                         
  -6   2  11        759.62        694.79       131.84 o                         
  -5   2  11       1421.05       1613.64        82.66 o                         
  -4   2  11       2743.67       2496.02        84.11 o                         
  -3   2  11         83.47        188.19        63.20 o                         
  -2   2  11       8099.61       7814.01       131.68 o                         
  -1   2  11       7846.08       7837.21       136.12 o                         
   0   2  11      36417.46      35889.31       402.78 o                         
   1   2  11       5860.11       5771.40       126.20 o                         
   2   2  11        988.01        901.72        69.40 o                         
   3   2  11       5425.46       5411.40       126.09 o                         
   4   2  11        195.06        309.83        70.62 o                         
   5   2  11        497.72        532.13        87.60 o                         
   6   2  11       3481.77       3451.98       197.82 o                         
   7   2  11          0.38         67.31       125.63 o                         
   8   2  11          3.71       -130.13       130.13 o                         
   9   2  11       1375.82       1192.59       170.42 o                         
  -9   3  11       2606.64       2859.83       297.97 o                         
  -8   3  11         48.98        231.32       162.44 o                         
  -7   3  11         51.51        166.79       134.16 o                         
  -6   3  11      11831.07      13030.47       312.63 o                         
  -5   3  11        130.41         83.83        70.44 o                         
  -4   3  11      10707.10      11085.62       186.65 o                         
  -3   3  11       5059.23       5231.38       121.12 o                         
  -2   3  11       7465.42       7277.24       127.09 o                         
  -1   3  11        492.01        629.99        60.25 o                         
   0   3  11       2187.57       2176.00        81.04 o                         
   1   3  11      10476.50      10438.60       187.76 o                         
   2   3  11       4213.44       4534.69       142.41 o                         
   3   3  11      39100.52      37889.81       429.09 o                         
   4   3  11        444.39        629.06        68.43 o                         
   5   3  11       1747.30       1716.59       108.22 o                         
   6   3  11       3491.64       3738.25       174.57 o                         
   7   3  11        237.47        123.87       121.85 o                         
   8   3  11        742.48        655.46       148.20 o                         
   9   3  11        299.92        545.07       237.33 o                         
  -9   4  11        319.76        578.58       219.66 o                         
  -8   4  11         88.71       -180.85       180.85 o                         
  -7   4  11      13063.42      13352.97       293.56 o                         
  -6   4  11       8712.62       9153.29       211.69 o                         
  -5   4  11       7499.17       7261.01       256.68 o                         
  -4   4  11        933.01        933.19        83.69 o                         
  -3   4  11      11035.93      11792.56       193.55 o                         
  -2   4  11       7642.24       7468.33       157.58 o                         
  -1   4  11       7010.52       7053.00       170.17 o                         
   0   4  11       1180.46       1134.95        63.06 o                         
   1   4  11        106.53        228.11        49.56 o                         
   2   4  11      15447.83      15640.38       272.04 o                         
   3   4  11       2956.01       2957.07       140.05 o                         
   4   4  11       5367.21       5665.91       195.14 o                         
   5   4  11       2817.35       2879.42       132.63 o                         
   6   4  11        262.88        230.47        83.50 o                         
   7   4  11         11.33       -102.74       102.74 o                         
   8   4  11        225.52        306.17       141.98 o                         
  -8   5  11       1974.01       2232.36       267.05 o                         
  -7   5  11         96.39        132.44        83.53 o                         
  -6   5  11        241.53        355.23        99.27 o                         
  -5   5  11       5640.34       5334.38       183.04 o                         
  -4   5  11       3870.93       4137.44       107.02 o                         
  -3   5  11        419.73        465.39        78.23 o                         
  -2   5  11          9.18        -42.72        68.00 o                         
  -1   5  11        445.46        379.97        69.09 o                         
   0   5  11        255.99        429.43        70.52 o                         
   1   5  11         64.69         74.69        36.48 o                         
   2   5  11      14542.16      14491.18       255.33 o                         
   3   5  11       9521.47       9416.47       216.00 o                         
   4   5  11      14328.16      14904.27       321.14 o                         
   5   5  11        869.58       1004.70       128.04 o                         
   6   5  11        947.45        971.19       159.67 o                         
   7   5  11        159.16        165.13       107.34 o                         
   8   5  11       1136.00       1125.07       138.92 o                         
  -8   6  11        398.93        100.72       182.01 o                         
  -7   6  11        684.93        763.75       108.85 o                         
  -6   6  11         62.98         95.25        93.67 o                         
  -5   6  11         20.14         92.29        59.49 o                         
  -4   6  11         35.17         72.31        65.26 o                         
  -3   6  11         53.53        -83.89        83.89 o                         
  -2   6  11       2281.21       2332.58       110.24 o                         
  -1   6  11       9552.62       9641.48       183.12 o                         
   0   6  11       9451.06       9683.75       188.38 o                         
   1   6  11       5469.86       5530.09       127.71 o                         
   2   6  11       1364.96       1502.54        94.33 o                         
   3   6  11      11417.85      10659.33       309.92 o                         
   4   6  11       4691.94       4634.20       271.93 o                         
   5   6  11       3392.79       3690.68       248.81 o                         
   6   6  11          6.58          1.61       145.21 o                         
   7   6  11       4337.22       4128.58       299.28 o                         
   8   6  11         79.44        119.61       137.17 o                         
  -8   7  11        461.62        578.49       206.22 o                         
  -7   7  11        583.52        501.03       111.02 o                         
  -6   7  11        285.00        411.46       113.25 o                         
  -5   7  11       8360.06       8495.80       168.93 o                         
  -4   7  11        255.71        311.13        86.57 o                         
  -3   7  11       2630.84       2451.65       140.12 o                         
  -2   7  11        254.58        246.11        92.79 o                         
  -1   7  11         71.19         83.40        75.44 o                         
   0   7  11          9.79         71.53        72.90 o                         
   1   7  11      28676.05      29446.17       551.32 o                         
   2   7  11      14695.41      15772.63       325.75 o                         
   3   7  11        486.56        500.51       201.87 o                         
   4   7  11        549.09        466.37       121.99 o                         
   5   7  11         20.20       -112.51       112.51 o                         
   6   7  11        291.44        292.45       160.46 o                         
   7   7  11         15.02       -186.84       186.84 o                         
   8   7  11        615.76        462.10       230.48 o                         
  -7   8  11         37.14        -57.78       106.78 o                         
  -6   8  11       5148.02       5408.15       184.24 o                         
  -5   8  11        127.07        225.41       115.06 o                         
  -4   8  11       3227.20       3299.82       146.12 o                         
  -3   8  11       2281.13       2598.11       134.66 o                         
  -2   8  11       6036.61       6652.09       201.36 o                         
  -1   8  11        133.87        301.13        87.34 o                         
   0   8  11       3402.27       3312.86       156.63 o                         
   1   8  11       1550.05       1594.90       173.62 o                         
   2   8  11        141.78        134.26        85.00 o                         
   3   8  11          3.77         14.58       105.03 o                         
   4   8  11       6354.43       6581.23       313.24 o                         
   5   8  11       5214.22       5260.41       455.12 o                         
   6   8  11        820.05        871.04       189.62 o                         
   7   8  11         32.98        -52.00       176.91 o                         
  -7   9  11         32.03         45.05       186.22 o                         
  -6   9  11       1064.25        524.92        92.19 o                         
  -5   9  11        326.33        215.57       115.47 o                         
  -4   9  11       2910.25       2626.15       147.04 o                         
  -3   9  11        562.45        447.62       105.95 o                         
  -2   9  11        269.52        246.16       114.14 o                         
  -1   9  11        435.34        353.32       150.16 o                         
   0   9  11       6383.22       5969.66       197.98 o                         
   1   9  11        174.88        151.50       178.76 o                         
   2   9  11      11148.56      11906.87       518.82 o                         
   3   9  11       9101.48       9325.07       264.92 o                         
   4   9  11          4.89       -120.22       120.22 o                         
   5   9  11          5.76       -160.75       160.75 o                         
   6   9  11       5159.54       5483.46       307.68 o                         
   7   9  11        146.76         68.90       236.96 o                         
  -6  10  11        434.64        420.98       153.88 o                         
  -5  10  11        235.62        188.26       141.24 o                         
  -4  10  11         16.63       -117.20       117.20 o                         
  -3  10  11       1149.74       1078.22       131.27 o                         
  -2  10  11        528.20        357.20       116.22 o                         
  -1  10  11       3156.88       3316.15       169.26 o                         
   0  10  11         11.26         89.25        93.29 o                         
   1  10  11         41.88        -15.62       166.76 o                         
   2  10  11         22.23        -85.01        85.01 o                         
   3  10  11        321.80        259.32       110.76 o                         
   4  10  11       1945.15       1815.09       232.64 o                         
   5  10  11       2334.42       2302.81       239.61 o                         
   6  10  11        599.83        752.93       213.86 o                         
  -6  11  11         19.95       -170.22       170.22 o                         
  -5  11  11       1087.70        745.64       301.71 o                         
  -4  11  11        293.75        369.96       148.30 o                         
  -3  11  11       7966.41       8300.79       254.63 o                         
  -2  11  11         75.92         92.40       128.04 o                         
  -1  11  11        384.10        501.89       121.07 o                         
   0  11  11        182.06        215.80        93.01 o                         
   1  11  11       1982.81       1659.14       303.02 o                         
   2  11  11       3032.64       2915.47       234.06 o                         
   3  11  11        895.59        790.87       155.43 o                         
   4  11  11       1725.94       1778.50       180.09 o                         
   5  11  11         55.75       -210.79       334.77 o                         
   6  11  11          4.47         38.96       276.99 o                         
  -5  12  11       2237.39       2072.73       216.09 o                         
  -4  12  11         17.03       -159.23       159.23 o                         
  -3  12  11         32.08       -129.36       129.36 o                         
  -2  12  11       3396.72       3459.75       200.20 o                         
  -1  12  11        496.72        307.81       161.39 o                         
   0  12  11       5166.93       5381.31       202.15 o                         
   1  12  11        315.06        404.21       210.09 o                         
   2  12  11        731.14        874.42       112.50 o                         
   3  12  11       1917.56       1990.68       262.92 o                         
   4  12  11       6142.92       5700.66       367.68 o                         
   5  12  11        447.23          2.30       215.78 o                         
  -4  13  11       1639.12       1353.93       216.24 o                         
  -3  13  11       1709.17       1610.16       278.62 o                         
  -2  13  11        548.25        404.47       151.13 o                         
  -1  13  11        231.19        115.79       137.94 o                         
   0  13  11         62.42        129.44       105.84 o                         
   1  13  11       5356.76       6430.82       365.10 o                         
   2  13  11        430.42        151.94       197.82 o                         
   3  13  11        162.14         12.16       138.82 o                         
   4  13  11       1473.47       1080.36       201.71 o                         
  -2  14  11          3.52         -1.79       223.69 o                         
  -1  14  11       1354.77       1436.08       167.92 o                         
   0  14  11         37.75       -108.30       108.30 o                         
   1  14  11        868.09       1207.35       303.45 o                         
   2  14  11       2013.42       1506.89       184.19 o                         
  -8   0  12        809.16       1263.51       395.76 o                         
  -6   0  12        101.86        620.77       228.66 o                         
  -4   0  12       1665.91       1675.16       108.09 o                         
  -2   0  12      25971.46      24623.94       515.41 o                         
   0   0  12       1726.63       1940.91       145.94 o                         
   2   0  12       1127.76       1210.80       117.50 o                         
   4   0  12       8736.47       9064.78       281.96 o                         
   6   0  12        323.72        132.08       167.89 o                         
   8   0  12       8741.99      10068.49       442.10 o                         
  -8   1  12         23.47        286.33       195.04 o                         
  -7   1  12       2013.65       1732.51       182.25 o                         
  -6   1  12       1099.90       1016.85       137.55 o                         
  -5   1  12       2788.93       2740.54        92.07 o                         
  -4   1  12      19919.86      19572.85       262.09 o                         
  -3   1  12       4866.39       4684.71       116.49 o                         
  -2   1  12       2263.37       2466.10        89.97 o                         
  -1   1  12         39.79         29.01        57.43 o                         
   0   1  12       1805.28       1954.21        90.83 o                         
   1   1  12         48.17        131.92        63.24 o                         
   2   1  12       1707.06       1565.21        92.17 o                         
   3   1  12        154.17        158.99        69.37 o                         
   4   1  12      22961.51      23061.85       355.05 o                         
   5   1  12       3475.65       3623.98       148.49 o                         
   6   1  12         68.51        -30.60       100.11 o                         
   7   1  12       2202.05       1988.05       146.79 o                         
   8   1  12        424.14        608.60       167.03 o                         
  -8   2  12        290.05         98.97       196.31 o                         
  -7   2  12         22.24        268.04       163.09 o                         
  -6   2  12        331.03        124.72       116.20 o                         
  -5   2  12      11474.72      12133.55       234.37 o                         
  -4   2  12       4579.08       4301.82       109.42 o                         
  -3   2  12      12253.17      11535.36       177.14 o                         
  -2   2  12        774.43        773.01        64.81 o                         
  -1   2  12      22300.47      22381.78       278.85 o                         
   0   2  12         13.92        -56.64        57.48 o                         
   1   2  12      11946.87      11968.13       190.68 o                         
   2   2  12       3762.29       4048.24       116.88 o                         
   3   2  12      10345.63      10249.99       189.55 o                         
   4   2  12       6648.35       6751.65       154.76 o                         
   5   2  12       1636.87       1824.91       111.52 o                         
   6   2  12         95.37        142.74        99.48 o                         
   7   2  12          9.29         53.24       109.06 o                         
   8   2  12         18.76        -65.69       141.82 o                         
  -8   3  12       1574.43       1471.35       212.84 o                         
  -7   3  12       5639.57       5649.47       264.41 o                         
  -6   3  12       5327.25       5963.73       152.21 o                         
  -5   3  12         56.80        175.31        76.73 o                         
  -4   3  12       4005.89       4225.69       111.45 o                         
  -3   3  12      20307.04      20327.68       260.27 o                         
  -2   3  12        699.82        615.85        55.99 o                         
  -1   3  12       2787.68       2727.84        87.39 o                         
   0   3  12      12045.55      12274.02       185.35 o                         
   1   3  12       6705.83       6802.89       146.08 o                         
   2   3  12       5333.30       5485.80       134.58 o                         
   3   3  12        174.14        179.69        57.79 o                         
   4   3  12       5515.54       5642.80       140.42 o                         
   5   3  12       2259.13       2044.49       108.06 o                         
   6   3  12      10319.93      10637.32       279.96 o                         
   7   3  12        605.63        619.71       121.04 o                         
   8   3  12        129.93        106.03       131.43 o                         
  -8   4  12         39.88       -170.19       170.19 o                         
  -7   4  12        216.86        228.33       149.63 o                         
  -6   4  12        358.58        170.45       109.32 o                         
  -5   4  12        428.71        237.49        99.54 o                         
  -4   4  12      25228.63      24630.70       314.25 o                         
  -3   4  12       2659.88       2485.37        91.67 o                         
  -2   4  12       3023.64       3232.41       112.75 o                         
  -1   4  12       3343.02       3244.49       141.64 o                         
   0   4  12       9908.59       9773.00       154.83 o                         
   1   4  12       1173.11       1328.73       134.35 o                         
   2   4  12       3320.93       3549.55       131.21 o                         
   3   4  12        919.36        779.72       110.16 o                         
   4   4  12       2132.45       2377.85       150.43 o                         
   5   4  12        236.57        276.88       123.84 o                         
   6   4  12        387.18        299.86        72.77 o                         
   7   4  12       1721.42       1712.73       128.35 o                         
   8   4  12       1279.72       1197.67       164.79 o                         
  -8   5  12         13.78       -124.29       247.39 o                         
  -7   5  12       3219.70       3274.29       165.49 o                         
  -6   5  12        514.93        447.59       118.98 o                         
  -5   5  12      13012.03      13717.67       212.15 o                         
  -4   5  12       6331.06       6112.95       123.75 o                         
  -3   5  12          4.48        -45.76        72.47 o                         
  -2   5  12       1179.62       1028.66       105.60 o                         
  -1   5  12      14540.01      13799.87       223.98 o                         
   0   5  12       7582.28       7854.24       178.61 o                         
   1   5  12       2000.98       2067.39        85.11 o                         
   2   5  12       1832.78       1845.08       108.43 o                         
   3   5  12        159.28         48.43       139.59 o                         
   4   5  12        464.42        315.14       116.14 o                         
   5   5  12       8153.02       9144.72       315.66 o                         
   6   5  12       1116.04       1010.58       193.73 o                         
   7   5  12       2437.99       2668.36       239.25 o                         
   8   5  12        418.79        377.96       171.78 o                         
  -8   6  12       1775.86       1992.51       367.70 o                         
  -7   6  12         12.22        -93.06        93.06 o                         
  -6   6  12       4011.73       3853.03       179.04 o                         
  -5   6  12       1767.97       1504.71        79.41 o                         
  -4   6  12      16423.13      16020.91       310.81 o                         
  -3   6  12       1492.99       1314.83       106.90 o                         
  -2   6  12      22295.62      21795.40       337.37 o                         
  -1   6  12         19.54        107.97        86.11 o                         
   0   6  12        396.46        351.47       110.71 o                         
   1   6  12       3022.68       3121.83       160.52 o                         
   2   6  12       7855.75       7818.97       328.12 o                         
   3   6  12       2011.77       2028.81       158.41 o                         
   4   6  12        141.66       -119.37       119.37 o                         
   5   6  12       2918.01       2847.28       262.20 o                         
   6   6  12       1295.70        955.69       183.48 o                         
   7   6  12        273.41         94.77       234.30 o                         
  -7   7  12         64.31         -7.17       102.21 o                         
  -6   7  12       3863.05       3801.15       152.43 o                         
  -5   7  12       6982.91       6877.80       196.45 o                         
  -4   7  12       5177.65       5855.34       202.24 o                         
  -3   7  12        951.06       1159.48       141.30 o                         
  -2   7  12       4946.88       5190.76       174.31 o                         
  -1   7  12       4943.40       4969.56       175.33 o                         
   0   7  12       1951.23       1903.12       104.70 o                         
   1   7  12          6.63         51.81       133.60 o                         
   2   7  12        686.32        661.53        99.44 o                         
   3   7  12       1112.55       1040.24       125.19 o                         
   4   7  12       7036.89       7435.07       292.69 o                         
   5   7  12       4242.71       3959.34       243.00 o                         
   6   7  12        246.43        168.06       171.05 o                         
   7   7  12        317.87        298.39       300.16 o                         
  -7   8  12        237.48        178.99       124.26 o                         
  -6   8  12         29.65         50.91        68.51 o                         
  -5   8  12        102.96         28.04       100.59 o                         
  -4   8  12         97.11        128.26        98.54 o                         
  -3   8  12       2625.28       2851.98       141.45 o                         
  -2   8  12          8.35         65.83       110.11 o                         
  -1   8  12       3203.75       3299.37       161.79 o                         
   0   8  12       2053.20       2170.15       156.11 o                         
   1   8  12       1937.41       2086.99       263.46 o                         
   2   8  12        144.41         90.77        85.85 o                         
   3   8  12       3993.99       3655.66       179.47 o                         
   4   8  12       3733.06       3236.25       190.10 o                         
   5   8  12       1575.04       1313.21       187.18 o                         
   6   8  12         38.20         46.58       189.90 o                         
   7   8  12       2370.21       2453.22       306.56 o                         
  -6   9  12       2076.02       1905.46       140.85 o                         
  -5   9  12       5446.86       5195.35       203.98 o                         
  -4   9  12        144.71        184.65       113.45 o                         
  -3   9  12       1781.99       1511.14       148.06 o                         
  -2   9  12        134.05         26.65       103.62 o                         
  -1   9  12       7579.83       7652.64       298.11 o                         
   0   9  12        446.55        257.64        81.82 o                         
   1   9  12          0.57        178.15       192.64 o                         
   2   9  12        322.36        265.07        88.80 o                         
   3   9  12       5584.70       5503.28       256.13 o                         
   4   9  12        707.49        397.40       166.95 o                         
   5   9  12       1963.64       1865.71       215.81 o                         
   6   9  12       2109.14       2152.48       295.17 o                         
  -6  10  12         65.87        155.13       236.70 o                         
  -5  10  12       1982.44       1946.08       178.16 o                         
  -4  10  12       6014.97       5665.04       349.25 o                         
  -3  10  12        544.63        543.11       158.52 o                         
  -2  10  12         42.37       -105.78       105.78 o                         
  -1  10  12        992.56       1161.69       252.69 o                         
   0  10  12        625.53        566.62       190.38 o                         
   1  10  12       1001.22        994.99       219.54 o                         
   2  10  12        438.20        542.05        75.21 o                         
   3  10  12       1554.29       1342.64       175.58 o                         
   4  10  12        398.74        301.84       155.49 o                         
   5  10  12        439.34        203.89       158.49 o                         
   6  10  12         28.17        -30.66       177.17 o                         
  -5  11  12        112.79        257.59       157.69 o                         
  -4  11  12       1352.77       1390.01       166.56 o                         
  -3  11  12        158.11        135.57       139.87 o                         
  -2  11  12         29.38       -141.48       141.48 o                         
  -1  11  12        148.40        109.85       120.61 o                         
   0  11  12       5808.44       6313.17       228.89 o                         
   1  11  12        504.17        409.08       238.57 o                         
   2  11  12        432.08        348.28        57.46 o                         
   3  11  12        303.46        309.25       159.20 o                         
   4  11  12         51.39       -130.85       130.85 o                         
   5  11  12        571.27        115.58       369.41 o                         
  -4  12  12       1541.59       2017.22       230.66 o                         
  -3  12  12       3164.83       2620.59       222.27 o                         
  -2  12  12       1067.65        993.42       154.61 o                         
  -1  12  12         18.40          6.46       137.51 o                         
   0  12  12          2.70        -19.24       184.58 o                         
   1  12  12        450.25        158.05       200.52 o                         
   2  12  12         20.53        -97.41       291.46 o                         
   3  12  12       5202.45       5672.34       285.02 o                         
   4  12  12         71.19        -72.46       236.65 o                         
  -3  13  12        866.49        597.79       168.73 o                         
  -2  13  12          7.11         95.97       197.51 o                         
  -1  13  12       4865.68       5594.70       290.04 o                         
   0  13  12       2657.59       2950.41       312.64 o                         
   1  13  12       1057.69        782.91       254.17 o                         
   2  13  12        291.62        229.52       242.32 o                         
   3  13  12         38.29         -6.83       321.91 o                         
   0  14  12        258.62         51.97       297.76 o                         
  -7   0  13        114.64        456.87       275.35 o                         
  -5   0  13       2184.72       2897.16       232.16 o                         
  -3   0  13      17348.51      17620.74       340.26 o                         
  -1   0  13       5239.22       5243.50       187.03 o                         
   1   0  13      36462.43      37528.64      1008.89 o                         
   3   0  13       2540.48       2458.79       171.69 o                         
   5   0  13        654.00        364.85       145.27 o                         
   7   0  13       2876.51       2411.90       225.82 o                         
  -8   1  13        112.28        296.68       251.14 o                         
  -7   1  13        398.85        377.44       186.07 o                         
  -6   1  13       1533.76       1631.94       150.72 o                         
  -5   1  13       1474.47       1694.96       148.07 o                         
  -4   1  13       2571.52       2680.21        94.43 o                         
  -3   1  13        471.16        204.51        64.54 o                         
  -2   1  13      11037.14      11223.90       182.89 o                         
  -1   1  13       2390.55       2428.36        95.10 o                         
   0   1  13       1886.99       1852.95        96.72 o                         
   1   1  13       2129.94       2258.67        99.73 o                         
   2   1  13         62.56        -62.53        69.87 o                         
   3   1  13         12.36        108.82        75.94 o                         
   4   1  13        108.10        242.21        86.37 o                         
   5   1  13          4.58        -38.22       104.94 o                         
   6   1  13          0.10         98.12       106.78 o                         
   7   1  13        744.54        744.30       131.00 o                         
   8   1  13        509.72        739.04       182.85 o                         
  -8   2  13        260.20        319.38       190.26 o                         
  -7   2  13        217.78        479.66       142.88 o                         
  -6   2  13       3342.97       3918.90       291.88 o                         
  -5   2  13         67.07         19.25        74.04 o                         
  -4   2  13         65.53         57.86        68.70 o                         
  -3   2  13       2273.60       2277.85        92.01 o                         
  -2   2  13      29449.42      29537.65       350.38 o                         
  -1   2  13       9156.45       8765.12       168.06 o                         
   0   2  13       6863.35       6454.98       145.13 o                         
   1   2  13       3462.62       3276.20       115.29 o                         
   2   2  13      16149.39      16869.37       245.38 o                         
   3   2  13         25.94        -71.49        71.49 o                         
   4   2  13        214.77        143.68        81.08 o                         
   5   2  13        275.94        227.07        91.04 o                         
   6   2  13        304.78        492.90       113.10 o                         
   7   2  13       2344.17       2230.90       156.19 o                         
   8   2  13          2.14        -16.17       181.72 o                         
  -8   3  13        532.00        718.09       199.37 o                         
  -7   3  13       2144.15       2007.80       193.03 o                         
  -6   3  13         75.58        -38.63        74.18 o                         
  -5   3  13       1715.67       1909.15       110.26 o                         
  -4   3  13       3436.10       3428.60       106.98 o                         
  -3   3  13       3045.17       3543.86       120.33 o                         
  -2   3  13       5746.59       5547.98       121.81 o                         
  -1   3  13       6947.85       6523.69       146.77 o                         
   0   3  13        799.22        854.93        74.86 o                         
   1   3  13        651.79        648.88        74.78 o                         
   2   3  13       2904.39       3077.05       111.21 o                         
   3   3  13       7253.06       7341.47       182.69 o                         
   4   3  13       2522.57       2423.20       108.65 o                         
   5   3  13       4351.08       4226.86       166.08 o                         
   6   3  13         47.47         -7.15        92.51 o                         
   7   3  13       1533.37       1403.92       159.91 o                         
   8   3  13         37.84        164.37       206.52 o                         
  -8   4  13          8.84        474.19       202.42 o                         
  -7   4  13       1261.78       1315.83       172.83 o                         
  -6   4  13        102.16         39.78        92.07 o                         
  -5   4  13        217.97        110.14        86.33 o                         
  -4   4  13         83.42        104.65        77.75 o                         
  -3   4  13       5657.10       5382.66       154.27 o                         
  -2   4  13       6774.52       6582.50       170.45 o                         
  -1   4  13      17784.39      17444.16       296.08 o                         
   0   4  13       4635.88       4715.90       104.86 o                         
   1   4  13       5567.86       5902.08       132.39 o                         
   2   4  13       3633.95       3472.03        91.78 o                         
   3   4  13        257.33        359.47       110.40 o                         
   4   4  13       2892.44       2863.25       171.34 o                         
   5   4  13       1842.88       2033.01       164.22 o                         
   6   4  13       1092.85        833.15       211.60 o                         
   7   4  13        940.49       1198.97        96.62 o                         
  -7   5  13       1365.06       1321.86       182.27 o                         
  -6   5  13        405.15        212.53        90.73 o                         
  -5   5  13        535.67        518.17        82.12 o                         
  -4   5  13       4155.84       4358.79       149.72 o                         
  -3   5  13       3991.38       4103.85       145.57 o                         
  -2   5  13      15815.60      16047.57       359.71 o                         
  -1   5  13       2640.76       2326.92       112.89 o                         
   0   5  13        702.37        853.02        89.31 o                         
   1   5  13         38.58        100.80        75.44 o                         
   2   5  13       5184.83       5184.96       180.69 o                         
   3   5  13       2438.53       2479.67       171.13 o                         
   4   5  13       2815.66       2554.91       169.27 o                         
   5   5  13         12.47         32.75       131.61 o                         
   6   5  13        492.43        583.89       196.84 o                         
   7   5  13         22.72       -192.82       192.82 o                         
  -7   6  13        117.94        -53.69       106.81 o                         
  -6   6  13       1559.56       1552.61       143.75 o                         
  -5   6  13       5156.16       5212.75       175.42 o                         
  -4   6  13       1422.10       1231.68       115.29 o                         
  -3   6  13      10321.81      11203.09       236.59 o                         
  -2   6  13       2954.47       2610.59       132.65 o                         
  -1   6  13      17186.08      16965.67       302.77 o                         
   0   6  13       1841.45       2047.67       109.82 o                         
   1   6  13      13424.98      13853.34       499.59 o                         
   2   6  13        163.83        189.35        95.35 o                         
   3   6  13        355.27        160.66       110.59 o                         
   4   6  13       1488.49       1181.69       146.67 o                         
   5   6  13         49.51        -58.91       141.79 o                         
   6   6  13        912.70        828.07       263.81 o                         
   7   6  13        334.62        434.30       205.92 o                         
  -7   7  13         62.32       -174.16       174.16 o                         
  -6   7  13        348.72        368.01       117.18 o                         
  -5   7  13        753.83        521.01       106.02 o                         
  -4   7  13         10.38          9.67        96.57 o                         
  -3   7  13       9044.08       9204.86       362.02 o                         
  -2   7  13       1681.54       1916.10       171.63 o                         
  -1   7  13         67.68         -2.81       128.53 o                         
   0   7  13        131.27         91.55        81.09 o                         
   1   7  13        725.96        597.80       312.62 o                         
   2   7  13        244.75        245.17        83.47 o                         
   3   7  13       7197.88       7288.88       236.21 o                         
   4   7  13         91.30         12.85       128.06 o                         
   5   7  13        552.45        544.65       195.06 o                         
   6   7  13         37.23       -182.44       182.44 o                         
   7   7  13       1711.63       1984.16       278.55 o                         
  -6   8  13         91.94        -58.43       209.41 o                         
  -5   8  13       2327.93       2372.15       146.29 o                         
  -4   8  13        505.53        440.30       106.00 o                         
  -3   8  13        108.88        -92.60        96.66 o                         
  -2   8  13       9937.69      10445.15       279.99 o                         
  -1   8  13       1287.30       1364.63       134.32 o                         
   0   8  13       8550.35       9450.54       230.49 o                         
   1   8  13        111.03        104.30       222.81 o                         
   2   8  13       9460.34       9577.25       226.14 o                         
   3   8  13        626.65        611.51       147.22 o                         
   4   8  13       1566.68       1462.33       199.11 o                         
   5   8  13         87.61         56.11       178.81 o                         
   6   8  13       4411.42       3679.03       276.37 o                         
  -6   9  13        105.97        -47.02       108.84 o                         
  -5   9  13         27.46       -128.56       128.56 o                         
  -4   9  13        206.90        386.77       149.85 o                         
  -3   9  13       2216.09       2643.45       186.30 o                         
  -2   9  13       2789.12       2539.60       152.72 o                         
  -1   9  13        764.42        780.90       147.85 o                         
   0   9  13          5.93         73.02        85.51 o                         
   1   9  13        266.98        270.95       186.59 o                         
   2   9  13       2764.47       2824.00       257.55 o                         
   3   9  13       1324.28       1534.25       140.98 o                         
   4   9  13        279.42        102.17       247.53 o                         
   5   9  13        130.02        189.15       188.91 o                         
   6   9  13        158.09         21.53       233.37 o                         
  -5  10  13       3298.77       3156.19       222.38 o                         
  -4  10  13        334.84        427.80       164.57 o                         
  -3  10  13          8.31        -71.70       119.88 o                         
  -2  10  13       3668.41       3840.81       230.72 o                         
  -1  10  13      11552.57      11684.88       636.54 o                         
   0  10  13        189.80         81.61       197.17 o                         
   1  10  13        141.13        190.80       193.19 o                         
   2  10  13       1453.08       1486.32       228.25 o                         
   3  10  13         15.97        -21.22       115.52 o                         
   4  10  13         76.21        -49.79       129.75 o                         
   5  10  13         62.71       -192.98       234.21 o                         
  -4  11  13        556.83        364.15       157.07 o                         
  -3  11  13       1180.52        965.46       163.41 o                         
  -2  11  13       1366.80       1248.10       197.73 o                         
  -1  11  13        312.79        249.13       134.05 o                         
   0  11  13        686.79        772.64       220.97 o                         
   1  11  13          4.57         43.25       198.40 o                         
   2  11  13        245.13        135.03       199.35 o                         
   3  11  13       3852.00       4157.69       410.39 o                         
   4  11  13       1243.06        991.80       174.43 o                         
  -3  12  13        994.10        677.15       171.04 o                         
  -2  12  13        238.26         -6.06       213.74 o                         
  -1  12  13       1211.61       1282.98       244.95 o                         
   0  12  13       2235.37       2591.21       274.35 o                         
   1  12  13       3182.23       3228.34       305.71 o                         
   2  12  13         37.38       -170.93       327.14 o                         
   3  12  13        122.37       -102.10       168.58 o                         
  -1  13  13        586.00        344.68       138.21 o                         
   0  13  13        355.43        567.72       253.89 o                         
   1  13  13        160.59        267.32       336.62 o                         
  -8   0  14       1204.82       1716.07       434.84 o                         
  -6   0  14      12811.05      14710.63       459.54 o                         
  -4   0  14        274.76        452.51       117.17 o                         
  -2   0  14       5497.24       5585.59       207.21 o                         
   0   0  14      12854.33      12654.43       295.05 o                         
   2   0  14        728.53        671.48       160.12 o                         
   4   0  14      19161.38      19208.72       464.50 o                         
   6   0  14        895.98       1032.90       185.54 o                         
  -8   1  14         58.23        255.30       222.32 o                         
  -7   1  14         33.83        -82.00       159.27 o                         
  -6   1  14       8082.89       7322.22       292.64 o                         
  -5   1  14       1356.10       1217.74        87.63 o                         
  -4   1  14         62.23         87.66        74.76 o                         
  -3   1  14      12686.94      12187.65       216.31 o                         
  -2   1  14       1866.74       1911.97        92.89 o                         
  -1   1  14      10000.02      10054.68       179.44 o                         
   0   1  14       3496.34       3391.25       121.01 o                         
   1   1  14      12324.06      12542.35       227.56 o                         
   2   1  14        764.50        919.21        90.28 o                         
   3   1  14       1696.34       1685.91       111.31 o                         
   4   1  14        452.14        412.10        96.20 o                         
   5   1  14         94.26        -82.02       117.58 o                         
   6   1  14        449.47        593.25       124.98 o                         
   7   1  14        106.84        163.07       120.68 o                         
  -7   2  14       2695.31       3066.86       225.46 o                         
  -6   2  14        392.89        424.09       147.67 o                         
  -5   2  14          2.11         16.86        78.65 o                         
  -4   2  14          8.25         86.79        66.50 o                         
  -3   2  14       2280.29       2618.89       110.83 o                         
  -2   2  14         62.09         46.84        64.48 o                         
  -1   2  14        679.74        609.00        92.88 o                         
   0   2  14         15.26        -29.55        67.67 o                         
   1   2  14        201.99        190.16        90.39 o                         
   2   2  14        971.95        989.77        98.20 o                         
   3   2  14       5111.68       5387.27       169.92 o                         
   4   2  14        860.85       1048.70        96.73 o                         
   5   2  14       7874.20       8102.78       204.94 o                         
   6   2  14          7.01       -122.09       130.11 o                         
   7   2  14        192.42        -33.39       144.22 o                         
  -7   3  14        116.55        120.26       152.97 o                         
  -6   3  14       1231.93       1442.56       103.73 o                         
  -5   3  14        199.00        238.30       106.76 o                         
  -4   3  14       7425.09       7614.63       158.45 o                         
  -3   3  14          8.05        -66.96        66.96 o                         
  -2   3  14        273.63        399.06        59.22 o                         
  -1   3  14      24994.06      25647.62       333.15 o                         
   0   3  14       3111.67       3349.00       109.36 o                         
   1   3  14       5946.62       6181.54       183.38 o                         
   2   3  14       6531.14       7066.20       168.15 o                         
   3   3  14       4222.55       4354.41       144.91 o                         
   4   3  14        464.09        413.96        67.67 o                         
   5   3  14          1.27        107.72        92.77 o                         
   6   3  14       4702.56       4751.63       288.48 o                         
   7   3  14        284.85         91.22       136.51 o                         
  -7   4  14       3833.95       3520.78       221.13 o                         
  -6   4  14        701.86        486.35       115.30 o                         
  -5   4  14        399.27        409.59       165.83 o                         
  -4   4  14       2951.82       3216.11       122.74 o                         
  -3   4  14       2671.66       2509.06       125.46 o                         
  -2   4  14       1379.42       1300.10       134.73 o                         
  -1   4  14         20.04         38.63       137.91 o                         
   0   4  14        783.18        881.67        60.48 o                         
   1   4  14        936.10        965.76        78.27 o                         
   2   4  14       8895.75       9508.31       264.98 o                         
   3   4  14       4686.68       4903.18       198.53 o                         
   4   4  14         74.50        -28.53       123.51 o                         
   5   4  14        743.12        679.54       146.96 o                         
   6   4  14         62.51        -65.17       191.30 o                         
   7   4  14        331.34          4.17       295.94 o                         
  -7   5  14        615.79        454.54        82.54 o                         
  -6   5  14          1.32        222.94       124.31 o                         
  -5   5  14       1410.84       1281.68        87.15 o                         
  -4   5  14          3.37         52.83        94.81 o                         
  -3   5  14       4225.74       3730.14       149.93 o                         
  -2   5  14         35.71         91.85        88.75 o                         
  -1   5  14       1314.22       1436.67       148.67 o                         
   0   5  14      17139.49      18203.78       439.48 o                         
   1   5  14       9351.34       9504.41       174.36 o                         
   2   5  14       5447.79       5810.25       217.61 o                         
   3   5  14       1277.91       1449.33       146.75 o                         
   4   5  14        162.18         86.43       135.18 o                         
   5   5  14        592.39        758.09       164.79 o                         
   6   5  14       3121.89       3106.90       255.59 o                         
   7   5  14       1575.79       1756.52       238.27 o                         
  -7   6  14       1004.35        824.83       294.50 o                         
  -6   6  14         41.06          9.87       104.00 o                         
  -5   6  14         12.67        -82.98        82.98 o                         
  -4   6  14          4.19        129.50       119.49 o                         
  -3   6  14       1169.86       1150.00       125.01 o                         
  -2   6  14       3420.69       3881.41       242.99 o                         
  -1   6  14        648.42        768.45       124.53 o                         
   0   6  14        479.26        658.04        97.88 o                         
   1   6  14        407.53        383.89       177.20 o                         
   2   6  14       4315.60       4692.88       178.29 o                         
   3   6  14        344.48        315.11       114.31 o                         
   4   6  14       8690.50       8205.49       317.32 o                         
   5   6  14        205.31        183.46       143.05 o                         
   6   6  14         89.40         64.53       180.47 o                         
  -6   7  14       2617.29       2470.07       255.18 o                         
  -5   7  14        141.84        159.86       109.29 o                         
  -4   7  14        734.82        652.11       106.18 o                         
  -3   7  14       1589.15       1816.90       132.42 o                         
  -2   7  14       1636.92       1570.48       145.02 o                         
  -1   7  14        543.66        382.57       110.32 o                         
   0   7  14       9489.84      10187.70       365.39 o                         
   1   7  14         27.10        -69.76       177.69 o                         
   2   7  14         22.97        116.36        72.65 o                         
   3   7  14        103.29         76.14       145.87 o                         
   4   7  14         35.32       -127.16       127.16 o                         
   5   7  14          0.14       -150.47       150.47 o                         
   6   7  14        653.65        239.45       234.00 o                         
  -6   8  14          5.52       -223.89       271.32 o                         
  -5   8  14        438.42        101.49       170.05 o                         
  -4   8  14        197.69        109.20       127.35 o                         
  -3   8  14        306.24        403.90       123.66 o                         
  -2   8  14       3847.68       4108.40       182.48 o                         
  -1   8  14        414.59        325.93       144.95 o                         
   0   8  14        416.92        439.12        90.73 o                         
   1   8  14       3798.42       3981.85       284.54 o                         
   2   8  14        737.16        500.43       196.60 o                         
   3   8  14       3958.90       4052.84       188.31 o                         
   4   8  14         49.01       -178.67       178.67 o                         
   5   8  14       2403.16       2125.98       253.58 o                         
  -5   9  14       1153.26       1099.65       158.60 o                         
  -4   9  14       2280.87       2319.66       188.86 o                         
  -3   9  14        649.58        522.96       137.33 o                         
  -2   9  14          6.57       -112.09       112.09 o                         
  -1   9  14       2572.00       2422.36       174.08 o                         
   0   9  14       1401.66       1112.67       212.45 o                         
   1   9  14        753.76        938.07       221.58 o                         
   2   9  14        124.22          2.69       210.28 o                         
   3   9  14        845.69        847.40       268.62 o                         
   4   9  14        167.33        -92.11       157.49 o                         
   5   9  14        579.83         71.84       204.86 o                         
  -4  10  14        112.78       -137.58       137.58 o                         
  -3  10  14       1292.09       1204.41       145.70 o                         
  -2  10  14       2917.88       2943.92       182.82 o                         
  -1  10  14       1089.16        714.04       237.54 o                         
   0  10  14       1569.41       1548.60       275.07 o                         
   1  10  14        838.41       1015.60       225.40 o                         
   2  10  14       2064.22       1940.32       248.17 o                         
   3  10  14         53.09          7.16       167.45 o                         
   4  10  14         21.84       -232.70       237.61 o                         
  -3  11  14       2042.98       1757.93       185.86 o                         
  -2  11  14       1393.10       1035.85       152.03 o                         
  -1  11  14         39.70       -182.30       242.51 o                         
   0  11  14       3958.13       4089.70       308.22 o                         
   1  11  14       1394.00       1973.12       263.96 o                         
   2  11  14       1440.70       1223.70       252.02 o                         
   3  11  14       1072.53        909.55       344.13 o                         
  -2  12  14         17.77       -159.70       164.06 o                         
  -1  12  14       1801.94       1821.77       267.41 o                         
   0  12  14        568.62        120.79       234.07 o                         
   1  12  14        240.89       -135.32       277.24 o                         
   2  12  14        181.39        397.31       251.41 o                         
  -7   0  15       5329.51       5060.05       381.93 o                         
  -5   0  15       5774.99       6365.34       188.01 o                         
  -3   0  15      13402.53      14222.20       334.78 o                         
  -1   0  15       2315.75       2493.46       155.88 o                         
   1   0  15        122.64        236.60       123.98 o                         
   3   0  15       8549.92       8804.36       289.57 o                         
   5   0  15          8.25          5.15       181.36 o                         
   7   0  15       2912.98       2437.66       299.44 o                         
  -7   1  15        534.28        420.23       181.32 o                         
  -6   1  15       1405.16       1653.26       181.21 o                         
  -5   1  15       1517.33       1607.21       104.77 o                         
  -4   1  15         20.64         60.32        85.37 o                         
  -3   1  15       3351.40       3315.41       124.39 o                         
  -2   1  15       1757.83       1759.33        96.04 o                         
  -1   1  15        603.90        486.24        82.03 o                         
   0   1  15      10010.96      10430.62       203.66 o                         
   1   1  15       1267.94       1405.97       106.04 o                         
   2   1  15       1737.05       1737.68       118.65 o                         
   3   1  15       1159.40       1183.77       141.28 o                         
   4   1  15        932.72       1265.74       124.25 o                         
   5   1  15        158.37         91.73       119.32 o                         
   6   1  15          3.12       -118.27       118.27 o                         
   7   1  15         46.19         84.86       151.16 o                         
  -7   2  15        763.87        440.42       177.05 o                         
  -6   2  15         21.06        126.02       150.40 o                         
  -5   2  15        586.46        599.96        93.82 o                         
  -4   2  15       4602.83       4985.38       152.91 o                         
  -3   2  15        290.29        343.13        78.46 o                         
  -2   2  15        894.76        942.72        95.13 o                         
  -1   2  15        463.48        392.20        74.70 o                         
   0   2  15       3663.77       4004.35       130.11 o                         
   1   2  15          1.67         39.16        93.98 o                         
   2   2  15       9434.96      10475.18       252.40 o                         
   3   2  15         10.44         98.16        86.83 o                         
   4   2  15         34.60         13.32        89.23 o                         
   5   2  15        391.53        395.65       104.71 o                         
   6   2  15       2298.08       2157.88       199.70 o                         
   7   2  15        404.01        376.08       194.93 o                         
  -7   3  15       1097.69       1572.67       223.09 o                         
  -6   3  15        875.34        637.62       111.93 o                         
  -5   3  15         19.22        -92.27        92.27 o                         
  -4   3  15       1877.11       1763.79       100.59 o                         
  -3   3  15       1344.42       1448.16        85.26 o                         
  -2   3  15         85.92         46.23        57.93 o                         
  -1   3  15      15558.12      15848.14       296.53 o                         
   0   3  15        422.39        346.65        95.66 o                         
   1   3  15         46.02         -3.50        87.54 o                         
   2   3  15       7835.09       8816.38       208.25 o                         
   3   3  15        524.70        355.44        77.17 o                         
   4   3  15        717.45        822.44       123.86 o                         
   5   3  15       4149.16       4441.69       236.31 o                         
   6   3  15        524.68        422.85        73.82 o                         
  -6   4  15       1929.00       1554.02       111.16 o                         
  -5   4  15       2676.86       1854.57       159.33 o                         
  -4   4  15       5130.57       5068.43       116.76 o                         
  -3   4  15        682.99        481.05       102.16 o                         
  -2   4  15          1.16         -6.59        93.70 o                         
  -1   4  15        606.03        434.53       101.46 o                         
   0   4  15        137.11        215.13        98.05 o                         
   1   4  15         22.29         66.28        93.38 o                         
   2   4  15        743.31        649.52        82.61 o                         
   3   4  15         73.57         66.27       127.66 o                         
   4   4  15       2988.32       3008.60       195.21 o                         
   5   4  15        905.02        625.04       163.00 o                         
   6   4  15        257.57        171.14       174.54 o                         
  -6   5  15         99.41        145.29       112.63 o                         
  -5   5  15          9.78        -70.34        70.34 o                         
  -4   5  15        387.55        215.05       103.85 o                         
  -3   5  15         64.96          5.07       108.61 o                         
  -2   5  15       5253.29       5119.07       201.47 o                         
  -1   5  15       1723.39       1547.17       133.19 o                         
   0   5  15      11229.50      11395.22       289.13 o                         
   1   5  15          2.00         -4.52        61.98 o                         
   2   5  15        806.66       1027.33       121.33 o                         
   3   5  15       1965.19       2029.91       157.02 o                         
   4   5  15       4402.37       3879.97       210.25 o                         
   5   5  15       3302.65       3024.27       198.88 o                         
   6   5  15        477.22        392.65       215.66 o                         
  -6   6  15        216.78        129.15       158.01 o                         
  -5   6  15        298.39        346.94       153.17 o                         
  -4   6  15       1367.90       1440.71       125.93 o                         
  -3   6  15       1734.24       1826.30       137.80 o                         
  -2   6  15          2.65        -28.72       121.15 o                         
  -1   6  15         39.69         81.02       110.32 o                         
   0   6  15       1244.06       1570.15       129.18 o                         
   1   6  15      14635.16      15338.93       759.75 o                         
   2   6  15       1187.14       1073.15       105.84 o                         
   3   6  15       1266.19       1305.20       145.09 o                         
   4   6  15         87.16        -22.58       157.18 o                         
   5   6  15       4202.89       4269.07       282.95 o                         
   6   6  15         20.98        -16.25       250.30 o                         
  -5   7  15        723.99        640.37       123.98 o                         
  -4   7  15         62.89         34.26       127.73 o                         
  -3   7  15       5745.25       5396.63       239.33 o                         
  -2   7  15        485.58        519.31       116.47 o                         
  -1   7  15         57.33        -18.07       112.84 o                         
   0   7  15         66.17         80.54        89.76 o                         
   1   7  15        534.03        323.28       190.76 o                         
   2   7  15          8.00       -164.58       187.68 o                         
   3   7  15        711.56        972.97       160.50 o                         
   4   7  15          0.87       -123.15       123.15 o                         
   5   7  15        110.23        -53.12       160.55 o                         
  -5   8  15         87.70          1.25       155.75 o                         
  -4   8  15       3995.19       4187.62       205.94 o                         
  -3   8  15        805.49        705.18       141.04 o                         
  -2   8  15        249.09        221.92       115.28 o                         
  -1   8  15        189.56         80.47       162.44 o                         
   0   8  15        151.89         56.26       196.81 o                         
   1   8  15       4700.30       4776.59       298.61 o                         
   2   8  15         12.75        -26.90       201.77 o                         
   3   8  15         72.35         41.38       104.88 o                         
   4   8  15       1781.67       1585.84       175.63 o                         
   5   8  15        356.04       -124.38       189.61 o                         
  -4   9  15        174.33         67.37       144.83 o                         
  -3   9  15          3.56       -206.76       209.98 o                         
  -2   9  15       2167.69       2065.26       163.43 o                         
  -1   9  15       4009.38       3721.42       183.39 o                         
   0   9  15       1217.16       1053.83       219.90 o                         
   1   9  15         18.52        170.06       200.42 o                         
   2   9  15        924.14        573.49       228.56 o                         
   3   9  15        255.74        313.78       129.53 o                         
   4   9  15        387.36        -13.60       298.78 o                         
  -3  10  15        957.09        911.64       233.59 o                         
  -2  10  15          6.08       -150.59       150.59 o                         
  -1  10  15        831.77        671.48       125.45 o                         
   0  10  15        206.68         81.85       182.00 o                         
   1  10  15       4710.54       4990.52       326.62 o                         
   2  10  15         65.94       -181.57       222.54 o                         
   3  10  15        996.13        819.11       407.58 o                         
  -2  11  15        809.60        887.67       176.18 o                         
  -1  11  15        504.31        234.75       120.49 o                         
   0  11  15       1404.89       1133.34       237.02 o                         
   1  11  15        171.58       -220.41       229.56 o                         
   2  11  15          2.17       -177.43       427.77 o                         
  -6   0  16        250.68        180.63       216.30 o                         
  -4   0  16       3755.71       3486.57       318.95 o                         
  -2   0  16        473.26        674.07       128.61 o                         
   0   0  16      22328.75      23547.99       492.12 o                         
   2   0  16       4494.46       4774.90       206.45 o                         
   4   0  16        139.12         77.58       156.64 o                         
   6   0  16       2111.06       2083.42       449.13 o                         
  -6   1  16       2233.06       1987.11       232.49 o                         
  -5   1  16        173.53        191.71        58.48 o                         
  -4   1  16        742.10        744.40        93.13 o                         
  -3   1  16       1380.16       1591.72       105.05 o                         
  -2   1  16        699.68        900.63        97.57 o                         
  -1   1  16        374.14        619.73       108.67 o                         
   0   1  16       3828.59       4307.29       148.48 o                         
   1   1  16       1840.84       1998.38       155.89 o                         
   2   1  16       1119.84       1277.97       110.76 o                         
   3   1  16       9842.15      11145.43       259.37 o                         
   4   1  16         59.00          5.39       105.85 o                         
   5   1  16        303.50        141.67       146.01 o                         
   6   1  16        933.33        524.84       153.24 o                         
  -6   2  16        316.70        183.45       157.90 o                         
  -5   2  16      12606.37      12435.62       641.65 o                         
  -4   2  16       1064.35        985.95        90.38 o                         
  -3   2  16       1202.52       1704.21       106.76 o                         
  -2   2  16       2290.14       2371.08       134.67 o                         
  -1   2  16       6774.26       7191.95       215.35 o                         
   0   2  16         83.29         42.15        94.36 o                         
   1   2  16         32.61         39.91        93.49 o                         
   2   2  16          2.24         78.08        86.73 o                         
   3   2  16       1868.72       1818.32       136.13 o                         
   4   2  16          2.65        138.31       102.50 o                         
   5   2  16       1546.22       1390.63       120.45 o                         
   6   2  16          1.15         91.24       150.97 o                         
  -6   3  16        138.18        112.20       158.64 o                         
  -5   3  16       1750.83       1287.78       160.90 o                         
  -4   3  16       3273.76       3589.44       224.48 o                         
  -3   3  16         42.02        -24.48        72.49 o                         
  -2   3  16       1452.47       1387.77       105.43 o                         
  -1   3  16        153.22         90.63        63.53 o                         
   0   3  16        677.97        647.54        96.48 o                         
   1   3  16         46.47          1.64        89.91 o                         
   2   3  16       7857.39       8285.46       289.67 o                         
   3   3  16       2007.80       1942.53       104.05 o                         
   4   3  16         63.03        163.49       130.14 o                         
   5   3  16        921.22        953.17       202.59 o                         
   6   3  16         18.74        -87.07       189.23 o                         
  -6   4  16        582.64        693.48       130.83 o                         
  -5   4  16       1685.81       1631.14        99.49 o                         
  -4   4  16        385.62        313.97       141.13 o                         
  -3   4  16        133.15        -44.59        97.34 o                         
  -2   4  16         27.35       -112.09       112.09 o                         
  -1   4  16       3557.97       3681.38       180.61 o                         
   0   4  16       1232.73       1246.31       182.75 o                         
   1   4  16        581.43        684.45       101.31 o                         
   2   4  16        513.49        329.85        86.35 o                         
   3   4  16       1668.88       1571.58       186.72 o                         
   4   4  16         66.86        -16.36       177.69 o                         
   5   4  16         83.68         24.28       165.22 o                         
  -5   5  16        796.53        925.69       175.16 o                         
  -4   5  16       1036.00        934.40       136.91 o                         
  -3   5  16        223.76        187.45       108.33 o                         
  -2   5  16       1267.79       1184.49       140.12 o                         
  -1   5  16        817.95        650.14       141.73 o                         
   0   5  16        241.26        431.78       162.34 o                         
   1   5  16       3135.69       3302.72       142.08 o                         
   2   5  16        100.29        -82.61       104.03 o                         
   3   5  16       5386.96       5215.17       227.26 o                         
   4   5  16        322.25        413.39       151.84 o                         
   5   5  16         99.35        -14.15       147.91 o                         
  -5   6  16       1531.16       1455.86       167.48 o                         
  -4   6  16       1496.63       1193.71       128.01 o                         
  -3   6  16        175.73        149.98       122.52 o                         
  -2   6  16       1280.50       1330.60       148.77 o                         
  -1   6  16       1239.11       1231.93       143.34 o                         
   0   6  16        670.37        588.60       114.11 o                         
   1   6  16        280.08        -19.19       181.86 o                         
   2   6  16        146.53        171.37        81.91 o                         
   3   6  16         38.43        133.94       158.38 o                         
   4   6  16       3661.87       3435.21       210.81 o                         
   5   6  16         19.21       -215.98       215.98 o                         
  -5   7  16          1.68       -159.52       288.50 o                         
  -4   7  16        936.36        820.53       146.42 o                         
  -3   7  16        212.08         21.81       136.70 o                         
  -2   7  16       2254.43       2236.58       155.07 o                         
  -1   7  16         44.89          1.02       121.19 o                         
   0   7  16       1184.81        951.25       115.64 o                         
   1   7  16          1.91       -185.39       185.39 o                         
   2   7  16        412.65        549.74       228.06 o                         
   3   7  16        756.07        734.29       132.52 o                         
   4   7  16       1105.08       1109.12       176.18 o                         
  -4   8  16         13.13        102.03       183.13 o                         
  -3   8  16          3.13          6.37       129.66 o                         
  -2   8  16        144.82        118.47       157.78 o                         
  -1   8  16       2847.09       2673.22       202.04 o                         
   0   8  16       1905.27       1896.20       237.63 o                         
   1   8  16       2791.40       2669.81       263.72 o                         
   2   8  16         45.16       -211.68       211.68 o                         
   3   8  16        194.47         73.40       163.70 o                         
   4   8  16       2605.60       2011.92       318.02 o                         
  -3   9  16       1964.65       1933.94       241.36 o                         
  -2   9  16         95.68         14.26       169.54 o                         
  -1   9  16         45.73         79.80       117.94 o                         
   0   9  16         63.18        181.20       205.35 o                         
   1   9  16        899.58        941.84       230.73 o                         
   2   9  16       3359.70       3767.23       324.62 o                         
   3   9  16         13.67       -536.56       536.56 o                         
  -1  10  16         77.75        -25.08       132.88 o                         
   0  10  16       1341.74       1121.84       240.05 o                         
   1  10  16        398.07        225.48       226.43 o                         
  -5   0  17       2901.41       2529.47       272.10 o                         
  -3   0  17       7859.46       8310.31       316.71 o                         
  -1   0  17        198.80        314.99       134.26 o                         
   1   0  17        975.49       1037.64       160.92 o                         
   3   0  17       6888.41       8744.40       309.06 o                         
   5   0  17         32.00       -157.59       157.59 o                         
  -5   1  17          5.11        -12.25        76.66 o                         
  -4   1  17       4170.51       4165.42       167.00 o                         
  -3   1  17       5480.47       5302.78       159.93 o                         
  -2   1  17          3.73        -70.49        93.84 o                         
  -1   1  17         68.64        -87.69        87.69 o                         
   0   1  17       2252.78       2486.16       194.83 o                         
   1   1  17        307.68        569.46       105.72 o                         
   2   1  17       1279.45       1438.20       117.89 o                         
   3   1  17        127.22        248.82       117.68 o                         
   4   1  17       1861.00       2018.54       167.79 o                         
   5   1  17        744.10        287.25       128.45 o                         
  -5   2  17         95.21         29.43       118.21 o                         
  -4   2  17         67.51        -68.06        88.29 o                         
  -3   2  17         15.35         41.29        96.11 o                         
  -2   2  17       8125.22       8170.84       203.32 o                         
  -1   2  17       1087.50       1023.67       107.15 o                         
   0   2  17       1039.49       1170.27       138.86 o                         
   1   2  17        182.35        400.22        98.20 o                         
   2   2  17       2517.37       2556.77       164.51 o                         
   3   2  17         19.60        115.78       120.28 o                         
   4   2  17        504.87        399.70       104.22 o                         
   5   2  17       1146.63        836.76       119.47 o                         
  -5   3  17       3220.75       3061.92       182.43 o                         
  -4   3  17       5889.09       5520.45       215.62 o                         
  -3   3  17        205.67        107.60       113.45 o                         
  -2   3  17       1666.74       1641.25        91.43 o                         
  -1   3  17       1632.55       1752.81        94.10 o                         
   0   3  17        155.54        182.08       116.67 o                         
   1   3  17       2170.77       1882.32       149.03 o                         
   2   3  17        433.11        228.02       101.42 o                         
   3   3  17        423.85        281.38       132.73 o                         
   4   3  17        521.72        325.26       143.71 o                         
   5   3  17       2874.30       2864.94       500.35 o                         
  -5   4  17       1971.37       1709.06       293.52 o                         
  -4   4  17       1831.47       1718.91       141.81 o                         
  -3   4  17         14.13       -110.56       110.56 o                         
  -2   4  17        639.05        484.34       140.36 o                         
  -1   4  17        662.92        672.95       146.18 o                         
   0   4  17         26.83        141.93       124.45 o                         
   1   4  17          3.28         -2.39        76.61 o                         
   2   4  17       1301.48       1317.47       171.77 o                         
   3   4  17        190.85        227.59       137.92 o                         
   4   4  17         52.29       -145.16       145.16 o                         
   5   4  17        410.95       -129.75       191.88 o                         
  -4   5  17         22.67       -116.45       116.45 o                         
  -3   5  17       4018.84       3696.00       184.60 o                         
  -2   5  17        481.88        445.73       123.65 o                         
  -1   5  17        159.40        175.56       161.52 o                         
   0   5  17        160.41        130.29       145.43 o                         
   1   5  17         86.82         69.58       108.49 o                         
   2   5  17       2129.17       1941.24       139.55 o                         
   3   5  17         34.28         79.48       130.28 o                         
   4   5  17       1121.40       1164.75       247.25 o                         
  -4   6  17        371.32        200.33       157.62 o                         
  -3   6  17       1096.79        981.54       252.47 o                         
  -2   6  17        869.66        885.01       179.48 o                         
  -1   6  17        126.35        -32.77       145.21 o                         
   0   6  17         59.75         97.68       111.09 o                         
   1   6  17        274.34         97.41       195.61 o                         
   2   6  17        143.19        203.36       225.73 o                         
   3   6  17        356.29        454.34       157.51 o                         
   4   6  17         84.77        -71.20       244.97 o                         
  -3   7  17       4293.27       3896.18       197.79 o                         
  -2   7  17         14.96        -55.66       139.41 o                         
  -1   7  17       1726.74       1851.20       230.78 o                         
   0   7  17       1185.60       1346.00       225.34 o                         
   1   7  17       1948.54       1889.14       308.06 o                         
   2   7  17         28.33        183.39       224.27 o                         
   3   7  17        375.57        495.08       159.08 o                         
  -2   8  17       1991.35       2061.57       245.85 o                         
  -1   8  17         11.86         78.48       155.18 o                         
   0   8  17          4.68       -233.83       257.41 o                         
   1   8  17         16.91       -142.77       199.44 o                         
   2   8  17       1691.29       1587.58       259.63 o                         
   0   9  17        357.73        217.66       213.26 o                         
  -4   0  18        418.80        418.37       140.21 o                         
  -2   0  18      10733.76      11061.08       342.79 o                         
   0   0  18       7991.95       8425.75       389.20 o                         
   2   0  18        104.02         73.58       165.66 o                         
   4   0  18          3.88        -39.39       185.81 o                         
  -4   1  18        437.21        254.04       125.13 o                         
  -3   1  18       1644.45       1643.94       121.62 o                         
  -2   1  18        720.67        806.30       115.84 o                         
  -1   1  18       1089.01       1044.68       149.94 o                         
   0   1  18          4.22        123.93       102.98 o                         
   1   1  18         36.00         51.31       106.49 o                         
   2   1  18          2.39         11.21       113.70 o                         
   3   1  18        602.73        926.29       199.85 o                         
   4   1  18        406.36        200.15       130.98 o                         
  -4   2  18         34.99        -96.88        96.88 o                         
  -3   2  18       4748.16       4421.34       159.51 o                         
  -2   2  18        318.39        314.54        94.19 o                         
  -1   2  18        794.79        607.85       136.87 o                         
   0   2  18        255.45        147.23       102.70 o                         
   1   2  18       9142.98      10318.34       348.81 o                         
   2   2  18       1338.00       1414.89       193.80 o                         
   3   2  18        115.24        188.98       123.10 o                         
   4   2  18         52.00       -127.28       127.28 o                         
  -4   3  18        172.93        -23.53       112.85 o                         
  -3   3  18         40.90        -84.25       125.15 o                         
  -2   3  18       3462.05       3536.50       194.56 o                         
  -1   3  18        559.21        288.18        66.79 o                         
   0   3  18        434.09         89.02       120.59 o                         
   1   3  18        340.64        190.13       122.69 o                         
   2   3  18        780.89        846.83       154.06 o                         
   3   3  18          6.63        -86.41        86.41 o                         
   4   3  18       1203.81       1264.15       243.74 o                         
  -4   4  18       1716.17       2326.26       198.29 o                         
  -3   4  18        254.08        271.21       159.67 o                         
  -2   4  18       2168.33       2021.22       211.37 o                         
  -1   4  18       2769.16       2360.92       203.17 o                         
   0   4  18          9.66       -131.03       131.03 o                         
   1   4  18         58.38        -21.50        78.46 o                         
   2   4  18        383.32        598.55       147.98 o                         
   3   4  18         13.34        -20.72       177.10 o                         
  -3   5  18       2665.03       2471.84       184.57 o                         
  -2   5  18        418.48         60.53       235.27 o                         
  -1   5  18       1017.07       1112.12       159.62 o                         
   0   5  18        760.05        540.88       145.39 o                         
   1   5  18         19.50       -128.47       128.47 o                         
   2   5  18        473.08        385.89       105.64 o                         
   3   5  18        796.45        354.36       233.75 o                         
  -2   6  18       4657.40       4932.24       262.82 o                         
  -1   6  18         77.66         26.89       155.98 o                         
   0   6  18       1157.83       1094.41       130.98 o                         
   1   6  18        620.19        405.89       216.02 o                         
   2   6  18        776.01        775.31       234.53 o                         
  -1   7  18         15.01        260.20       206.98 o                         
   0   7  18       3361.90       3591.77       292.04 o                         
   1   7  18        424.82        265.52       228.97 o                         
  -3   0  19        313.10        602.63       171.52 o                         
  -1   0  19        841.32        786.25       185.27 o                         
   1   0  19       2484.82       2261.66       176.63 o                         
   3   0  19       2006.25       1759.65       259.51 o                         
  -3   1  19        673.84        525.95       132.57 o                         
  -2   1  19         33.97        -53.21       109.40 o                         
  -1   1  19       1090.03        842.00       128.00 o                         
   0   1  19        107.12         89.39       113.76 o                         
   1   1  19       1738.52       2224.56       259.50 o                         
   2   1  19        516.88        506.40       127.57 o                         
  -3   2  19        162.24        -82.10       105.61 o                         
  -2   2  19       1048.95       1202.52       258.93 o                         
  -1   2  19          9.20       -110.56       110.56 o                         
   0   2  19       3337.29       3458.86       213.54 o                         
   1   2  19        189.96        -69.11       117.93 o                         
   2   2  19          3.66       -131.73       131.73 o                         
  -2   3  19         75.01        128.89       219.25 o                         
  -1   3  19        139.82       -135.55       191.14 o                         
   0   3  19       2657.27       2293.35       119.72 o                         
   1   3  19       2804.37       2622.70       186.56 o                         
   2   3  19        285.79        -68.51       138.16 o                         
  -2   4  19         29.34        226.06       160.01 o                         
  -1   4  19       1007.51       1334.34       192.65 o                         
   0   4  19          7.43       -164.10       164.10 o                         
   1   4  19         88.89          4.51       135.70 o                         
   0   5  19       1980.93       1643.85       392.02 o                         
                                                                                
